# Supplementary material for: Persistence mechanisms of Crohn's disease-associated adherent invasive Escherichia coli within macrophages
Source: Gut Microbes. 2025 Nov 25;17(1):2587402. doi: 10.1080/19490976.2025.2587402 (PMC12931692; doi:10.1080/19490976.2025.2587402)
Supplement: Supplementary Material — Table_S2.xlsx [file KGMI_A_2587402_SM8248.xlsx]

## Sheet: NC_011993.1 (LF82)
Label	ID	Type	Frame	Begin	End	Length	Evidence	Mutation	Gene	Synonyms	Product	Class	ProductType	Localization	Roles	ECnumber	MicroCycRid	MicroCycPid	RheaRid	AnnotatedRid	CreationDate	AmigeneStatus	PubmedID	Note	BioProcess	Matrix	Annotator	Atot	Ctot	Gtot	Ttot	GCtot	ATtot	A1	C1	G1	T1	GC1	AT1	A2	C2	G2	T2	GC2	AT2	A3	C3	G3	T3
LF82_2259	3325370	CDS	1	1	2463	2463	automatic/finished	no	thrA		fused aspartate kinase/homoserine dehydrogenase 1					1.1.1.3, 2.7.2.4	ASPARTATEKIN-RXN$HOMOSERDEHYDROG-RXN	DAPLYSINESYN-PWY$HOMOSERSYN-PWY			2009-02-28	COMMON				1		0.223305	0.2464	0.281364	0.248883	0.527812	0.472188	0.233861	0.221681	0.389769	0.154689	0.611449	0.388551	0.2838	0.231425	0.171742	0.313033	0.403167	0.596833	0.152253	0.286236	0.282582	0.278928
LF82_2260	3325371	CDS	2	2465	3397	933	automatic/finished	no	thrB		homoserine kinase					2.7.1.39	HOMOSERKIN-RXN$RXN0-6564	HOMOSER-THRESYN-PWY			2009-02-28	COMMON				1		0.205788	0.2422	0.315113	0.23687	0.557342	0.442658	0.209003	0.231511	0.389068	0.170418	0.620579	0.379421	0.276527	0.231511	0.202572	0.289389	0.434084	0.565916	0.131833	0.263666	0.353698	0.250804
LF82_2261	3325372	CDS	2	3398	4684	1287	automatic/finished	no	thrC		threonine synthase					4.2.3.1	THRESYN-RXN	HOMOSER-THRESYN-PWY			2009-02-28	COMMON				1		0.240093	0.2455	0.27972	0.234654	0.525253	0.474747	0.226107	0.254079	0.363636	0.156177	0.617716	0.382284	0.314685	0.237762	0.142191	0.305361	0.379953	0.620047	0.179487	0.244755	0.333333	0.242424
LF82_2465	3325373	CDS	2	4898	5194	297	automatic/finished	no	yaaX		DUF2502 domain-containing protein YaaX										2009-02-28	COMMON				3		0.252525	0.2727	0.265993	0.208754	0.538721	0.461279	0.161616	0.373737	0.30303	0.161616	0.676768	0.323232	0.383838	0.20202	0.242424	0.171717	0.444444	0.555556	0.212121	0.242424	0.252525	0.292929
LF82_2459	3327503	CDS	-2	5244	6020	777	automatic/finished	no	yaaA		peroxide stress resistance protein YaaA										2009-02-28	COMMON				1		0.272844	0.2445	0.245817	0.236808	0.490347	0.509653	0.289575	0.262548	0.281853	0.166023	0.544402	0.455598	0.355212	0.196911	0.150579	0.297297	0.34749	0.65251	0.173745	0.274131	0.305019	0.247104
LF82_2462	3327504	CDS	-2	6090	7520	1431	automatic/finished	no	yaaJ		putative transporter YaaJ	3 : Putative function from multiple computational evidences									2009-02-28	COMMON				1		0.181691	0.2572	0.277428	0.283718	0.534591	0.465409	0.249476	0.224319	0.324948	0.201258	0.549266	0.450734	0.165618	0.247379	0.213836	0.373166	0.461216	0.538784	0.129979	0.29979	0.293501	0.27673
LF82_2216	3325374	CDS	2	7799	8752	954	automatic/finished	no	talB		transaldolase B					2.2.1.2	TRANSALDOL-RXN	NONOXIPENT-PWY$PWY-1861$PWY-6901			2009-02-28	COMMON				2		0.264151	0.2474	0.268344	0.220126	0.515723	0.484277	0.264151	0.232704	0.374214	0.128931	0.606918	0.393082	0.342767	0.245283	0.138365	0.273585	0.383648	0.616352	0.185535	0.264151	0.292453	0.257862
LF82_1379	3325375	CDS	2	8867	9454	588	automatic/finished	no	mog		molybdopterin adenylyltransferase					2.7.7.75	RXN-8344	PWY-6823			2009-02-28	COMMON				1		0.236395	0.2432	0.297619	0.222789	0.540816	0.459184	0.244898	0.25	0.377551	0.127551	0.627551	0.372449	0.260204	0.25	0.183673	0.306122	0.433673	0.566327	0.204082	0.229592	0.331633	0.234694
LF82_2460	3327505	CDS	-3	9659	10225	567	automatic/finished	no	satP		acetate/succinate:H(+) symporter										2009-02-28	COMMON				2		0.178131	0.2593	0.271605	0.291005	0.530864	0.469136	0.269841	0.227513	0.322751	0.179894	0.550265	0.449735	0.179894	0.21164	0.185185	0.42328	0.396825	0.603175	0.084656	0.338624	0.306878	0.269841
LF82_2464	3327506	CDS	-2	10374	11087	714	automatic/finished	no	yaaW		putative enzyme-specific chaperone YaaW	3 : Putative function from multiple computational evidences									2009-02-28	COMMON				3		0.260504	0.2339	0.27591	0.229692	0.509804	0.490196	0.247899	0.285714	0.319328	0.147059	0.605042	0.394958	0.327731	0.159664	0.197479	0.315126	0.357143	0.642857	0.205882	0.256303	0.310924	0.226891
LF82_2461	3327507	CDS	-1	11113	11517	405	automatic/finished	no	yaaI		DUF2541 domain-containing protein YaaI										2009-02-28	COMMON				1		0.298765	0.2691	0.212346	0.219753	0.481481	0.518519	0.392593	0.192593	0.266667	0.148148	0.459259	0.540741	0.303704	0.244444	0.162963	0.288889	0.407407	0.592593	0.2	0.37037	0.207407	0.222222
LF82_0507	3325376	CDS	3	11889	13805	1917	automatic/finished	no	dnaK		chaperone protein DnaK										2009-02-28	COMMON				2		0.282212	0.2483	0.262911	0.206573	0.511215	0.488785	0.28795	0.220657	0.42097	0.070423	0.641628	0.358372	0.366197	0.245696	0.123631	0.264476	0.369327	0.630673	0.192488	0.27856	0.244131	0.28482
LF82_0506	3325377	CDS	1	13894	15024	1131	automatic/finished	no	dnaJ		chaperone protein DnaJ										2009-02-28	COMMON				2		0.244032	0.2431	0.30504	0.207781	0.548187	0.451813	0.212202	0.246684	0.413793	0.127321	0.660477	0.339523	0.34748	0.177719	0.249337	0.225464	0.427056	0.572944	0.172414	0.30504	0.251989	0.270557
LF82_1022	3327508	CDS	-2	15129	15281	153	automatic/finished	no			Gef protein interferes with membrane function when in excess										2009-02-28	UNIQUE_BANK						0.24183	0.2418	0.287582	0.228758	0.529412	0.470588	0.313726	0.156863	0.411765	0.117647	0.568627	0.431373	0.27451	0.254902	0.098039	0.372549	0.352941	0.647059	0.137255	0.313726	0.352941	0.196078
LF82_s2153	3324966	misc_RNA	1	15330	15384	55	automatic/finished	no	sokC		Antisense sRNA blocking mokC, and hence hokC, translation; IS186A interrupts hokC transcript downstream of hokC gene in K-12										2009-02-28	no		antisense RNA blocking mokC (orf69) and hokC (gef) translation
LF82_p001	3325378	CDS	2	15896	16657	762	automatic/finished	no			Nucleoside-specific channel-forming, Tsx family protein										2009-02-28	COMMON				3		0.283465	0.1575	0.24147	0.317585	0.39895	0.60105	0.255906	0.11811	0.334646	0.291339	0.452756	0.547244	0.34252	0.177165	0.212598	0.267717	0.389764	0.610236	0.251969	0.177165	0.177165	0.393701
LF82_p002	3325379	CDS	3	16677	18170	1494	automatic/finished	no			Predicted arylsulfatase						ARYLSULFAT-RXN$STERYL-SULFATASE-RXN				2009-02-28	COMMON				3		0.294511	0.2108	0.242303	0.252343	0.453146	0.546854	0.291165	0.204819	0.339357	0.164659	0.544177	0.455823	0.351406	0.220884	0.172691	0.25502	0.393574	0.606426	0.240964	0.206827	0.214859	0.337349
ESCLF0017	3325071	CDS	3	18228	18314	87	automatic/finished	no			protein of unknown function	5 : Unknown function	u : unknown	1 : Unknown							2009-02-28	UNIQUE_AMIGA				3		0.275862	0.1839	0.241379	0.298851	0.425287	0.574713	0.206897	0.241379	0.275862	0.275862	0.517241	0.482759	0.275862	0.206897	0.241379	0.275862	0.448276	0.551724	0.344828	0.103448	0.206897	0.344828
LF82_p003	3325380	CDS	2	18299	19558	1260	automatic/finished	no			putative cytoplasmic protein	3 : Putative function from multiple computational evidences									2009-02-28	COMMON				3		0.283333	0.2159	0.218254	0.28254	0.434127	0.565873	0.280952	0.238095	0.261905	0.219048	0.5	0.5	0.32381	0.202381	0.195238	0.278571	0.397619	0.602381	0.245238	0.207143	0.197619	0.35
LF82_1484	3325381	CDS	2	19793	20959	1167	automatic/finished	no	nhaA		Na(+):H(+) antiporter NhaA										2009-02-28	COMMON				1		0.183376	0.2211	0.28449	0.311054	0.50557	0.49443	0.239075	0.215938	0.354756	0.190231	0.570694	0.429306	0.154242	0.231362	0.187661	0.426735	0.419023	0.580977	0.156812	0.215938	0.311054	0.316195
LF82_1486	3325382	CDS	1	21019	21924	906	automatic/finished	no	nhaR		DNA-binding transcriptional activator NhaR										2009-02-28	COMMON				3		0.250552	0.2174	0.257174	0.274834	0.474614	0.525386	0.235099	0.225166	0.327815	0.211921	0.55298	0.44702	0.334437	0.188742	0.162252	0.31457	0.350993	0.649007	0.182119	0.238411	0.281457	0.298013
LF82_1987	3327509	CDS	-2	22020	22283	264	automatic/finished	no	rpsT		30S ribosomal subunit protein S20										2009-02-28	COMMON				3		0.340909	0.2500	0.212121	0.19697	0.462121	0.537879	0.375	0.215909	0.318182	0.090909	0.534091	0.465909	0.397727	0.284091	0.113636	0.204545	0.397727	0.602273	0.25	0.25	0.204545	0.295455
LF82_2466	3325383	CDS	3	22386	22604	219	automatic/finished	no	yaaY		DUF2575 domain-containing protein YaaY										2009-02-28	COMMON				3		0.223744	0.2420	0.246575	0.287671	0.488584	0.511416	0.232877	0.246575	0.260274	0.260274	0.506849	0.493151	0.164384	0.205479	0.273973	0.356164	0.479452	0.520548	0.273973	0.273973	0.205479	0.246575
LF82_1882	3325384	CDS	1	22612	23553	942	automatic/finished	no	ribF		bifunctional riboflavin kinase/FMN adenylyltransferase					2.7.1.26, 2.7.7.2	FADSYN-RXN$RIBOFLAVINKIN-RXN	RIBOSYN2-PWY			2009-02-28	COMMON				1		0.226115	0.2335	0.292994	0.247346	0.526539	0.473461	0.191083	0.289809	0.375796	0.143312	0.665605	0.334395	0.270701	0.184713	0.216561	0.328025	0.401274	0.598726	0.216561	0.226115	0.286624	0.270701
LF82_1096	3325385	CDS	1	23596	26412	2817	automatic/finished	no	ileS		isoleucine--tRNA ligase					6.1.1.5	ISOLEUCINE--TRNA-LIGASE-RXN	TRNA-CHARGING-PWY			2009-02-28	COMMON				2		0.235002	0.2556	0.290025	0.219382	0.545616	0.454384	0.228967	0.224707	0.391906	0.15442	0.616613	0.383387	0.320554	0.226837	0.184239	0.268371	0.411076	0.588924	0.155485	0.315229	0.29393	0.235357
LF82_1235	3325386	CDS	3	26412	26906	495	automatic/finished	no	lspA		lipoprotein signal peptidase					3.4.23.36	3.4.23.36-RXN				2009-02-28	COMMON				2		0.193939	0.2465	0.276768	0.282828	0.523232	0.476768	0.248485	0.224242	0.327273	0.2	0.551515	0.448485	0.224242	0.187879	0.2	0.387879	0.387879	0.612121	0.109091	0.327273	0.30303	0.260606
LF82_0675	3325387	CDS	2	27014	27463	450	automatic/finished	no	fkpB		peptidyl-prolyl cis-trans isomerase FkpB					5.2.1.8	PEPTIDYLPROLYL-ISOMERASE-RXN				2009-02-28	COMMON				2		0.222222	0.2667	0.277778	0.233333	0.544444	0.455556	0.226667	0.246667	0.393333	0.133333	0.64	0.36	0.293333	0.253333	0.14	0.313333	0.393333	0.606667	0.146667	0.3	0.3	0.253333
LF82_1131	3325388	CDS	3	27465	28415	951	automatic/finished	no	ispH		1-hydroxy-2-methyl-2-(E)-butenyl 4-diphosphate reductase					1.17.7.4	ISPH2-RXN$RXN0-884	NONMEVIPP-PWY			2009-02-28	COMMON				2		0.238696	0.2471	0.300736	0.21346	0.547844	0.452156	0.223975	0.227129	0.429022	0.119874	0.656151	0.343849	0.309148	0.214511	0.179811	0.29653	0.394322	0.605678	0.182965	0.299685	0.293375	0.223975
LF82_1885	3325389	CDS	2	28481	29395	915	automatic/finished	no	rihC		ribonucleoside hydrolase RihC					3.2.2.1, 3.2.2.2, 3.2.2.3, 3.2.2.7	ADENOSINE-NUCLEOSIDASE-RXN$INOSINE-NUCLEOSIDASE-RXN$RXN0-361$RXN0-363$URIDINE-NUCLEOSIDASE-RXN	P1-PWY$PWY-6556$PWY-6605			2009-02-28	COMMON				1		0.204372	0.2787	0.271038	0.245902	0.549727	0.450273	0.216393	0.268852	0.380328	0.134426	0.64918	0.35082	0.229508	0.268852	0.17377	0.327869	0.442623	0.557377	0.167213	0.298361	0.259016	0.27541
LF82_p004	3325390	CDS	3	29418	29783	366	automatic/finished	no			conserved membrane protein of unknown function	4 : Unknown function but conserved in other organisms	u : unknown	1 : Unknown							2009-02-28	COMMON				3		0.213115	0.1858	0.262295	0.338798	0.448087	0.551913	0.254098	0.155738	0.295082	0.295082	0.45082	0.54918	0.188525	0.204918	0.188525	0.418033	0.393443	0.606557	0.196721	0.196721	0.303279	0.303279
LF82_0438	3325391	CDS	1	29944	30765	822	automatic/finished	no	dapB		4-hydroxy-tetrahydrodipicolinate reductase					1.17.1.8	DIHYDROPICRED-RXN	DAPLYSINESYN-PWY			2009-02-28	COMMON				3		0.231144	0.2238	0.307786	0.237226	0.53163	0.46837	0.251825	0.186131	0.463504	0.09854	0.649635	0.350365	0.273723	0.226277	0.211679	0.288321	0.437956	0.562044	0.167883	0.259124	0.248175	0.324818
LF82_0265	3325392	CDS	3	31221	32369	1149	automatic/finished	no	carA		carbamoyl phosphate synthetase subunit alpha					6.3.5.5	CARBPSYN-RXN	ARGSYN-PWY$ARGSYNBSUB-PWY$PWY-5686			2009-02-28	COMMON				2		0.245431	0.2750	0.256745	0.222802	0.531767	0.468233	0.261097	0.245431	0.360313	0.133159	0.605744	0.394256	0.310705	0.258486	0.159269	0.27154	0.417755	0.582245	0.164491	0.321149	0.250653	0.263708
LF82_0266	3325393	CDS	2	32387	35608	3222	automatic/finished	no	carB		carbamoyl phosphate synthetase subunit beta					6.3.5.5	CARBPSYN-RXN	ARGSYN-PWY$ARGSYNBSUB-PWY$PWY-5686			2009-02-28	COMMON				2		0.234327	0.2644	0.295469	0.205773	0.559901	0.440099	0.242086	0.224395	0.413408	0.120112	0.637803	0.362197	0.306331	0.236499	0.165736	0.291434	0.402235	0.597765	0.154562	0.332402	0.307263	0.205773
ESCLF0033	3325072	CDS	-2	35616	35840	225	automatic/finished	no			conserved protein of unknown function	4 : Unknown function but conserved in other organisms	u : unknown	1 : Unknown							2009-02-28	UNIQUE_AMIGA				3		0.351111	0.1911	0.177778	0.28	0.368889	0.631111	0.36	0.173333	0.253333	0.213333	0.426667	0.573333	0.373333	0.226667	0.12	0.28	0.346667	0.653333	0.32	0.173333	0.16	0.346667
LF82_0262	3325394	CDS	1	35869	36264	396	automatic/finished	no	caiF		DNA-binding transcriptional activator CaiF										2009-02-28	COMMON				3		0.295455	0.1919	0.275253	0.237374	0.467172	0.532828	0.333333	0.227273	0.287879	0.151515	0.515152	0.484848	0.325758	0.143939	0.212121	0.318182	0.356061	0.643939	0.227273	0.204545	0.325758	0.242424
LF82_0261	3327510	CDS	-3	36383	36973	591	automatic/finished	no	caiE		putative transferase CaiE	3 : Putative function from multiple computational evidences									2009-02-28	COMMON				1		0.216582	0.2267	0.326565	0.230118	0.5533	0.4467	0.238579	0.213198	0.416244	0.13198	0.629442	0.370558	0.274112	0.177665	0.248731	0.299492	0.426396	0.573604	0.137056	0.28934	0.314721	0.258883
LF82_0260	3327511	CDS	-1	36979	37872	894	automatic/finished	no	caiD		crotonobetainyl-CoA hydratase					4.2.1.149	RXN0-3561	CARNMET-PWY			2009-02-28	COMMON				1		0.250559	0.2383	0.289709	0.221477	0.527964	0.472036	0.244966	0.214765	0.402685	0.137584	0.61745	0.38255	0.278524	0.244966	0.187919	0.288591	0.432886	0.567114	0.228188	0.255034	0.278524	0.238255
LF82_0259	3327512	CDS	-1	37873	39441	1569	automatic/finished	no	caiC		carnitine--CoA ligase					6.2.1.48	LCARNCOALIG-RXN	CARNMET-PWY			2009-02-28	COMMON				1		0.247291	0.2390	0.268961	0.244742	0.507967	0.492033	0.265774	0.227533	0.323136	0.183556	0.550669	0.449331	0.315488	0.200765	0.193117	0.290631	0.393881	0.606119	0.160612	0.288719	0.290631	0.260038
LF82_0258	3327513	CDS	-1	39499	40716	1218	automatic/finished	no	caiB		gamma-butyrobetainyl-CoA:carnitine CoA transferase					2.8.3.21	RXN0-3601	CARNMET-PWY			2009-02-28	COMMON				2		0.256979	0.2693	0.256979	0.216749	0.526273	0.473727	0.270936	0.221675	0.352217	0.155172	0.573892	0.426108	0.315271	0.226601	0.174877	0.283251	0.401478	0.598522	0.184729	0.359606	0.243842	0.211823
LF82_0257	3327514	CDS	-3	40844	41986	1143	automatic/finished	no	caiA		crotonobetainyl-CoA reductase					1.3.8.13	CROBETREDUCT-RXN	CARNMET-PWY			2009-02-28	COMMON				1		0.240595	0.2388	0.295713	0.224847	0.534558	0.465442	0.265092	0.188976	0.385827	0.160105	0.574803	0.425197	0.312336	0.186352	0.215223	0.286089	0.401575	0.598425	0.144357	0.341207	0.286089	0.228346
LF82_0263	3327515	CDS	-3	42017	43531	1515	automatic/finished	no	caiT		L-carnitine:gamma-butyrobetaine antiporter										2009-02-28	COMMON				2		0.20198	0.2601	0.261386	0.276568	0.521452	0.478548	0.289109	0.190099	0.293069	0.227723	0.483168	0.516832	0.180198	0.217822	0.205941	0.39604	0.423762	0.576238	0.136634	0.372277	0.285149	0.205941
LF82_0669	3325395	CDS	3	44004	44774	771	automatic/finished	no	fixA		putative electron transfer flavoprotein FixA	3 : Putative function from multiple computational evidences									2009-02-28	COMMON				1		0.259403	0.2477	0.274968	0.217899	0.522698	0.477302	0.245136	0.210117	0.428016	0.116732	0.638132	0.361868	0.326848	0.264591	0.136187	0.272374	0.400778	0.599222	0.206226	0.268482	0.2607	0.264591
LF82_0670	3325396	CDS	2	44789	45730	942	automatic/finished	no	fixB		putative electron transfer flavoprotein FixB	3 : Putative function from multiple computational evidences									2009-02-28	COMMON				2		0.231422	0.2718	0.29724	0.199575	0.569002	0.430998	0.267516	0.219745	0.401274	0.111465	0.621019	0.378981	0.286624	0.257962	0.181529	0.273885	0.43949	0.56051	0.140127	0.33758	0.308917	0.213376
LF82_0671	3325397	CDS	1	45781	47067	1287	automatic/finished	no	fixC		putative oxidoreductase FixC	3 : Putative function from multiple computational evidences									2009-02-28	COMMON				2		0.231546	0.2479	0.296037	0.224553	0.543901	0.456099	0.235431	0.223776	0.421911	0.118881	0.645688	0.354312	0.284382	0.221445	0.177156	0.317016	0.398601	0.601399	0.174825	0.298368	0.289044	0.237762
LF82_0672	3325398	CDS	3	47064	47351	288	automatic/finished	no	fixX		putative ferredoxin FixX	3 : Putative function from multiple computational evidences									2009-02-28	COMMON				2		0.208333	0.2431	0.329861	0.21875	0.572917	0.427083	0.177083	0.229167	0.427083	0.166667	0.65625	0.34375	0.34375	0.166667	0.21875	0.270833	0.385417	0.614583	0.104167	0.333333	0.34375	0.21875
LF82_2463	3325399	CDS	1	47410	48741	1332	automatic/finished	no	yaaU		putative transporter YaaU	3 : Putative function from multiple computational evidences									2009-02-28	COMMON				1		0.178679	0.2372	0.296547	0.287538	0.533784	0.466216	0.254505	0.209459	0.31982	0.216216	0.529279	0.470721	0.15991	0.218468	0.216216	0.405405	0.434685	0.565315	0.121622	0.283784	0.353604	0.240991
LF82_1159	3325400	CDS	3	48849	49379	531	automatic/finished	no	kefF		regulator of KefC-mediated potassium transport and quinone oxidoreductase					1.6.5.2	NQOR-RXN				2009-02-28	COMMON				2		0.222222	0.2674	0.276836	0.233522	0.544256	0.455744	0.19209	0.333333	0.299435	0.175141	0.632768	0.367232	0.338983	0.214689	0.180791	0.265537	0.39548	0.60452	0.135593	0.254237	0.350282	0.259887
LF82_1158	3325401	CDS	1	49372	51234	1863	automatic/finished	no	kefC		K(+) : H(+) antiporter KefC										2009-02-28	COMMON				1		0.198604	0.2362	0.318304	0.246914	0.554482	0.445518	0.215781	0.26248	0.376812	0.144928	0.639291	0.360709	0.215781	0.217391	0.181965	0.384863	0.399356	0.600644	0.164251	0.228663	0.396135	0.21095
LF82_0721	3325402	CDS	3	51426	51905	480	automatic/finished	no	folA		dihydrofolate reductase					1.5.1.3	DIHYDROFOLATEREDUCT-RXN	1CMET2-PWY$PWY-6614			2009-02-28	COMMON				2		0.241667	0.2417	0.291667	0.225	0.533333	0.466667	0.25	0.225	0.36875	0.15625	0.59375	0.40625	0.31875	0.20625	0.19375	0.28125	0.4	0.6	0.15625	0.29375	0.3125	0.2375
LF82_p005	3325403	CDS	1	51991	52224	234	automatic/finished	no			CcdA protein (antitoxin to CcdB)										2009-02-28	COMMON				3		0.286325	0.2393	0.247863	0.226496	0.487179	0.512821	0.294872	0.166667	0.397436	0.141026	0.564103	0.435897	0.307692	0.294872	0.179487	0.217949	0.474359	0.525641	0.25641	0.25641	0.166667	0.320513
LF82_p006	3325404	CDS	3	52227	52541	315	automatic/finished	no			CcdB toxin protein										2009-02-28	COMMON				3		0.263492	0.2317	0.228571	0.27619	0.460317	0.539683	0.32381	0.238095	0.304762	0.133333	0.542857	0.457143	0.228571	0.209524	0.2	0.361905	0.409524	0.590476	0.238095	0.247619	0.180952	0.333333
LF82_0097	3327516	CDS	-3	52538	53386	849	automatic/finished	no	apaH		diadenosine tetraphosphatase					3.6.1.41	3.6.1.41-RXN				2009-02-28	COMMON				1		0.219081	0.2568	0.299176	0.224971	0.555948	0.444052	0.19788	0.272085	0.353357	0.176678	0.625442	0.374558	0.300353	0.226148	0.201413	0.272085	0.427562	0.572438	0.159011	0.272085	0.342756	0.226148
LF82_0096	3327517	CDS	-3	53393	53770	378	automatic/finished	no	apaG		DUF525 domain-containing protein ApaG										2009-02-28	COMMON				2		0.246032	0.2698	0.248677	0.23545	0.518519	0.481481	0.253968	0.253968	0.349206	0.142857	0.603175	0.396825	0.293651	0.206349	0.190476	0.309524	0.396825	0.603175	0.190476	0.349206	0.206349	0.253968
LF82_1163	3327518	CDS	-1	53773	54594	822	automatic/finished	no	rsmA		16S rRNA m(6)2A1518,m(6)2A1519 dimethyltransferase					2.1.1.182	RXN-11633				2009-02-28	COMMON				1		0.23601	0.2749	0.26399	0.225061	0.538929	0.461071	0.262774	0.281022	0.317518	0.138686	0.59854	0.40146	0.291971	0.229927	0.153285	0.324818	0.383212	0.616788	0.153285	0.313869	0.321168	0.211679
LF82_1605	3327519	CDS	-2	54591	55580	990	automatic/finished	no	pdxA		4-hydroxythreonine-4-phosphate dehydrogenase					1.1.1.262	1.1.1.262-RXN	PYRIDOXSYN-PWY			2009-02-28	COMMON				1		0.215152	0.2798	0.276768	0.228283	0.556566	0.443434	0.230303	0.287879	0.381818	0.1	0.669697	0.330303	0.257576	0.263636	0.154545	0.324242	0.418182	0.581818	0.157576	0.287879	0.293939	0.260606
LF82_2209	3327520	CDS	-3	55580	56866	1287	automatic/finished	no	surA		chaperone SurA					5.2.1.8	PEPTIDYLPROLYL-ISOMERASE-RXN				2009-02-28	COMMON				1		0.26418	0.2665	0.271173	0.198135	0.537685	0.462315	0.298368	0.261072	0.347319	0.09324	0.608392	0.391608	0.344988	0.216783	0.160839	0.277389	0.377622	0.622378	0.149184	0.321678	0.305361	0.223776
LF82_1112	3327521	CDS	-2	56919	59273	2355	automatic/finished	no	lptD		lipopolysaccharide assembly protein LptD					7.5.2.5					2009-02-28	COMMON				2		0.257749	0.2624	0.254352	0.225478	0.516773	0.483227	0.26879	0.22293	0.318471	0.189809	0.541401	0.458599	0.369427	0.212739	0.189809	0.228025	0.402548	0.597452	0.135032	0.351592	0.254777	0.258599
LF82_0492	3325405	CDS	2	59528	60343	816	automatic/finished	no	djlA		co-chaperone protein DjlA										2009-02-28	COMMON				1		0.237745	0.2206	0.303922	0.237745	0.52451	0.47549	0.246324	0.25	0.338235	0.165441	0.588235	0.411765	0.319853	0.183824	0.205882	0.290441	0.389706	0.610294	0.147059	0.227941	0.367647	0.257353
LF82_1897	3327522	CDS	-3	60461	61120	660	automatic/finished	no	rluA		23S rRNA pseudouridine(746) and tRNA pseudouridine(32) synthase					5.4.99.28, 5.4.99.29	RXN-11842$RXN-11843				2009-02-28	COMMON				1		0.239394	0.2379	0.307576	0.215152	0.545455	0.454545	0.222727	0.295455	0.345455	0.136364	0.640909	0.359091	0.322727	0.245455	0.163636	0.268182	0.409091	0.590909	0.172727	0.172727	0.413636	0.240909
LF82_0987	3327523	CDS	-1	61132	64038	2907	automatic/finished	no	rapA		RNA polymerase-binding ATPase and RNAP recycling factor										2009-02-28	COMMON				1		0.230134	0.2683	0.28483	0.216718	0.553148	0.446852	0.219814	0.307534	0.358101	0.114551	0.665635	0.334365	0.331269	0.194014	0.179567	0.29515	0.373581	0.626419	0.139319	0.303406	0.316821	0.240454
LF82_1683	3327524	CDS	-2	64203	66554	2352	automatic/finished	no	polB		DNA polymerase II					2.7.7.7	DNA-DIRECTED-DNA-POLYMERASE-RXN$RXN0-4961				2009-02-28	COMMON				1		0.221939	0.2725	0.282313	0.223214	0.554847	0.445153	0.205357	0.311224	0.327806	0.155612	0.639031	0.360969	0.317602	0.211735	0.195153	0.27551	0.406888	0.593112	0.142857	0.294643	0.32398	0.23852
LF82_0108	3327525	CDS	-3	66629	67324	696	automatic/finished	no	araD		L-ribulose-5-phosphate 4-epimerase AraD					5.1.3.4	RIBULPEPIM-RXN	ARABCAT-PWY$LYXMET-PWY$PWY-6961$PWY0-301			2009-02-28	COMMON				2		0.257184	0.2874	0.262931	0.192529	0.550287	0.449713	0.25431	0.232759	0.375	0.137931	0.607759	0.392241	0.327586	0.24569	0.159483	0.267241	0.405172	0.594828	0.189655	0.383621	0.25431	0.172414
LF82_0105	3327526	CDS	-3	67439	68941	1503	automatic/finished	no	araA		L-arabinose isomerase					5.3.1.4	ARABISOM-RXN	ARABCAT-PWY			2009-02-28	COMMON				2		0.232202	0.2774	0.274118	0.216234	0.551564	0.448436	0.247505	0.269461	0.349301	0.133733	0.618762	0.381238	0.321357	0.209581	0.173653	0.295409	0.383234	0.616766	0.127745	0.353293	0.299401	0.219561
LF82_0106	3327527	CDS	-2	68952	70652	1701	automatic/finished	no	araB		ribulokinase					2.7.1.16	RXN0-5116	ARABCAT-PWY			2009-02-28	COMMON				1		0.21164	0.2887	0.291005	0.208701	0.579659	0.420341	0.208113	0.26455	0.382716	0.144621	0.647266	0.352734	0.268078	0.271605	0.201058	0.259259	0.472663	0.527337	0.15873	0.329806	0.289242	0.222222
LF82_0107	3325406	CDS	2	70991	71836	846	automatic/finished	no	araC		DNA-binding transcriptional dual regulator AraC										2009-02-28	COMMON				1		0.218676	0.2506	0.27896	0.251773	0.529551	0.470449	0.202128	0.304965	0.294326	0.198582	0.599291	0.400709	0.308511	0.184397	0.223404	0.283688	0.407801	0.592199	0.14539	0.262411	0.319149	0.27305
LF82_p007	3325407	CDS	3	72351	73199	849	automatic/finished	no			conserved protein of unknown function	4 : Unknown function but conserved in other organisms	u : unknown	1 : Unknown							2009-02-28	COMMON				3		0.3404	0.1567	0.180212	0.322733	0.336867	0.663133	0.30742	0.159011	0.236749	0.29682	0.39576	0.60424	0.35689	0.222615	0.144876	0.275618	0.367491	0.632509	0.35689	0.088339	0.159011	0.39576
LF82_p008	3325408	CDS	3	73206	73628	423	automatic/finished	no			conserved protein of unknown function	4 : Unknown function but conserved in other organisms	u : unknown	1 : Unknown							2009-02-28	COMMON				3		0.328605	0.1489	0.160756	0.361702	0.309693	0.690307	0.304965	0.177305	0.191489	0.326241	0.368794	0.631206	0.390071	0.141844	0.113475	0.35461	0.255319	0.744681	0.29078	0.12766	0.177305	0.404255
LF82_2467	3325409	CDS	1	73783	74547	765	automatic/finished	no	yabI		DedA family protein YabI										2009-02-28	COMMON				1		0.162092	0.2157	0.326797	0.295425	0.542484	0.457516	0.215686	0.243137	0.298039	0.243137	0.541176	0.458824	0.156863	0.203922	0.223529	0.415686	0.427451	0.572549	0.113725	0.2	0.458824	0.227451
LF82_2257	3327528	CDS	-2	74661	75359	699	automatic/finished	no	thiQ		thiamine ABC transporter ATP binding subunit					7.6.2.15					2009-02-28	COMMON				2		0.216023	0.2546	0.310443	0.218884	0.565093	0.434907	0.257511	0.287554	0.304721	0.150215	0.592275	0.407725	0.244635	0.236051	0.197425	0.321888	0.433476	0.566524	0.145923	0.240343	0.429185	0.184549
LF82_2256	3327529	CDS	-1	75343	76953	1611	automatic/finished	no	thiP		thiamine ABC transporter membrane subunit					7.6.2.15					2009-02-28	COMMON				1		0.157045	0.2750	0.307883	0.260087	0.582868	0.417132	0.184358	0.318436	0.3054	0.191806	0.623836	0.376164	0.167598	0.22905	0.206704	0.396648	0.435754	0.564246	0.119181	0.277467	0.411546	0.191806
LF82_2229	3327530	CDS	-2	76929	77912	984	automatic/finished	no	thiB		thiamine ABC transporter periplasmic binding protein					7.6.2.15					2009-02-28	COMMON				1		0.260163	0.2581	0.265244	0.216463	0.523374	0.476626	0.25	0.228659	0.362805	0.158537	0.591463	0.408537	0.320122	0.246951	0.164634	0.268293	0.411585	0.588415	0.210366	0.298781	0.268293	0.222561
LF82_2130	3327531	CDS	-1	78076	79731	1656	automatic/finished	no	sgrR		DNA-binding transcriptional dual regulator SgrR										2009-02-28	COMMON				1		0.233092	0.2772	0.269928	0.219807	0.547101	0.452899	0.222826	0.346014	0.269928	0.161232	0.615942	0.384058	0.307971	0.186594	0.213768	0.291667	0.400362	0.599638	0.168478	0.298913	0.326087	0.206522
LF82_1181	3327532	CDS	-1	80059	80664	606	automatic/finished	no	leuD		3-isopropylmalate dehydratase subunit LeuD					4.2.1.33	3-ISOPROPYLMALISOM-RXN$RXN-8991	LEUSYN-PWY			2009-02-28	COMMON				2		0.239274	0.2393	0.278878	0.242574	0.518152	0.481848	0.232673	0.232673	0.356436	0.178218	0.589109	0.410891	0.346535	0.207921	0.143564	0.30198	0.351485	0.648515	0.138614	0.277228	0.336634	0.247525
LF82_1180	3327533	CDS	-3	80675	82075	1401	automatic/finished	no	leuC		3-isopropylmalate dehydratase subunit LeuC					4.2.1.33	3-ISOPROPYLMALISOM-RXN$RXN-8991	LEUSYN-PWY			2009-02-28	COMMON				2		0.24768	0.2691	0.286224	0.197002	0.555318	0.444682	0.256959	0.20985	0.411135	0.122056	0.620985	0.379015	0.293362	0.265525	0.179872	0.261242	0.445396	0.554604	0.192719	0.331906	0.267666	0.207709
LF82_1179	3327534	CDS	-1	82078	83169	1092	automatic/finished	no	leuB		3-isopropylmalate dehydrogenase					1.1.1.85	3-ISOPROPYLMALDEHYDROG-RXN	LEUSYN-PWY			2009-02-28	COMMON				1		0.229853	0.2674	0.281136	0.221612	0.548535	0.451465	0.222527	0.241758	0.384615	0.151099	0.626374	0.373626	0.293956	0.241758	0.184066	0.28022	0.425824	0.574176	0.173077	0.318681	0.274725	0.233516
LF82_1178	3327535	CDS	-2	83169	84740	1572	automatic/finished	no	leuA		2-isopropylmalate synthase					2.3.3.13	2-ISOPROPYLMALATESYN-RXN	LEUSYN-PWY			2009-02-28	COMMON				2		0.265267	0.2646	0.263995	0.206107	0.528626	0.471374	0.274809	0.198473	0.40458	0.122137	0.603053	0.396947	0.339695	0.217557	0.158397	0.284351	0.375954	0.624046	0.181298	0.377863	0.229008	0.211832
LF82_1183	3325410	CDS	1	85576	86520	945	automatic/finished	no	leuO		DNA-binding transcriptional dual regulator LeuO										2009-02-28	COMMON				3		0.268783	0.2243	0.238095	0.268783	0.462434	0.537566	0.238095	0.263492	0.307937	0.190476	0.571429	0.428571	0.330159	0.215873	0.149206	0.304762	0.365079	0.634921	0.238095	0.193651	0.257143	0.311111
LF82_1108	3325411	CDS	3	86838	88562	1725	automatic/finished	no	ilvI		acetolactate synthase/acetohydroxybutanoate synthase, catalytic subunit					2.2.1.6	ACETOLACTSYN-RXN$ACETOOHBUTSYN-RXN	ILEUSYN-PWY$PWY-6389$VALSYN-PWY			2009-02-28	COMMON				3		0.224928	0.2371	0.295072	0.242899	0.532174	0.467826	0.231304	0.241739	0.373913	0.153043	0.615652	0.384348	0.293913	0.227826	0.168696	0.309565	0.396522	0.603478	0.149565	0.241739	0.342609	0.266087
LF82_1107	3325412	CDS	2	88565	89056	492	automatic/finished	no	ilvH		acetolactate synthase/acetohydroxybutanoate synthase, regulatory subunit					2.2.1.6	ACETOLACTSYN-RXN$ACETOOHBUTSYN-RXN	ILEUSYN-PWY$PWY-6389$VALSYN-PWY			2009-02-28	COMMON				1		0.254065	0.2256	0.278455	0.24187	0.504065	0.495935	0.25	0.219512	0.378049	0.152439	0.597561	0.402439	0.280488	0.182927	0.195122	0.341463	0.378049	0.621951	0.231707	0.27439	0.262195	0.231707
LF82_0745	3325413	CDS	1	89236	90240	1005	automatic/finished	no	cra		DNA-binding transcriptional dual regulator Cra										2009-02-28	COMMON				1		0.216915	0.2706	0.280597	0.231841	0.551244	0.448756	0.19403	0.310448	0.358209	0.137313	0.668657	0.331343	0.307463	0.226866	0.18209	0.283582	0.408955	0.591045	0.149254	0.274627	0.301493	0.274627
LF82_1389	3325414	CDS	2	90842	91300	459	automatic/finished	no	mraZ		DNA-binding transcriptional repressor MraZ										2009-02-28	COMMON				2		0.250545	0.2397	0.281046	0.228758	0.520697	0.479303	0.196078	0.320261	0.313726	0.169935	0.633987	0.366013	0.320261	0.176471	0.189542	0.313726	0.366013	0.633987	0.235294	0.222222	0.339869	0.202614
LF82_1387	3325415	CDS	3	91302	92243	942	automatic/finished	no	rsmH		16S rRNA m(4)C1402 methyltransferase					2.1.1.199	RXN-11638				2009-02-28	COMMON				1		0.228238	0.2633	0.29087	0.217622	0.55414	0.44586	0.232484	0.27707	0.378981	0.111465	0.656051	0.343949	0.286624	0.229299	0.203822	0.280255	0.433121	0.566879	0.165605	0.283439	0.289809	0.261146
LF82_0762	3325416	CDS	2	92240	92605	366	automatic/finished	no	ftsL		cell division protein FtsL										2009-02-28	COMMON				1		0.273224	0.2295	0.275956	0.221311	0.505464	0.494536	0.278689	0.278689	0.336066	0.106557	0.614754	0.385246	0.303279	0.172131	0.180328	0.344262	0.352459	0.647541	0.237705	0.237705	0.311475	0.213115
LF82_0760	3325417	CDS	2	92621	94387	1767	automatic/finished	no	ftsI		peptidoglycan DD-transpeptidase FtsI						RXN-11302$RXN0-3461	PEPTIDOGLYCANSYN-PWY			2009-02-28	COMMON				1		0.236559	0.2518	0.286361	0.225241	0.5382	0.4618	0.266553	0.220713	0.368421	0.144312	0.589134	0.410866	0.271647	0.241087	0.202037	0.285229	0.443124	0.556876	0.171477	0.293718	0.288625	0.24618
LF82_1419	3325418	CDS	3	94374	95861	1488	automatic/finished	no	murE		UDP-N-acetylmuramoyl-L-alanyl-D-glutamate--2, 6-diaminopimelate ligase					6.3.2.13	UDP-NACMURALGLDAPLIG-RXN	PEPTIDOGLYCANSYN-PWY$PWY-6387			2009-02-28	COMMON				1		0.218414	0.2513	0.317876	0.212366	0.56922	0.43078	0.199597	0.243952	0.4375	0.118952	0.681452	0.318548	0.282258	0.243952	0.197581	0.27621	0.441532	0.558468	0.173387	0.266129	0.318548	0.241935
LF82_1420	3325419	CDS	2	95858	97216	1359	automatic/finished	no	murF		D-alanyl-D-alanine-adding enzyme					6.3.2.10	UDP-NACMURALGLDAPAALIG-RXN	PEPTIDOGLYCANSYN-PWY$PWY-6387			2009-02-28	COMMON				1		0.232524	0.2568	0.283297	0.227373	0.540103	0.459897	0.258278	0.222958	0.408389	0.110375	0.631347	0.368653	0.258278	0.271523	0.1766	0.293598	0.448124	0.551876	0.181015	0.275938	0.264901	0.278146
LF82_1388	3325420	CDS	1	97210	98292	1083	automatic/finished	no	mraY		phospho-N-acetylmuramoyl-pentapeptide- transferase					2.7.8.13	PHOSNACMURPENTATRANS-RXN	PEPTIDOGLYCANSYN-PWY			2009-02-28	COMMON				1		0.177285	0.2401	0.292705	0.289935	0.532779	0.467221	0.216066	0.240997	0.34626	0.196676	0.587258	0.412742	0.188366	0.196676	0.182825	0.432133	0.379501	0.620499	0.127424	0.282548	0.34903	0.240997
LF82_1418	3325421	CDS	3	98295	99611	1317	automatic/finished	no	murD		UDP-N-acetylmuramoyl-L-alanine--D-glutamate ligase					6.3.2.9	UDP-NACMURALA-GLU-LIG-RXN	PEPTIDOGLYCANSYN-PWY$PWY-6387			2009-02-28	COMMON				2		0.221716	0.2468	0.307517	0.223994	0.55429	0.44571	0.220957	0.243736	0.410023	0.125285	0.653759	0.346241	0.277904	0.232346	0.193622	0.296128	0.425968	0.574032	0.166287	0.264237	0.318907	0.250569
LF82_0765	3325422	CDS	2	99611	100855	1245	automatic/finished	no	ftsW		essential cell division protein FtsW										2009-02-28	COMMON				1		0.191165	0.2361	0.290763	0.281928	0.526908	0.473092	0.240964	0.243373	0.306024	0.209639	0.549398	0.450602	0.168675	0.209639	0.2	0.421687	0.409639	0.590361	0.163855	0.255422	0.366265	0.214458
LF82_1421	3325423	CDS	1	100852	101919	1068	automatic/finished	no	murG		N-acetylglucosaminyl transferase					2.4.1.227	NACGLCTRANS-RXN	PEPTIDOGLYCANSYN-PWY			2009-02-28	COMMON				1		0.219101	0.2369	0.32397	0.220037	0.560861	0.439139	0.199438	0.247191	0.424157	0.129213	0.671348	0.328652	0.244382	0.272472	0.205056	0.27809	0.477528	0.522472	0.213483	0.191011	0.342697	0.252809
LF82_1417	3325424	CDS	3	101973	103448	1476	automatic/finished	no	murC		UDP-N-acetylmuramate--L-alanine ligase					6.3.2.8	UDP-NACMUR-ALA-LIG-RXN	PEPTIDOGLYCANSYN-PWY$PWY-6387			2009-02-28	COMMON				3		0.227642	0.2514	0.29336	0.227642	0.544715	0.455285	0.23374	0.262195	0.396341	0.107724	0.658537	0.341463	0.288618	0.24187	0.176829	0.292683	0.418699	0.581301	0.160569	0.25	0.306911	0.28252
LF82_0456	3325425	CDS	1	103441	104361	921	automatic/finished	no	ddlB		D-alanine--D-alanine ligase B					6.3.2.4	DALADALALIG-RXN	PEPTIDOGLYCANSYN-PWY$PWY-6387			2009-02-28	COMMON				1		0.2443	0.2117	0.302932	0.241042	0.514658	0.485342	0.211726	0.214984	0.397394	0.175896	0.612378	0.387622	0.267101	0.234528	0.188925	0.309446	0.423453	0.576547	0.254072	0.185668	0.322476	0.237785
LF82_0764	3325426	CDS	2	104363	105193	831	automatic/finished	no	ftsQ		cell division protein FtsQ										2009-02-28	COMMON				1		0.253911	0.2322	0.298436	0.215403	0.530686	0.469314	0.252708	0.285199	0.31769	0.144404	0.602888	0.397112	0.32491	0.209386	0.191336	0.274368	0.400722	0.599278	0.184116	0.202166	0.386282	0.227437
LF82_0757	3325427	CDS	1	105190	106452	1263	automatic/finished	no	ftsA		cell division protein FtsA										2009-02-28	COMMON				1		0.249406	0.2154	0.306413	0.22882	0.521774	0.478226	0.235154	0.218527	0.420428	0.125891	0.638955	0.361045	0.308789	0.199525	0.192399	0.299287	0.391924	0.608076	0.204276	0.228029	0.306413	0.261283
LF82_0768	3325428	CDS	1	106513	107664	1152	automatic/finished	no	ftsZ		cell division protein FtsZ										2009-02-28	COMMON				3		0.235243	0.2352	0.302951	0.226562	0.538194	0.461806	0.252604	0.200521	0.471354	0.075521	0.671875	0.328125	0.28125	0.25	0.161458	0.307292	0.411458	0.588542	0.171875	0.255208	0.276042	0.296875
LF82_1226	3325429	CDS	2	107765	108682	918	automatic/finished	no	lpxC		UDP-3-O-acyl-N-acetylglucosamine deacetylase					3.5.1.108	UDPACYLGLCNACDEACETYL-RXN	KDO-NAGLIPASYN-PWY$NAGLIPASYN-PWY			2009-02-28	COMMON				2		0.232026	0.2549	0.255991	0.257081	0.510893	0.489107	0.251634	0.215686	0.369281	0.163399	0.584967	0.415033	0.30719	0.218954	0.160131	0.313726	0.379085	0.620915	0.137255	0.330065	0.238562	0.294118
LF82_2108	3325430	CDS	3	108912	109424	513	automatic/finished	no	secM		SecA translation regulator										2009-02-28	COMMON				1		0.233918	0.3041	0.239766	0.222222	0.54386	0.45614	0.222222	0.321637	0.280702	0.175439	0.602339	0.397661	0.269006	0.304094	0.181287	0.245614	0.48538	0.51462	0.210526	0.28655	0.25731	0.245614
LF82_2102	3325431	CDS	1	109486	112191	2706	automatic/finished	no	secA		protein translocation ATPase										2009-02-28	COMMON				2		0.264967	0.2480	0.274205	0.21286	0.522173	0.477827	0.251663	0.260532	0.378049	0.109756	0.638581	0.361419	0.353659	0.202882	0.161863	0.281596	0.364745	0.635255	0.189579	0.280488	0.282705	0.247228
LF82_1429	3325432	CDS	3	112251	112649	399	automatic/finished	no	mutT		8-oxo-dGTP diphosphatase					3.6.1.55, 3.6.1.58	RXN-11396	PWY-6502			2009-02-28	COMMON				1		0.283208	0.1930	0.298246	0.225564	0.491228	0.508772	0.240602	0.240602	0.390977	0.12782	0.631579	0.368421	0.353383	0.180451	0.172932	0.293233	0.353383	0.646617	0.255639	0.157895	0.330827	0.255639
LF82_2470	3327536	CDS	-2	112737	112934	198	automatic/finished	no	yacG		DNA gyrase inhibitor YacG										2009-02-28	UNIQUE_BANK						0.277778	0.2273	0.292929	0.20202	0.520202	0.479798	0.287879	0.19697	0.318182	0.19697	0.515152	0.484848	0.287879	0.212121	0.30303	0.19697	0.515152	0.484848	0.257576	0.272727	0.257576	0.212121
LF82_2469	3327537	CDS	-2	112944	113687	744	automatic/finished	no	zapD		cell division factor ZapD										2009-02-28	COMMON				3		0.227151	0.2634	0.254032	0.255376	0.517473	0.482527	0.21371	0.350806	0.274194	0.16129	0.625	0.375	0.294355	0.165323	0.205645	0.334677	0.370968	0.629032	0.173387	0.274194	0.282258	0.270161
LF82_0332	3327538	CDS	-3	113687	114307	621	automatic/finished	no	coaE		dephospho-CoA kinase					2.7.1.24	DEPHOSPHOCOAKIN-RXN	COA-PWY			2009-02-28	COMMON				1		0.244767	0.2609	0.267311	0.227053	0.52818	0.47182	0.222222	0.280193	0.396135	0.101449	0.676329	0.323671	0.318841	0.256039	0.135266	0.289855	0.391304	0.608696	0.193237	0.246377	0.270531	0.289855
LF82_0955	3325433	CDS	1	114532	115575	1044	automatic/finished	no	guaC		GMP reductase					1.7.1.7	GMP-REDUCT-RXN				2009-02-28	COMMON				2		0.232759	0.2414	0.275862	0.25	0.517241	0.482759	0.252874	0.181034	0.402299	0.163793	0.583333	0.416667	0.275862	0.235632	0.198276	0.29023	0.433908	0.566092	0.16954	0.307471	0.227011	0.295977
LF82_1015	3327539	CDS	-3	115610	116812	1203	automatic/finished	no	hofC		inner membrane protein HofC										2009-02-28	COMMON				1		0.239401	0.2469	0.276808	0.236908	0.523691	0.476309	0.261845	0.301746	0.281796	0.154613	0.583541	0.416459	0.239401	0.224439	0.179551	0.356608	0.40399	0.59601	0.216958	0.214464	0.369077	0.199501
LF82_1014	3327540	CDS	-2	116802	118187	1386	automatic/finished	no	hofB		T2SSE family protein										2009-02-28	COMMON				1		0.238095	0.2713	0.262626	0.227994	0.533911	0.466089	0.209957	0.305195	0.337662	0.147186	0.642857	0.357143	0.274892	0.248918	0.168831	0.307359	0.417749	0.582251	0.229437	0.25974	0.281385	0.229437
LF82_1700	3327541	CDS	-2	118197	118637	441	automatic/finished	no	ppdD		prepilin-type N-terminal cleavage/methylation domain-containing protein PpdD										2009-02-28	COMMON				1		0.24263	0.2744	0.260771	0.222222	0.535147	0.464853	0.306122	0.190476	0.360544	0.142857	0.55102	0.44898	0.258503	0.231293	0.217687	0.292517	0.44898	0.55102	0.163265	0.401361	0.204082	0.231293
LF82_1434	3327542	CDS	-3	118841	119734	894	automatic/finished	no	nadC		quinolinate phosphoribosyltransferase (decarboxylating)					2.4.2.19	QUINOPRIBOTRANS-RXN	PYRIDNUCSYN-PWY			2009-02-28	COMMON				1		0.255034	0.2662	0.261745	0.217002	0.527964	0.472036	0.221477	0.248322	0.402685	0.127517	0.651007	0.348993	0.312081	0.224832	0.16443	0.298658	0.389262	0.610738	0.231544	0.325503	0.218121	0.224832
LF82_0086	3325434	CDS	2	119822	120373	552	automatic/finished	no	ampD		1,6-anhydro-N-acetylmuramoyl-L-alanine amidase					3.5.1.28	3.5.1.28-RXN$RXN0-5225				2009-02-28	COMMON				1		0.202899	0.2591	0.286232	0.251812	0.54529	0.45471	0.184783	0.282609	0.358696	0.173913	0.641304	0.358696	0.288043	0.26087	0.206522	0.244565	0.467391	0.532609	0.13587	0.233696	0.293478	0.336957
LF82_0087	3325435	CDS	1	120370	121224	855	automatic/finished	no	ampE		protein AmpE										2009-02-28	COMMON				1		0.182456	0.2199	0.295906	0.301754	0.515789	0.484211	0.175439	0.277193	0.326316	0.221053	0.603509	0.396491	0.217544	0.221053	0.182456	0.378947	0.403509	0.596491	0.154386	0.161404	0.378947	0.305263
LF82_0151	3327543	CDS	-1	121267	122637	1371	automatic/finished	no	aroP		aromatic amino acid:H(+) symporter AroP										2009-02-28	COMMON				1		0.207877	0.2487	0.278629	0.26477	0.527352	0.472648	0.258206	0.212254	0.352298	0.177243	0.564551	0.435449	0.201313	0.221007	0.170678	0.407002	0.391685	0.608315	0.164114	0.31291	0.31291	0.210066
LF82_p009	3325436	fCDS	3	123165	124946	1782	automatic/finished	no			putative colicin	3 : Putative function from multiple computational evidences									2009-02-28	COMMON				3		0.257015	0.2273	0.254209	0.261504	0.481481	0.518519	0.259259	0.23064	0.338384	0.171717	0.569024	0.430976	0.318182	0.237374	0.185185	0.259259	0.422559	0.577441	0.193603	0.213805	0.239057	0.353535
LF82_p010	3325437	CDS	2	124952	125242	291	automatic/finished	no	imm		Colicin-E7 immunity protein										2009-02-28	COMMON				3		0.395189	0.1581	0.175258	0.271478	0.333333	0.666667	0.329897	0.185567	0.28866	0.195876	0.474227	0.525773	0.474227	0.134021	0.103093	0.28866	0.237113	0.762887	0.381443	0.154639	0.134021	0.329897
ESCLF0111	3325073	fCDS	1	125350	125637	288	automatic/finished	no			HNH endonuclease domain protein										2009-02-28	UNIQUE_AMIGA				3		0.322917	0.2014	0.204861	0.270833	0.40625	0.59375	0.28125	0.25	0.270833	0.197917	0.520833	0.479167	0.375	0.166667	0.177083	0.28125	0.34375	0.65625	0.3125	0.1875	0.166667	0.333333
LF82_p011	3325438	CDS	3	125640	125933	294	automatic/finished	no	imm		Pyocin-S1 immunity protein										2009-02-28	COMMON				3		0.363946	0.1531	0.217687	0.265306	0.370748	0.629252	0.306122	0.193878	0.27551	0.22449	0.469388	0.530612	0.428571	0.132653	0.163265	0.27551	0.295918	0.704082	0.357143	0.132653	0.214286	0.295918
ESCLF0113	3325074	CDS	1	126085	126330	246	automatic/finished	no			conserved protein of unknown function	4 : Unknown function but conserved in other organisms	u : unknown	1 : Unknown							2009-02-28	UNIQUE_AMIGA				3		0.345528	0.1463	0.219512	0.288618	0.365854	0.634146	0.353659	0.182927	0.268293	0.195122	0.45122	0.54878	0.378049	0.134146	0.195122	0.292683	0.329268	0.670732	0.304878	0.121951	0.195122	0.378049
LF82_p012	3325439	CDS	1	126331	126621	291	automatic/finished	no	imm		Colicin-E7 immunity protein										2009-02-28	COMMON				3		0.364261	0.1649	0.223368	0.247423	0.388316	0.611684	0.298969	0.195876	0.309278	0.195876	0.505155	0.494845	0.474227	0.14433	0.134021	0.247423	0.278351	0.721649	0.319588	0.154639	0.226804	0.298969
LF82_1604	3325440	CDS	3	127077	127841	765	automatic/finished	no	pdhR		DNA-binding transcriptional dual regulator PdhR										2009-02-28	COMMON				1		0.233987	0.2863	0.270588	0.20915	0.556863	0.443137	0.188235	0.356863	0.321569	0.133333	0.678431	0.321569	0.337255	0.188235	0.192157	0.282353	0.380392	0.619608	0.176471	0.313726	0.298039	0.211765
LF82_0014	3325441	CDS	1	128002	130665	2664	automatic/finished	no	aceE		pyruvate dehydrogenase E1 component					1.2.4.1	PYRUVDEH-RXN$RXN-12508$RXN-12583$RXN0-1132$RXN0-1133$RXN0-1134	ANARESP1-PWY$PWY-5482$PYRUVDEHYD-PWY			2009-02-28	COMMON				2		0.249625	0.2620	0.268769	0.219595	0.530781	0.469219	0.246622	0.246622	0.365991	0.140766	0.612613	0.387387	0.355856	0.203829	0.176802	0.263514	0.380631	0.619369	0.146396	0.335586	0.263514	0.254505
LF82_0015	3325442	CDS	3	130680	132572	1893	automatic/finished	no	aceF		pyruvate dehydrogenase, E2 subunit					2.3.1.12	PYRUVDEH-RXN$RXN-12508$RXN-12583$RXN0-1132$RXN0-1133$RXN0-1134	ANARESP1-PWY$PWY-5482$PYRUVDEHYD-PWY			2009-02-28	COMMON				2		0.253566	0.2499	0.297412	0.199155	0.547279	0.452721	0.26149	0.174326	0.48336	0.080824	0.657686	0.342314	0.293185	0.291601	0.126783	0.288431	0.418384	0.581616	0.206022	0.283677	0.282092	0.228209
LF82_1218	3325443	CDS	3	132780	134204	1425	automatic/finished	no	lpd		lipoamide dehydrogenase					1.8.1.4	1.8.1.4-RXN$2OXOGLUTARATEDEH-RXN$2OXOGLUTDECARB-RXN$GCVMULTI-RXN$GCVP-RXN$GCVT-RXN$PYRUVDEH-RXN$RXN-12508$RXN-12583$RXN-7716$RXN-8629$RXN0-1132$RXN0-1133$RXN0-1134$RXN0-1147	1CMET2-PWY$ANARESP1-PWY$GLYCINE-SYN2-PWY$GLYCLEAV-PWY$PWY-2201$PWY-5084$PWY-5482$PYRUVDEHYD-PWY$TCA			2009-02-28	COMMON				2		0.26386	0.2484	0.277193	0.210526	0.525614	0.474386	0.277895	0.187368	0.442105	0.092632	0.629474	0.370526	0.309474	0.225263	0.166316	0.298947	0.391579	0.608421	0.204211	0.332632	0.223158	0.24
LF82_2471	3327544	CDS	-1	134446	136191	1746	automatic/finished	no	yacH		DUF3300 domain-containing protein YacH										2009-02-28	COMMON				1		0.26575	0.2910	0.252577	0.190722	0.543528	0.456472	0.231959	0.317869	0.32646	0.123711	0.64433	0.35567	0.35567	0.292096	0.156357	0.195876	0.448454	0.551546	0.209622	0.262887	0.274914	0.252577
LF82_0019	3325444	CDS	1	136546	139143	2598	automatic/finished	no	acnB		hypothetical protein					4.2.1.99	4.2.1.99-RXN$ACONITATEDEHYDR-RXN$ACONITATEHYDR-RXN	ANARESP1-PWY$FERMENTATION-PWY$P105-PWY$PWY-5913$PWY0-42$TCA			2009-02-28	COMMON				2		0.226713	0.2671	0.285989	0.220169	0.553118	0.446882	0.228637	0.248268	0.399538	0.123557	0.647806	0.352194	0.293303	0.265589	0.158199	0.28291	0.423788	0.576212	0.158199	0.287529	0.300231	0.254042
LF82_2472	3325445	CDS	1	139318	139680	363	automatic/finished	no	yacL		UPF0231 family protein YacL										2009-02-28	COMMON				2		0.264463	0.1708	0.336088	0.22865	0.506887	0.493113	0.173554	0.190083	0.46281	0.173554	0.652893	0.347107	0.413223	0.115702	0.173554	0.297521	0.289256	0.710744	0.206612	0.206612	0.371901	0.214876
LF82_2160	3327545	CDS	-3	139718	140512	795	automatic/finished	no	speD		S-adenosylmethionine decarboxylase proenzyme					4.1.1.50	SAMDECARB-RXN	BSUBPOLYAMSYN-PWY			2009-02-28	COMMON				1		0.284277	0.2440	0.215094	0.256604	0.459119	0.540881	0.324528	0.222642	0.29434	0.158491	0.516981	0.483019	0.388679	0.181132	0.132075	0.298113	0.313208	0.686792	0.139623	0.328302	0.218868	0.313208
LF82_2161	3327546	CDS	-3	140528	141394	867	automatic/finished	no	speE		spermidine synthase					2.5.1.16	RXN0-5217$SPERMIDINESYN-RXN	BSUBPOLYAMSYN-PWY$PWY0-1303			2009-02-28	COMMON				1		0.242215	0.2630	0.242215	0.252595	0.50519	0.49481	0.228374	0.242215	0.352941	0.176471	0.595156	0.404844	0.346021	0.207612	0.15917	0.287197	0.366782	0.633218	0.152249	0.3391	0.214533	0.294118
LF82_2468	3327547	CDS	-3	141500	141847	348	automatic/finished	no	yacC		putative lipoprotein YacC	3 : Putative function from multiple computational evidences									2009-02-28	COMMON				1		0.25	0.2557	0.241379	0.252874	0.497126	0.502874	0.275862	0.181034	0.336207	0.206897	0.517241	0.482759	0.318966	0.181034	0.189655	0.310345	0.37069	0.62931	0.155172	0.405172	0.198276	0.241379
LF82_0383	3325446	CDS	2	142013	143563	1551	automatic/finished	no	cueO		multicopper oxidase CueO					1.10.3.2, 1.16.3.1	RXN0-1483$RXN0-2943$RXN0-2945				2009-02-28	COMMON				2		0.234043	0.2386	0.302386	0.225016	0.540941	0.459059	0.261122	0.263056	0.348162	0.12766	0.611219	0.388781	0.299807	0.216634	0.17795	0.305609	0.394584	0.605416	0.141199	0.235977	0.381044	0.241779
LF82_0815	3327548	CDS	-3	143828	146218	2391	automatic/finished	no	gcd		quinoprotein glucose dehydrogenase					1.1.5.2	GLUCDEHYDROG-RXN$RXN0-6372$RXN0-6373$TRANS-RXN0-237	GLUCOSE1PMETAB-PWY			2009-02-28	COMMON				1		0.2179	0.2723	0.282727	0.227102	0.554998	0.445002	0.25345	0.247177	0.348808	0.150565	0.595985	0.404015	0.258469	0.273526	0.186951	0.281054	0.460477	0.539523	0.141782	0.29611	0.312422	0.249686
LF82_1031	3325447	CDS	3	146424	146960	537	automatic/finished	no	hpt		hypoxanthine phosphoribosyltransferase					2.4.2.8	GUANPRIBOSYLTRAN-RXN$HYPOXANPRIBOSYLTRAN-RXN	P1-PWY$PWY-6609$PWY-6610$PWY-6620			2009-02-28	COMMON				2		0.240223	0.2179	0.286778	0.255121	0.504655	0.495345	0.26257	0.223464	0.368715	0.145251	0.592179	0.407821	0.307263	0.162011	0.178771	0.351955	0.340782	0.659218	0.150838	0.268156	0.312849	0.268156
LF82_0264	3327549	CDS	-1	147001	147663	663	automatic/finished	no	can		carbonic anhydrase 2					4.2.1.1	RXN0-5224	PWY-6142$PWYQT-4429			2009-02-28	COMMON				1		0.263952	0.2579	0.24736	0.230769	0.505279	0.494721	0.248869	0.285068	0.316742	0.149321	0.60181	0.39819	0.348416	0.149321	0.190045	0.312217	0.339367	0.660634	0.19457	0.339367	0.235294	0.230769
LF82_2477	3325448	CDS	1	147772	148698	927	automatic/finished	no	yadG		putative ABC transporter ATP-binding protein YadG	3 : Putative function from multiple computational evidences									2009-02-28	COMMON				1		0.281553	0.2211	0.262136	0.235167	0.483279	0.516721	0.278317	0.255663	0.330097	0.135922	0.585761	0.414239	0.333333	0.168285	0.177994	0.320388	0.346278	0.653722	0.23301	0.239482	0.278317	0.249191
LF82_2478	3325449	CDS	3	148695	149465	771	automatic/finished	no	yadH		putative ABC transporter membrane subunit YadH	3 : Putative function from multiple computational evidences									2009-02-28	COMMON				1		0.167315	0.2348	0.272374	0.325551	0.507134	0.492866	0.245136	0.22179	0.29572	0.237354	0.51751	0.48249	0.159533	0.202335	0.171206	0.466926	0.373541	0.626459	0.097276	0.280156	0.350195	0.272374
LF82_2479	3325450	CDS	2	149570	150010	441	automatic/finished	no	yadI		putative PTS enzyme IIA component YadI	3 : Putative function from multiple computational evidences									2009-02-28	COMMON				1		0.249433	0.2290	0.260771	0.260771	0.489796	0.510204	0.238095	0.244898	0.306122	0.210884	0.55102	0.44898	0.29932	0.204082	0.197279	0.29932	0.401361	0.598639	0.210884	0.238095	0.278912	0.272109
LF82_2476	3325451	CDS	2	150074	151303	1230	automatic/finished	no	yadE		putative polysaccharide deacetylase lipoprotein YadE	3 : Putative function from multiple computational evidences									2009-02-28	COMMON				1		0.262602	0.2293	0.255285	0.252846	0.484553	0.515447	0.282927	0.253659	0.292683	0.170732	0.546341	0.453659	0.317073	0.214634	0.170732	0.297561	0.385366	0.614634	0.187805	0.219512	0.302439	0.290244
LF82_1594	3327550	CDS	-3	151307	151687	381	automatic/finished	no	panD		aspartate 1-decarboxylase proenzyme					4.1.1.11	ASPDECARBOX-RXN	PWY-5155			2009-02-28	COMMON				2		0.244094	0.2756	0.257218	0.223097	0.532808	0.467192	0.291339	0.173228	0.409449	0.125984	0.582677	0.417323	0.291339	0.251969	0.181102	0.275591	0.433071	0.566929	0.149606	0.401575	0.181102	0.267717
LF82_2475	3325452	CDS	2	151961	152845	885	automatic/finished	no	rpnC		recombination-promoting nuclease RpnC										2009-02-28	COMMON				1		0.264407	0.2136	0.270056	0.251977	0.483616	0.516384	0.250847	0.291525	0.311864	0.145763	0.60339	0.39661	0.345763	0.176271	0.149153	0.328814	0.325424	0.674576	0.19661	0.172881	0.349153	0.281356
LF82_1593	3327551	CDS	-3	152927	153778	852	automatic/finished	no	panC		pantothenate synthetase					6.3.2.1	PANTOATE-BETA-ALANINE-LIG-RXN	PANTO-PWY			2009-02-28	COMMON				1		0.24061	0.2523	0.2723	0.234742	0.524648	0.475352	0.246479	0.264085	0.380282	0.109155	0.644366	0.355634	0.309859	0.18662	0.169014	0.334507	0.355634	0.644366	0.165493	0.306338	0.267606	0.260563
LF82_1592	3327552	CDS	-1	153790	154584	795	automatic/finished	no	panB		3-methyl-2-oxobutanoate hydroxymethyltransferase					2.1.2.11	3-CH3-2-OXOBUTANOATE-OH-CH3-XFER-RXN	PANTO-PWY			2009-02-28	COMMON				2		0.238994	0.2679	0.280503	0.212579	0.548428	0.451572	0.230189	0.218868	0.430189	0.120755	0.649057	0.350943	0.275472	0.256604	0.166038	0.301887	0.422642	0.577358	0.211321	0.328302	0.245283	0.215094
LF82_2474	3327553	CDS	-1	154696	155958	1263	automatic/finished	no	yadC		fimbrial tip-adhesin YadC										2009-02-28	COMMON				3		0.312747	0.2082	0.209026	0.269992	0.41726	0.58274	0.349169	0.140143	0.294537	0.216152	0.434679	0.565321	0.308789	0.256532	0.19715	0.23753	0.453682	0.546318	0.280285	0.228029	0.135392	0.356295
LF82_2480	3327554	CDS	-3	156008	156604	597	automatic/finished	no	yadK		putative fimbrial protein YadK	3 : Putative function from multiple computational evidences									2009-02-28	COMMON				3		0.298157	0.2178	0.211055	0.273032	0.428811	0.571189	0.346734	0.170854	0.311558	0.170854	0.482412	0.517588	0.286432	0.231156	0.170854	0.311558	0.40201	0.59799	0.261307	0.251256	0.150754	0.336683
LF82_2481	3327555	CDS	-1	156631	157239	609	automatic/finished	no	yadL		putative fimbrial protein YadL	3 : Putative function from multiple computational evidences									2009-02-28	COMMON				3		0.311987	0.2118	0.216749	0.259442	0.428571	0.571429	0.389163	0.068966	0.349754	0.192118	0.418719	0.581281	0.251232	0.349754	0.142857	0.256158	0.492611	0.507389	0.295566	0.216749	0.157635	0.330049
LF82_2482	3327556	CDS	-2	157251	157817	567	automatic/finished	no	yadM		putative fimbrial protein YadM	3 : Putative function from multiple computational evidences									2009-02-28	COMMON				3		0.338624	0.2099	0.204586	0.246914	0.414462	0.585538	0.428571	0.126984	0.285714	0.15873	0.412698	0.587302	0.243386	0.301587	0.179894	0.275132	0.481481	0.518519	0.343915	0.201058	0.148148	0.306878
LF82_1045	3327557	CDS	-1	157834	160422	2589	automatic/finished	no	htrE		putative fimbrial usher protein HtrE	3 : Putative function from multiple computational evidences									2009-02-28	COMMON				3		0.288528	0.2244	0.224025	0.263036	0.448436	0.551564	0.326767	0.188876	0.298957	0.1854	0.487833	0.512167	0.341831	0.20394	0.206257	0.247972	0.410197	0.589803	0.196987	0.280417	0.16686	0.355736
LF82_0545	3327558	CDS	-3	160457	161197	741	automatic/finished	no	yadV		putative fimbrial chaperone YadV	3 : Putative function from multiple computational evidences									2009-02-28	COMMON				1		0.300945	0.2227	0.219973	0.25641	0.442645	0.557355	0.323887	0.174089	0.319838	0.182186	0.493927	0.506073	0.267206	0.267206	0.194332	0.271255	0.461538	0.538462	0.311741	0.226721	0.145749	0.315789
LF82_2483	3327559	CDS	-3	161306	161896	591	automatic/finished	no	yadN		putative fimbrial protein YadN	3 : Putative function from multiple computational evidences									2009-02-28	COMMON				3		0.285956	0.2166	0.216582	0.28088	0.433164	0.566836	0.365482	0.111675	0.370558	0.152284	0.482234	0.517767	0.294416	0.309645	0.147208	0.248731	0.456853	0.543147	0.19797	0.228426	0.13198	0.441624
LF82_0726	3327560	CDS	-3	162260	162739	480	automatic/finished	no	folK		2-amino-4-hydroxy-6- hydroxymethyldihydropteridine diphosphokinase					2.7.6.3	H2PTERIDINEPYROPHOSPHOKIN-RXN	PWY-6147			2009-02-28	COMMON				1		0.258333	0.2542	0.2375	0.25	0.491667	0.508333	0.225	0.2875	0.33125	0.15625	0.61875	0.38125	0.3	0.24375	0.14375	0.3125	0.3875	0.6125	0.25	0.23125	0.2375	0.28125
LF82_1603	3327561	CDS	-1	162736	164100	1365	automatic/finished	no	pcnB		poly(A) polymerase I					2.7.7.19	POLYNUCLEOTIDE-ADENYLYLTRANSFERASE-RXN				2009-02-28	COMMON				2		0.232967	0.2806	0.280586	0.205861	0.561172	0.438828	0.230769	0.312088	0.325275	0.131868	0.637363	0.362637	0.303297	0.210989	0.210989	0.274725	0.421978	0.578022	0.164835	0.318681	0.305495	0.210989
LF82_2473	3327562	CDS	-2	164193	165119	927	automatic/finished	no	gluQ		glutamyl-Q tRNA(Asp) synthetase						RXN0-5422				2009-02-28	COMMON				1		0.218986	0.2794	0.257821	0.243797	0.537217	0.462783	0.171521	0.326861	0.323625	0.177994	0.650485	0.349515	0.31068	0.223301	0.190939	0.275081	0.414239	0.585761	0.174757	0.288026	0.2589	0.278317
LF82_0495	3327563	CDS	-2	165156	165611	456	automatic/finished	no	dksA		RNA polymerase-binding transcription factor DksA										2009-02-28	COMMON				2		0.291667	0.2456	0.282895	0.179825	0.528509	0.471491	0.243421	0.269737	0.381579	0.105263	0.651316	0.348684	0.401316	0.177632	0.190789	0.230263	0.368421	0.631579	0.230263	0.289474	0.276316	0.203947
LF82_2125	3327564	CDS	-2	165789	166493	705	automatic/finished	no	sfsA		putative DNA-binding transcriptional regulator of maltose metabolism	3 : Putative function from multiple computational evidences									2009-02-28	COMMON				3		0.270922	0.2440	0.251064	0.234043	0.495035	0.504965	0.259574	0.225532	0.314894	0.2	0.540426	0.459574	0.306383	0.27234	0.170213	0.251064	0.442553	0.557447	0.246809	0.234043	0.268085	0.251064
LF82_1198	3327565	CDS	-3	166508	167038	531	automatic/finished	no	thpR		RNA 2',3'-cyclic phosphodiesterase					3.1.4.58					2009-02-28	COMMON				1		0.20339	0.2976	0.263653	0.235405	0.561205	0.438795	0.19209	0.333333	0.276836	0.19774	0.61017	0.38983	0.220339	0.293785	0.214689	0.271186	0.508475	0.491525	0.19774	0.265537	0.299435	0.237288
LF82_1033	3325453	CDS	3	167067	169541	2475	automatic/finished	no	hrpB		RNA-dependent NTPase HrpB										2009-02-28	COMMON				1		0.220202	0.2533	0.311111	0.215354	0.564444	0.435556	0.195152	0.318788	0.350303	0.135758	0.669091	0.330909	0.269091	0.24	0.201212	0.289697	0.441212	0.558788	0.196364	0.201212	0.381818	0.220606
LF82_1391	3325454	CDS	3	169635	172169	2535	automatic/finished	no	mrcB		peptidoglycan glycosyltransferase/peptidoglycan DD-transpeptidase MrcB					2.4.1.129	RXN0-3461$RXN0-5405	PEPTIDOGLYCANSYN-PWY			2009-02-28	COMMON				1		0.232742	0.2485	0.300592	0.218146	0.549112	0.450888	0.247337	0.285207	0.333728	0.133728	0.618935	0.381065	0.311243	0.215385	0.201183	0.272189	0.416568	0.583432	0.139645	0.24497	0.366864	0.248521
ESCLF0153	3325076	CDS	-1	172234	172368	135	automatic/finished	no			conserved protein of unknown function	4 : Unknown function but conserved in other organisms	u : unknown	1 : Unknown							2009-02-28	UNIQUE_AMIGA				3		0.385185	0.1407	0.251852	0.222222	0.392593	0.607407	0.377778	0.155556	0.333333	0.133333	0.488889	0.511111	0.488889	0.133333	0.133333	0.244444	0.266667	0.733333	0.288889	0.133333	0.288889	0.288889
LF82_0650	3329785	fCDS	3	172389	173732	1344	automatic/finished	pseudo	fhuA		fragment of ferrichrome outer membrane transporter/phage receptor (part 1)										2009-02-28	COMMON				2		0.251488	0.2597	0.255208	0.233631	0.514881	0.485119	0.265625	0.216518	0.352679	0.165179	0.569196	0.430804	0.34375	0.276786	0.151786	0.227679	0.428571	0.571429	0.145089	0.285714	0.261161	0.308036
LF82_0650	3329786	fCDS	3	173763	174632	870	automatic/finished	pseudo	fhuA		fragment of ferrichrome outer membrane transporter/phage receptor (part 2)										2009-02-28	COMMON				2		0.236782	0.2299	0.277011	0.256322	0.506897	0.493103	0.227586	0.175862	0.4	0.196552	0.575862	0.424138	0.324138	0.248276	0.193103	0.234483	0.441379	0.558621	0.158621	0.265517	0.237931	0.337931
LF82_0652	3325455	CDS	2	174683	175480	798	automatic/finished	no	fhuC		iron(III) hydroxamate ABC transporter ATP binding subunit					7.2.2.16					2009-02-28	COMMON				1		0.190476	0.2594	0.304511	0.245614	0.56391	0.43609	0.199248	0.31203	0.357143	0.131579	0.669173	0.330827	0.240602	0.24812	0.206767	0.304511	0.454887	0.545113	0.131579	0.218045	0.349624	0.300752
LF82_0653	3325456	CDS	1	175480	176370	891	automatic/finished	no	fhuD		iron(III) hydroxamate ABC transporter periplasmic binding protein					7.2.2.16					2009-02-28	COMMON				1		0.215488	0.2637	0.277217	0.243547	0.540965	0.459035	0.232323	0.265993	0.326599	0.175084	0.592593	0.407407	0.232323	0.249158	0.188552	0.329966	0.43771	0.56229	0.181818	0.276094	0.316498	0.225589
LF82_0651	3325457	CDS	3	176367	178349	1983	automatic/finished	no	fhuB		iron(III) hydroxamate ABC transporter membrane subunit					7.2.2.16					2009-02-28	COMMON				1		0.142713	0.2511	0.346949	0.259203	0.598084	0.401916	0.219365	0.272315	0.334342	0.173979	0.606657	0.393343	0.107413	0.261725	0.214826	0.416036	0.476551	0.523449	0.101362	0.219365	0.491679	0.187595
LF82_0983	3327566	CDS	-1	178384	179664	1281	automatic/finished	no	hemL		glutamate-1-semialdehyde 2,1-aminomutase					5.4.3.8	GSAAMINOTRANS-RXN	PWY-5188			2009-02-28	COMMON				2		0.203747	0.2545	0.303669	0.238095	0.558158	0.441842	0.213115	0.210773	0.430913	0.145199	0.641686	0.358314	0.248244	0.255269	0.192037	0.30445	0.447307	0.552693	0.149883	0.297424	0.288056	0.264637
LF82_0314	3325458	CDS	3	179889	181310	1422	automatic/finished	no	clcA		chloride:H(+) antiporter ClcA										2009-02-28	COMMON				1		0.187764	0.2335	0.302391	0.276371	0.535865	0.464135	0.234177	0.234177	0.367089	0.164557	0.601266	0.398734	0.172996	0.253165	0.196203	0.377637	0.449367	0.550633	0.156118	0.21308	0.343882	0.28692
LF82_2484	3325459	CDS	3	181392	181736	345	automatic/finished	no	erpA		iron-sulfur cluster insertion protein ErpA										2009-02-28	COMMON				2		0.246377	0.2319	0.275362	0.246377	0.507246	0.492754	0.278261	0.147826	0.4	0.173913	0.547826	0.452174	0.313043	0.182609	0.217391	0.286957	0.4	0.6	0.147826	0.365217	0.208696	0.278261
LF82_2485	3327567	CDS	-1	181783	182406	624	automatic/finished	no	yadS		PF03458 family protein YadS										2009-02-28	COMMON				2		0.190705	0.2308	0.299679	0.278846	0.530449	0.469551	0.254808	0.197115	0.413462	0.134615	0.610577	0.389423	0.144231	0.225962	0.201923	0.427885	0.427885	0.572115	0.173077	0.269231	0.283654	0.274038
LF82_0252	3327568	CDS	-3	182444	183244	801	automatic/finished	no	btuF		vitamin B12 ABC transporter periplasmic binding protein					7.6.2.8					2009-02-28	COMMON				1		0.245943	0.2684	0.259675	0.225968	0.52809	0.47191	0.235955	0.303371	0.322097	0.138577	0.625468	0.374532	0.292135	0.262172	0.164794	0.280899	0.426966	0.573034	0.209738	0.2397	0.292135	0.258427
LF82_1409	3327569	CDS	-2	183237	183935	699	automatic/finished	no	mtn		5'-methylthioadenosine/S-adenosylhomocysteine nucleosidase					3.2.2.9	ADENOSYLHOMOCYSTEINE-NUCLEOSIDASE-RXN	PWY-6151$PWY-6153			2009-02-28	COMMON				2		0.23319	0.2561	0.274678	0.236051	0.530758	0.469242	0.236051	0.201717	0.437768	0.124464	0.639485	0.360515	0.287554	0.236051	0.158798	0.317597	0.39485	0.60515	0.175966	0.330472	0.227468	0.266094
LF82_0478	3325460	CDS	2	184019	185536	1518	automatic/finished	no	dgt		dGTP triphosphohydrolase					3.1.5.1	DGTPTRIPHYDRO-RXN				2009-02-28	COMMON				1		0.257576	0.2240	0.254941	0.263505	0.47892	0.52108	0.221344	0.280632	0.298419	0.199605	0.579051	0.420949	0.339921	0.179842	0.1917	0.288538	0.371542	0.628458	0.211462	0.211462	0.274704	0.302372
LF82_0461	3325461	CDS	2	185666	187090	1425	automatic/finished	no	degP		periplasmic serine endoprotease DegP					3.4.21.107	RXN0-3182				2009-02-28	COMMON				1		0.249825	0.2512	0.289123	0.209825	0.540351	0.459649	0.32	0.206316	0.366316	0.107368	0.572632	0.427368	0.288421	0.233684	0.183158	0.294737	0.416842	0.583158	0.141053	0.313684	0.317895	0.227368
LF82_0281	3325462	CDS	3	187245	188402	1158	automatic/finished	no	cdaR		DNA-binding transcriptional activator CdaR										2009-02-28	COMMON				1		0.233161	0.2185	0.311744	0.236615	0.530225	0.469775	0.233161	0.292746	0.34715	0.126943	0.639896	0.360104	0.295337	0.176166	0.204663	0.323834	0.380829	0.619171	0.170984	0.186529	0.38342	0.259067
LF82_2488	3327570	CDS	-1	188455	188841	387	automatic/finished	no	yaeH		DUF3461 domain-containing protein YaeH										2009-02-28	COMMON				3		0.322997	0.2067	0.24031	0.229974	0.447028	0.552972	0.325581	0.248062	0.317829	0.108527	0.565891	0.434109	0.457364	0.093023	0.170543	0.27907	0.263566	0.736434	0.186047	0.27907	0.232558	0.302326
LF82_0439	3327571	CDS	-1	189160	189984	825	automatic/finished	no	dapD		tetrahydrodipicolinate succinylase					2.3.1.117	TETHYDPICSUCC-RXN	DAPLYSINESYN-PWY			2009-02-28	COMMON				2		0.242424	0.2448	0.282424	0.230303	0.527273	0.472727	0.254545	0.192727	0.418182	0.134545	0.610909	0.389091	0.301818	0.210909	0.185455	0.301818	0.396364	0.603636	0.170909	0.330909	0.243636	0.254545
LF82_0848	3327572	CDS	-1	190015	192687	2673	automatic/finished	no	glnD		PII uridylyltransferase/uridylyl removing enzyme					2.7.7.59	URITRANS-RXN				2009-02-28	COMMON				1		0.234568	0.2780	0.259633	0.227834	0.537598	0.462402	0.213244	0.331089	0.30752	0.148148	0.638608	0.361392	0.30303	0.191919	0.197531	0.30752	0.38945	0.61055	0.18743	0.310887	0.27385	0.227834
LF82_1274	3327573	CDS	-3	192749	193543	795	automatic/finished	no	map		methionine aminopeptidase					3.4.11.18	3.4.11.18-RXN				2009-02-28	COMMON				1		0.272956	0.2491	0.25912	0.218868	0.508176	0.491824	0.301887	0.2	0.373585	0.124528	0.573585	0.426415	0.332075	0.188679	0.173585	0.30566	0.362264	0.637736	0.184906	0.358491	0.230189	0.226415
LF82_s2244	3324968	misc_RNA	1	193749	193884	136	automatic/finished	no	tff		Novel sRNA, function unknown										2009-02-28	no
LF82_1969	3325463	CDS	3	193911	194636	726	automatic/finished	no	rpsB		30S ribosomal subunit protein S2										2009-02-28	COMMON				2		0.256198	0.2534	0.261708	0.22865	0.515152	0.484848	0.289256	0.22314	0.380165	0.107438	0.603306	0.396694	0.330579	0.214876	0.157025	0.297521	0.371901	0.628099	0.14876	0.322314	0.247934	0.280992
LF82_2325	3325464	CDS	2	194771	195622	852	automatic/finished	no	tsf		protein chain elongation factor EF-Ts										2009-02-28	COMMON				2		0.292254	0.2160	0.279343	0.212441	0.495305	0.504695	0.274648	0.15493	0.485915	0.084507	0.640845	0.359155	0.352113	0.221831	0.130282	0.295775	0.352113	0.647887	0.25	0.271127	0.221831	0.257042
LF82_1797	3325465	CDS	1	195769	196494	726	automatic/finished	no	pyrH		UMP kinase					2.7.4.22	2.7.4.22-RXN	P1-PWY$PWY-5687			2009-02-28	COMMON				2		0.243802	0.2342	0.293388	0.22865	0.527548	0.472452	0.285124	0.206612	0.409091	0.099174	0.615702	0.384298	0.264463	0.214876	0.190083	0.330579	0.404959	0.595041	0.181818	0.280992	0.280992	0.256198
LF82_0740	3325466	CDS	3	196644	197201	558	automatic/finished	no	frr		ribosome-recycling factor										2009-02-28	COMMON				2		0.290323	0.2330	0.275986	0.200717	0.508961	0.491039	0.284946	0.236559	0.397849	0.080645	0.634409	0.365591	0.333333	0.231183	0.166667	0.268817	0.397849	0.602151	0.252688	0.231183	0.263441	0.252688
LF82_0535	3325467	CDS	1	197293	198489	1197	automatic/finished	no	dxr		1-deoxy-D-xylulose 5-phosphate reductoisomerase					1.1.1.267	DXPREDISOM-RXN	NONMEVIPP-PWY			2009-02-28	COMMON				1		0.242272	0.2473	0.275689	0.234754	0.522974	0.477026	0.250627	0.245614	0.358396	0.145363	0.60401	0.39599	0.278196	0.255639	0.165414	0.300752	0.421053	0.578947	0.197995	0.240602	0.303258	0.258145
LF82_1132	3325468	CDS	3	198675	199436	762	automatic/finished	no	uppS		ditrans,polycis-undecaprenyl-diphosphate synthase [(2E,6E)-farnesyl-diphosphate specific]					2.5.1.31	RXN-8999	PWY-5785			2009-02-28	COMMON				3		0.259843	0.2139	0.282152	0.244094	0.496063	0.503937	0.244094	0.244094	0.366142	0.145669	0.610236	0.389764	0.314961	0.192913	0.224409	0.267717	0.417323	0.582677	0.220472	0.204724	0.255906	0.318898
LF82_0284	3325469	CDS	3	199449	200306	858	automatic/finished	no	cdsA		CDP-diglyceride synthetase					2.7.7.41	CDPDIGLYSYN-RXN$RXN0-5515	PWY-5667$PWY0-1319$PWY4FS-7$PWY4FS-8			2009-02-28	COMMON				1		0.185315	0.2156	0.284382	0.314685	0.5	0.5	0.202797	0.213287	0.325175	0.258741	0.538462	0.461538	0.160839	0.216783	0.202797	0.41958	0.41958	0.58042	0.192308	0.216783	0.325175	0.265734
LF82_2019	3325470	CDS	2	200318	201670	1353	automatic/finished	no	rseP		intramembrane zinc metalloprotease RseP										2009-02-28	COMMON				3		0.221729	0.2173	0.289727	0.271249	0.507021	0.492979	0.235033	0.223947	0.37694	0.16408	0.600887	0.399113	0.241685	0.21286	0.18847	0.356984	0.40133	0.59867	0.18847	0.215078	0.303769	0.292683
LF82_2493	3325471	CDS	1	201700	204132	2433	automatic/finished	no	bamA		outer membrane protein assembly factor BamA										2009-02-28	COMMON				1		0.250719	0.2372	0.264694	0.247431	0.50185	0.49815	0.268804	0.192355	0.364982	0.173859	0.557337	0.442663	0.351418	0.200986	0.191122	0.256473	0.392109	0.607891	0.131936	0.318126	0.237978	0.311961
LF82_2134	3325472	CDS	2	204254	204739	486	automatic/finished	no	skp		periplasmic chaperone Skp										2009-02-28	COMMON				2		0.292181	0.2346	0.26749	0.205761	0.502058	0.497942	0.302469	0.216049	0.388889	0.092593	0.604938	0.395062	0.37037	0.228395	0.141975	0.259259	0.37037	0.62963	0.203704	0.259259	0.271605	0.265432
LF82_1227	3325473	CDS	2	204743	205768	1026	automatic/finished	no	lpxD		UDP-3-O-(3-hydroxymyristoyl)glucosamine N-acyltransferase					2.3.1.191	UDPHYDROXYMYRGLUCOSAMNACETYLTRANS-RXN	KDO-NAGLIPASYN-PWY$NAGLIPASYN-PWY			2009-02-28	COMMON				2		0.245614	0.2368	0.28655	0.230994	0.523392	0.476608	0.309942	0.187135	0.391813	0.111111	0.578947	0.421053	0.280702	0.216374	0.195906	0.307018	0.412281	0.587719	0.146199	0.307018	0.27193	0.274854
LF82_0612	3325474	CDS	1	205873	206328	456	automatic/finished	no	fabZ		3-hydroxy-acyl-[acyl-carrier-protein] dehydratase					4.2.1.59	3-HYDROXYDECANOYL-ACP-DEHYDR-RXN$4.2.1.58-RXN$4.2.1.59-RXN$4.2.1.61-RXN$FABAUNSATDEHYDR-RXN$RXN-10061$RXN-10656$RXN-10660$RXN-11477$RXN-11481$RXN-9520$RXN-9533$RXN-9537$RXN-9553$RXN-9557$RXN-9634$RXN-9655$RXN0-2144$RXN1G-320$RXN1G-363$RXN1G-479$RXN1G-517	FASYN-ELONG-PWY$PWY-5971$PWY-5973$PWY-6282$PWY-6519$PWY0-862			2009-02-28	COMMON				2		0.232456	0.2303	0.276316	0.260965	0.506579	0.493421	0.223684	0.263158	0.368421	0.144737	0.631579	0.368421	0.256579	0.197368	0.184211	0.361842	0.381579	0.618421	0.217105	0.230263	0.276316	0.276316
LF82_1224	3325475	CDS	1	206332	207120	789	automatic/finished	no	lpxA		acyl-[acyl-carrier-protein]--UDP-N- acetylglucosamine O-acyltransferase					2.3.1.129	UDPNACETYLGLUCOSAMACYLTRANS-RXN	KDO-NAGLIPASYN-PWY$NAGLIPASYN-PWY			2009-02-28	COMMON				2		0.230672	0.2522	0.281369	0.235741	0.533587	0.466413	0.273764	0.197719	0.410646	0.117871	0.608365	0.391635	0.285171	0.21673	0.205323	0.292776	0.422053	0.577947	0.13308	0.342205	0.228137	0.296578
LF82_1225	3325476	CDS	3	207120	208268	1149	automatic/finished	no	lpxB		lipid A disaccharide synthase					2.4.1.182	LIPIDADISACCHARIDESYNTH-RXN	KDO-NAGLIPASYN-PWY$NAGLIPASYN-PWY			2009-02-28	COMMON				1		0.229765	0.2463	0.291558	0.232376	0.537859	0.462141	0.208877	0.266319	0.383812	0.140992	0.650131	0.349869	0.279373	0.227154	0.177546	0.315927	0.4047	0.5953	0.201044	0.245431	0.313316	0.240209
LF82_1912	3325477	CDS	2	208265	208861	597	automatic/finished	no	rnhB		RNase HII					3.1.26.4	3.1.26.4-RXN				2009-02-28	COMMON				1		0.224456	0.2596	0.301508	0.214405	0.561139	0.438861	0.21608	0.271357	0.40201	0.110553	0.673367	0.326633	0.271357	0.251256	0.180905	0.296482	0.432161	0.567839	0.18593	0.256281	0.321608	0.236181
LF82_0504	3325478	CDS	2	208898	212380	3483	automatic/finished	no	dnaE		DNA polymerase III subunit alpha					2.7.7.7	DNA-DIRECTED-DNA-POLYMERASE-RXN				2009-02-28	COMMON				1		0.233419	0.2521	0.296009	0.21849	0.548091	0.451909	0.223084	0.248923	0.385874	0.142119	0.634798	0.365202	0.320413	0.198966	0.179156	0.301464	0.378122	0.621878	0.156761	0.308355	0.322997	0.211886
LF82_0008	3325479	CDS	2	212393	213352	960	automatic/finished	no	accA		acetyl-CoA carboxyltransferase subunit alpha					2.1.3.15	ACETYL-COA-CARBOXYLTRANSFER-RXN$RXN0-5055	FASYN-INITIAL-PWY$PWY-4381$PWY0-1264			2009-02-28	COMMON				2		0.238542	0.2417	0.286458	0.233333	0.528125	0.471875	0.234375	0.26875	0.3875	0.109375	0.65625	0.34375	0.3	0.221875	0.19375	0.284375	0.415625	0.584375	0.18125	0.234375	0.278125	0.30625
LF82_1172	3325480	CDS	3	213450	215591	2142	automatic/finished	no	ldcC		lysine decarboxylase 2					4.1.1.18	LYSDECARBOX-RXN	PWY0-1303$PWY0-461			2009-02-28	COMMON				1		0.246032	0.2423	0.272642	0.239029	0.514939	0.485061	0.268908	0.240896	0.32493	0.165266	0.565826	0.434174	0.315126	0.217087	0.162465	0.305322	0.379552	0.620448	0.154062	0.268908	0.330532	0.246499
LF82_2492	3325481	CDS	2	215648	216037	390	automatic/finished	no	yaeR		VOC domain-containing protein YaeR										2009-02-28	COMMON				1		0.225641	0.2410	0.274359	0.258974	0.515385	0.484615	0.2	0.269231	0.338462	0.192308	0.607692	0.392308	0.338462	0.2	0.169231	0.292308	0.369231	0.630769	0.138462	0.253846	0.315385	0.292308
LF82_2269	3325482	CDS	3	216102	217400	1299	automatic/finished	no	tilS		tRNA(Ile)-lysidine synthetase					6.3.4.19	RXN-1961				2009-02-28	COMMON				1		0.203233	0.2556	0.318707	0.222479	0.574288	0.425712	0.17321	0.325635	0.357968	0.143187	0.683603	0.316397	0.251732	0.233256	0.228637	0.286374	0.461894	0.538106	0.184758	0.207852	0.369515	0.237875
LF82_1919	3327574	CDS	-2	217449	217709	261	automatic/finished	no	rof		modulator of Rho-dependent transcription termination										2009-02-28	COMMON				3		0.275862	0.2222	0.264368	0.237548	0.48659	0.51341	0.264368	0.218391	0.367816	0.149425	0.586207	0.413793	0.37931	0.183908	0.149425	0.287356	0.333333	0.666667	0.183908	0.264368	0.275862	0.275862
LF82_2490	3327575	CDS	-1	217696	217896	201	automatic/finished	no	yaeP		UPF0253 family protein YaeP										2009-02-28	COMMON				3		0.273632	0.1990	0.308458	0.218905	0.507463	0.492537	0.19403	0.104478	0.507463	0.19403	0.61194	0.38806	0.358209	0.208955	0.164179	0.268657	0.373134	0.626866	0.268657	0.283582	0.253731	0.19403
LF82_2491	3325483	CDS	1	218062	218607	546	automatic/finished	no	yaeQ		uncharacterized protein YaeQ										2009-02-28	COMMON				1		0.236264	0.2363	0.29304	0.234432	0.529304	0.470696	0.225275	0.28022	0.32967	0.164835	0.60989	0.39011	0.340659	0.230769	0.164835	0.263736	0.395604	0.604396	0.142857	0.197802	0.384615	0.274725
LF82_2489	3325484	CDS	3	218604	219026	423	automatic/finished	no	arfB		peptidyl-tRNA hydrolase, ribosome rescue factor					3.1.1.29	AMINOCYL-TRNA-HYDROLASE-RXN$RXN-12460				2009-02-28	COMMON				1		0.264775	0.2577	0.288416	0.189125	0.546099	0.453901	0.283688	0.276596	0.340426	0.099291	0.617021	0.382979	0.29078	0.248227	0.219858	0.241135	0.468085	0.531915	0.219858	0.248227	0.304965	0.22695
LF82_1502	3325485	CDS	1	219040	219750	711	automatic/finished	no	nlpE		sensor lipoprotein NlpE										2009-02-28	COMMON				1		0.251758	0.2349	0.28692	0.226442	0.5218	0.4782	0.261603	0.206751	0.35865	0.172996	0.565401	0.434599	0.28692	0.28692	0.181435	0.244726	0.468354	0.531646	0.206751	0.21097	0.320675	0.261603
LF82_2487	3327576	CDS	-2	219906	220730	825	automatic/finished	no	yaeF		peptidase C92 family protein YaeF										2009-02-28	COMMON				3		0.255758	0.2509	0.235152	0.258182	0.486061	0.513939	0.269091	0.214545	0.312727	0.203636	0.527273	0.472727	0.276364	0.258182	0.170909	0.294545	0.429091	0.570909	0.221818	0.28	0.221818	0.276364
LF82_1734	3327577	CDS	-1	220783	222501	1719	automatic/finished	no	proS		proline--tRNA ligase					6.1.1.15	PROLINE--TRNA-LIGASE-RXN	TRNA-CHARGING-PWY			2009-02-28	COMMON				2		0.240256	0.2548	0.284468	0.220477	0.539267	0.460733	0.251309	0.251309	0.385689	0.111693	0.636998	0.363002	0.317627	0.21466	0.167539	0.300175	0.382199	0.617801	0.151832	0.298429	0.300175	0.249564
LF82_2486	3327578	CDS	-2	222612	223319	708	automatic/finished	no	trmO		tRNA m(6)t(6)A37 methyltransferase										2009-02-28	COMMON				2		0.216102	0.2669	0.275424	0.241525	0.542373	0.457627	0.216102	0.283898	0.351695	0.148305	0.635593	0.364407	0.271186	0.233051	0.194915	0.300847	0.427966	0.572034	0.161017	0.283898	0.279661	0.275424
LF82_1827	3327579	CDS	-3	223316	223720	405	automatic/finished	no	rcsF		sensor lipoprotein RcsF										2009-02-28	COMMON				2		0.254321	0.2914	0.246914	0.207407	0.538272	0.461728	0.288889	0.244444	0.303704	0.162963	0.548148	0.451852	0.22963	0.325926	0.214815	0.22963	0.540741	0.459259	0.244444	0.303704	0.222222	0.22963
LF82_1329	3327580	CDS	-3	223838	224653	816	automatic/finished	no	metQ		L-methionine/D-methionine ABC transporter membrane anchored binding protein					7.4.2.11					2009-02-28	COMMON				2		0.290441	0.2353	0.254902	0.219363	0.490196	0.509804	0.242647	0.220588	0.419118	0.117647	0.639706	0.360294	0.386029	0.202206	0.106618	0.305147	0.308824	0.691176	0.242647	0.283088	0.238971	0.235294
LF82_1324	3327581	CDS	-3	224693	225346	654	automatic/finished	no	metI		L-methionine/D-methionine ABC transporter membrane subunit					7.4.2.11					2009-02-28	COMMON				1		0.178899	0.2263	0.287462	0.307339	0.513761	0.486239	0.261468	0.206422	0.362385	0.169725	0.568807	0.431193	0.142202	0.252294	0.169725	0.43578	0.422018	0.577982	0.133028	0.220183	0.330275	0.316514
LF82_1328	3327582	CDS	-2	225339	226370	1032	automatic/finished	no	metN		L-methionine/D-methionine ABC transporter ATP binding subunit					7.4.2.11					2009-02-28	COMMON				2		0.24031	0.2548	0.270349	0.234496	0.525194	0.474806	0.27907	0.273256	0.31686	0.130814	0.590116	0.409884	0.299419	0.218023	0.162791	0.319767	0.380814	0.619186	0.142442	0.273256	0.331395	0.252907
LF82_0901	3325486	CDS	1	226558	227130	573	automatic/finished	no	gmhB		D-glycero-beta-D-manno-heptose-1,7-bisphosphate 7-phosphatase					3.1.3.82	RXN0-4361	PWY0-1241			2009-02-28	COMMON				1		0.256545	0.2182	0.287958	0.237347	0.506108	0.493892	0.230366	0.21466	0.413613	0.141361	0.628272	0.371728	0.34555	0.219895	0.151832	0.282723	0.371728	0.628272	0.193717	0.219895	0.298429	0.287958
LF82_r2014	3325487	rRNA	1	227496	229042	1547	automatic/finished	no	rrsH		16S ribosomal RNA of rrnH operon										2009-02-28
LF82_t1099	3325488	tRNA	1	229106	229182	77	automatic/finished	no	ileV		tRNA-Ile										2009-02-28
LF82_t0061	3325489	tRNA	1	229225	229300	76	automatic/finished	no	alaV		tRNA-Ala										2009-02-28
LF82_r2005	3325490	rRNA	1	229475	232376	2902	automatic/finished	no	rrlH		23S ribosomal RNA of rrnH operon										2009-02-28
LF82_r1998	3325491	rRNA	1	232470	232589	120	automatic/finished	no	rrfH		5S ribosomal RNA of rrnH operon										2009-02-28
LF82_t0177	3325492	tRNA	1	232641	232717	77	automatic/finished	no	aspU		tRNA-Asp										2009-02-28
LF82_0494	3325493	CDS	2	232880	233683	804	automatic/finished	no	dkgB		methylglyoxal reductase DkgB					1.1.1.346, 1.1.1.91	1.1.1.274-RXN$RXN0-4281$RXN0-5141	KETOGLUCONMET-PWY$PWY-5453			2009-02-28	COMMON				3		0.287313	0.2264	0.236318	0.25	0.462687	0.537313	0.298507	0.220149	0.354478	0.126866	0.574627	0.425373	0.339552	0.257463	0.126866	0.276119	0.384328	0.615672	0.223881	0.201493	0.227612	0.347015
LF82_2494	3327583	CDS	-1	233680	234594	915	automatic/finished	no	yafC		LysR family transcriptional regulator YafC										2009-02-28	COMMON				3		0.268852	0.2262	0.264481	0.240437	0.49071	0.50929	0.281967	0.2	0.331148	0.186885	0.531148	0.468852	0.268852	0.236066	0.193443	0.301639	0.429508	0.570492	0.255738	0.242623	0.268852	0.232787
LF82_2495	3325494	CDS	1	234835	235635	801	automatic/finished	no	yafD		endonuclease/exonuclease/phosphatase domain-containing protein YafD										2009-02-28	COMMON				3		0.224719	0.2609	0.265918	0.248439	0.526841	0.473159	0.205993	0.28839	0.322097	0.183521	0.610487	0.389513	0.269663	0.243446	0.183521	0.303371	0.426966	0.573034	0.198502	0.250936	0.292135	0.258427
LF82_2496	3325495	CDS	3	235713	236483	771	automatic/finished	no	yafE		putative S-adenosylmethionine-dependent methyltransferase	3 : Putative function from multiple computational evidences									2009-02-28	COMMON				3		0.264591	0.2335	0.256809	0.245136	0.490272	0.509728	0.245136	0.225681	0.365759	0.163424	0.59144	0.40856	0.299611	0.245136	0.163424	0.291829	0.40856	0.59144	0.249027	0.229572	0.241245	0.280156
LF82_1358	3327584	CDS	-2	236532	237890	1359	automatic/finished	no	mltD		membrane-bound lytic murein transglycosylase D						RXN0-5190				2009-02-28	COMMON				3		0.271523	0.2443	0.278882	0.205298	0.523179	0.476821	0.315673	0.231788	0.322296	0.130243	0.554084	0.445916	0.302428	0.238411	0.207506	0.251656	0.445916	0.554084	0.196468	0.262693	0.306843	0.233996
LF82_0862	3327585	CDS	-3	237962	238717	756	automatic/finished	no	gloB		hydroxyacylglutathione hydrolase GloB					3.1.2.6	GLYOXII-RXN	PWY-5386			2009-02-28	COMMON				3		0.309524	0.1852	0.219577	0.285714	0.404762	0.595238	0.27381	0.198413	0.309524	0.218254	0.507937	0.492063	0.357143	0.186508	0.154762	0.301587	0.34127	0.65873	0.297619	0.170635	0.194444	0.337302
LF82_2504	3325496	CDS	2	238751	239473	723	automatic/finished	no	yafS		putative S-adenosyl-L-methionine-dependent methyltransferase	3 : Putative function from multiple computational evidences									2009-02-28	COMMON				3		0.235131	0.2407	0.253112	0.271093	0.493776	0.506224	0.236515	0.319502	0.26556	0.178423	0.585062	0.414938	0.273859	0.211618	0.20332	0.311203	0.414938	0.585062	0.195021	0.190871	0.290456	0.323651
LF82_1911	3327586	CDS	-1	239470	239937	468	automatic/finished	no	rnhA		ribonuclease HI					3.1.26.4	3.1.26.4-RXN				2009-02-28	COMMON				1		0.290598	0.2329	0.262821	0.213675	0.495726	0.504274	0.269231	0.230769	0.358974	0.141026	0.589744	0.410256	0.365385	0.192308	0.224359	0.217949	0.416667	0.583333	0.237179	0.275641	0.205128	0.282051
LF82_0509	3325497	CDS	2	240002	240733	732	automatic/finished	no	dnaQ		DNA polymerase III subunit epsilon						RXN0-4961				2009-02-28	COMMON				1		0.259563	0.2309	0.275956	0.233607	0.506831	0.493169	0.278689	0.221311	0.377049	0.122951	0.598361	0.401639	0.32377	0.204918	0.172131	0.29918	0.377049	0.622951	0.17623	0.266393	0.278689	0.278689
LF82_t0178	3325498	tRNA	1	240866	240942	77	automatic/finished	no	aspV		tRNA-Asp										2009-02-28
LF82_2505	3325499	CDS	3	241272	242057	786	automatic/finished	no	yafT		lipoprotein YafT										2009-02-28	COMMON				3		0.333333	0.1730	0.223919	0.26972	0.396947	0.603053	0.324427	0.171756	0.312977	0.19084	0.484733	0.515267	0.385496	0.229008	0.114504	0.270992	0.343511	0.656489	0.290076	0.118321	0.244275	0.347328
LF82_p013	3327587	CDS	-2	242397	242876	480	automatic/finished	no			Secreted protein Hcp										2009-02-28	COMMON				1		0.260417	0.2708	0.2375	0.23125	0.508333	0.491667	0.30625	0.2375	0.2625	0.19375	0.5	0.5	0.31875	0.25	0.16875	0.2625	0.41875	0.58125	0.15625	0.325	0.28125	0.2375
LF82_p014	3327588	CDS	-3	242894	244252	1359	automatic/finished	no	sntB		SntB										2009-02-28	COMMON				1		0.263429	0.2752	0.286976	0.174393	0.562178	0.437822	0.273731	0.304636	0.293598	0.128035	0.598234	0.401766	0.331126	0.262693	0.165563	0.240618	0.428256	0.571744	0.18543	0.258278	0.401766	0.154525
LF82_p015	3327589	CDS	-2	244263	247751	3489	automatic/finished	no			IcmF-related protein										2009-02-28	COMMON				1		0.224133	0.2820	0.287475	0.206363	0.569504	0.430496	0.22356	0.321582	0.312124	0.142734	0.633706	0.366294	0.312984	0.201204	0.196905	0.288908	0.398108	0.601892	0.135856	0.323302	0.353396	0.187446
LF82_p016	3327590	CDS	-1	247807	249249	1443	automatic/finished	no			conserved protein of unknown function	4 : Unknown function but conserved in other organisms	u : unknown	1 : Unknown							2009-02-28	COMMON				1		0.230076	0.2966	0.274428	0.198891	0.571033	0.428967	0.180873	0.328482	0.347193	0.143451	0.675676	0.324324	0.316008	0.276507	0.137214	0.27027	0.413721	0.586279	0.193347	0.284823	0.338877	0.182952
LF82_p017	3327591	CDS	-3	249254	249997	744	automatic/finished	no			Type VI secretion protein VasI										2009-02-28	COMMON				1		0.202957	0.2944	0.325269	0.177419	0.619624	0.380376	0.229839	0.258065	0.395161	0.116935	0.653226	0.346774	0.221774	0.306452	0.209677	0.262097	0.516129	0.483871	0.157258	0.318548	0.370968	0.153226
LF82_p018	3327592	CDS	-1	249994	252756	2763	automatic/finished	no	clpV		AAA+ ATPase ClpV1										2009-02-28	COMMON				1		0.222222	0.2899	0.297865	0.190011	0.587767	0.412233	0.218241	0.283388	0.387622	0.110749	0.67101	0.32899	0.290988	0.259501	0.150923	0.298588	0.410423	0.589577	0.157438	0.326819	0.355049	0.160695
LF82_p019	3327593	CDS	-1	252766	253530	765	automatic/finished	no			Outer membrane protein ImpK/VasF, OmpA/MotB domain										2009-02-28	COMMON				1		0.228758	0.2654	0.262745	0.243137	0.528105	0.471895	0.203922	0.356863	0.282353	0.156863	0.639216	0.360784	0.321569	0.145098	0.184314	0.34902	0.329412	0.670588	0.160784	0.294118	0.321569	0.223529
LF82_p020	3327594	CDS	-3	253535	254881	1347	automatic/finished	no	tssK		Type VI secretion protein										2009-02-28	COMMON				1		0.213808	0.2977	0.279139	0.209354	0.576837	0.423163	0.240535	0.316258	0.311804	0.131403	0.628062	0.371938	0.273942	0.231626	0.180401	0.314031	0.412027	0.587973	0.126949	0.345212	0.345212	0.182628
LF82_p021	3327595	CDS	-1	254884	255408	525	automatic/finished	no			Type VI secretion lipoprotein/VasD										2009-02-28	COMMON				1		0.274286	0.2533	0.270476	0.201905	0.52381	0.47619	0.297143	0.211429	0.365714	0.125714	0.577143	0.422857	0.365714	0.217143	0.12	0.297143	0.337143	0.662857	0.16	0.331429	0.325714	0.182857
LF82_p022	3327596	CDS	-2	255405	256697	1293	automatic/finished	no			Type VI secretion system FHA domain protein										2009-02-28	COMMON				1		0.221191	0.2962	0.297757	0.184841	0.593967	0.406032	0.201856	0.324826	0.357309	0.116009	0.682135	0.317865	0.313225	0.2529	0.178654	0.25522	0.431555	0.568445	0.148492	0.310905	0.357309	0.183295
LF82_p023	3327597	CDS	-1	256702	257751	1050	automatic/finished	no			conserved protein of unknown function	4 : Unknown function but conserved in other organisms	u : unknown	1 : Unknown							2009-02-28	COMMON				1		0.213333	0.2857	0.275238	0.225714	0.560952	0.439048	0.22	0.32	0.291429	0.168571	0.611429	0.388571	0.262857	0.225714	0.24	0.271429	0.465714	0.534286	0.157143	0.311429	0.294286	0.237143
LF82_p024	3327598	CDS	-2	257715	259556	1842	automatic/finished	no			Protein ImpG/VasA										2009-02-28	COMMON				1		0.228556	0.2861	0.2557	0.229642	0.541802	0.458198	0.236156	0.307818	0.289902	0.166124	0.59772	0.40228	0.314332	0.218241	0.172638	0.294788	0.390879	0.609121	0.135179	0.332248	0.30456	0.228013
LF82_p025	3327599	CDS	-3	259562	259987	426	automatic/finished	no			GPW_gp25 domain-containing protein										2009-02-28	COMMON				1		0.258216	0.2347	0.248826	0.258216	0.483568	0.516432	0.260563	0.253521	0.309859	0.176056	0.56338	0.43662	0.302817	0.225352	0.211268	0.260563	0.43662	0.56338	0.211268	0.225352	0.225352	0.338028
LF82_p026	3327600	CDS	-2	259992	261476	1485	automatic/finished	no			putative Type VI secretion system sheath protein TssC1	3 : Putative function from multiple computational evidences									2009-02-28	COMMON				1		0.244444	0.2680	0.2633	0.224242	0.531313	0.468687	0.244444	0.250505	0.331313	0.173737	0.581818	0.418182	0.319192	0.246465	0.165657	0.268687	0.412121	0.587879	0.169697	0.307071	0.292929	0.230303
LF82_p027	3327601	CDS	-1	261499	262002	504	automatic/finished	no			conserved protein of unknown function	4 : Unknown function but conserved in other organisms	u : unknown	1 : Unknown							2009-02-28	COMMON				1		0.295635	0.2500	0.238095	0.21627	0.488095	0.511905	0.297619	0.255952	0.357143	0.089286	0.613095	0.386905	0.357143	0.214286	0.125	0.303571	0.339286	0.660714	0.232143	0.279762	0.232143	0.255952
LF82_p028	3325500	CDS	1	262708	263226	519	automatic/finished	no	hcpA		Major exported protein										2009-02-28	COMMON				2		0.231214	0.2813	0.263969	0.223507	0.545279	0.454721	0.225434	0.283237	0.32948	0.16185	0.612717	0.387283	0.323699	0.289017	0.132948	0.254335	0.421965	0.578035	0.144509	0.271676	0.32948	0.254335
LF82_p029	3325501	CDS	2	263447	265789	2343	automatic/finished	no			VgrG protein										2009-02-28	COMMON				1		0.24968	0.2091	0.347418	0.193769	0.556551	0.443449	0.274008	0.231754	0.358515	0.135723	0.590269	0.409731	0.352113	0.183099	0.211268	0.253521	0.394366	0.605634	0.122919	0.212548	0.472471	0.192061
LF82_p030	3325502	CDS	2	265868	266767	900	automatic/finished	no			conserved protein of unknown function	4 : Unknown function but conserved in other organisms	u : unknown	1 : Unknown							2009-02-28	COMMON				3		0.387778	0.1289	0.204444	0.278889	0.333333	0.666667	0.4	0.126667	0.283333	0.19	0.41	0.59	0.403333	0.163333	0.203333	0.23	0.366667	0.633333	0.36	0.096667	0.126667	0.416667
LF82_p031	3325503	CDS	2	266780	267445	666	automatic/finished	no			conserved protein of unknown function	4 : Unknown function but conserved in other organisms	u : unknown	1 : Unknown							2009-02-28	COMMON				3		0.364865	0.1261	0.16967	0.339339	0.295796	0.704204	0.337838	0.135135	0.261261	0.265766	0.396396	0.603604	0.432432	0.144144	0.108108	0.315315	0.252252	0.747748	0.324324	0.099099	0.13964	0.436937
ESCLF0240	3325083	CDS	3	267912	267998	87	automatic/finished	no			protein of unknown function	5 : Unknown function	u : unknown	1 : Unknown							2009-02-28	UNIQUE_AMIGA				3		0.252874	0.1379	0.275862	0.333333	0.413793	0.586207	0.241379	0.103448	0.37931	0.275862	0.482759	0.517241	0.241379	0.241379	0.241379	0.275862	0.482759	0.517241	0.275862	0.068966	0.206897	0.448276
LF82_p032	3325504	CDS	3	268098	268748	651	automatic/finished	no			protein of unknown function	5 : Unknown function	u : unknown	1 : Unknown							2009-02-28	COMMON				3		0.296467	0.2335	0.239631	0.230415	0.473118	0.526882	0.331797	0.198157	0.35023	0.119816	0.548387	0.451613	0.345622	0.230415	0.18894	0.235023	0.419355	0.580645	0.211982	0.271889	0.179724	0.336406
LF82_p033	3325505	CDS	3	268767	270749	1983	automatic/finished	no	vgrGB		putative type VI secretion system protein VgrGB	3 : Putative function from multiple computational evidences									2009-02-28	COMMON				3		0.252143	0.2118	0.344428	0.191629	0.556228	0.443772	0.278366	0.24357	0.341906	0.136157	0.585477	0.414523	0.347958	0.195159	0.208775	0.248109	0.403933	0.596067	0.130106	0.196672	0.482602	0.19062
LF82_p034	3325506	CDS	1	270856	271902	1047	automatic/finished	no			conserved protein of unknown function	4 : Unknown function but conserved in other organisms	u : unknown	1 : Unknown							2009-02-28	COMMON				3		0.303725	0.1585	0.211079	0.326648	0.369628	0.630372	0.289398	0.17765	0.275072	0.25788	0.452722	0.547278	0.338109	0.189112	0.186246	0.286533	0.375358	0.624642	0.283668	0.108883	0.17192	0.43553
LF82_p035	3325507	CDS	2	271895	273334	1440	automatic/finished	no			conserved protein of unknown function	4 : Unknown function but conserved in other organisms	u : unknown	1 : Unknown							2009-02-28	COMMON				3		0.313889	0.1375	0.252778	0.295833	0.390278	0.609722	0.3125	0.116667	0.366667	0.204167	0.483333	0.516667	0.3125	0.19375	0.204167	0.289583	0.397917	0.602083	0.316667	0.102083	0.1875	0.39375
LF82_p036	3325508	CDS	3	273309	273599	291	automatic/finished	no			conserved protein of unknown function	4 : Unknown function but conserved in other organisms	u : unknown	1 : Unknown							2009-02-28	UNIQUE_BANK						0.353952	0.0893	0.216495	0.340206	0.305842	0.694158	0.42268	0.061856	0.28866	0.226804	0.350515	0.649485	0.28866	0.154639	0.185567	0.371134	0.340206	0.659794	0.350515	0.051546	0.175258	0.42268
ESCLF0245	3325084	fCDS	2	273857	274036	180	automatic/finished	pseudo	yhhI		fragment of putative transposase (part 1)										2009-02-28	NEW				3		0.316667	0.1444	0.216667	0.322222	0.361111	0.638889	0.3	0.2	0.216667	0.283333	0.416667	0.583333	0.35	0.1	0.2	0.35	0.3	0.7	0.3	0.133333	0.233333	0.333333
LF82_p037	3325509	fCDS	2	274136	274621	486	automatic/finished	pseudo	yhhI		fragment of putative transposase (part 2)										2009-02-28	COMMON				3		0.345679	0.1708	0.226337	0.257202	0.397119	0.602881	0.376543	0.148148	0.290123	0.185185	0.438272	0.561728	0.364198	0.17284	0.17284	0.290123	0.345679	0.654321	0.296296	0.191358	0.216049	0.296296
LF82_p038	3325510	CDS	2	274850	275353	504	automatic/finished	no			conserved protein of unknown function	4 : Unknown function but conserved in other organisms	u : unknown	1 : Unknown							2009-02-28	COMMON				3		0.343254	0.1429	0.202381	0.311508	0.345238	0.654762	0.357143	0.119048	0.315476	0.208333	0.434524	0.565476	0.357143	0.196429	0.14881	0.297619	0.345238	0.654762	0.315476	0.113095	0.142857	0.428571
LF82_p039	3325511	CDS	2	275423	275935	513	automatic/finished	no			conserved protein of unknown function	4 : Unknown function but conserved in other organisms	u : unknown	1 : Unknown							2009-02-28	COMMON				3		0.282651	0.1637	0.216374	0.337232	0.380117	0.619883	0.251462	0.204678	0.28655	0.25731	0.491228	0.508772	0.251462	0.19883	0.140351	0.409357	0.339181	0.660819	0.345029	0.087719	0.222222	0.345029
LF82_2506	3327602	CDS	-3	276206	276976	771	automatic/finished	no	yafV		2-oxoglutaramate amidase					3.5.1.111					2009-02-28	COMMON				1		0.212711	0.2283	0.309987	0.249027	0.538262	0.461738	0.198444	0.252918	0.36965	0.178988	0.622568	0.377432	0.29572	0.214008	0.210117	0.280156	0.424125	0.575875	0.143969	0.217899	0.350195	0.287938
LF82_1135	3325512	CDS	2	277130	277603	474	automatic/finished	no	ivy		periplasmic chaperone, inhibitor of vertebrate C-type lysozyme										2009-02-28	COMMON				1		0.272152	0.2152	0.291139	0.221519	0.506329	0.493671	0.360759	0.158228	0.329114	0.151899	0.487342	0.512658	0.28481	0.278481	0.164557	0.272152	0.443038	0.556962	0.170886	0.208861	0.379747	0.240506
LF82_0616	3327603	CDS	-3	277646	280090	2445	automatic/finished	no	fadE		acyl-CoA dehydrogenase					1.3.8.8	ACYLCOADEHYDROG-RXN$BUTYRYL-COA-DEHYDROGENASE-RXN	CENTFERM-PWY$FAO-PWY$P163-PWY$PWY-5676			2009-02-28	COMMON				1		0.212679	0.2622	0.301022	0.224131	0.56319	0.43681	0.244172	0.269939	0.352147	0.133742	0.622086	0.377914	0.272393	0.229448	0.188957	0.309202	0.418405	0.581595	0.121472	0.287117	0.361963	0.229448
LF82_1217	3325513	CDS	1	280330	280908	579	automatic/finished	no	gmhA		D-sedoheptulose 7-phosphate isomerase					5.3.1.28	RXN0-4301	PWY0-1241			2009-02-28	COMMON				2		0.246978	0.2401	0.271157	0.241796	0.511226	0.488774	0.279793	0.170984	0.404145	0.145078	0.57513	0.42487	0.326425	0.202073	0.176166	0.295337	0.378238	0.621762	0.134715	0.34715	0.233161	0.284974
LF82_2497	3325514	CDS	1	281113	281880	768	automatic/finished	no	yafJ		putative glutamine amidotransferase YafJ	3 : Putative function from multiple computational evidences					GMP-SYN-GLUT-RXN$PABASYN-RXN	PWY-6125$PWY-6543			2009-02-28	COMMON				1		0.238281	0.2591	0.27474	0.227865	0.533854	0.466146	0.257812	0.238281	0.308594	0.195312	0.546875	0.453125	0.28125	0.230469	0.226562	0.261719	0.457031	0.542969	0.175781	0.308594	0.289062	0.226562
LF82_2498	3327604	CDS	-1	281851	282591	741	automatic/finished	no	ldtF		L,D-transpeptidase domain-containing protein LdtF										2009-02-28	COMMON				2		0.261808	0.2456	0.249663	0.242915	0.495277	0.504723	0.279352	0.230769	0.275304	0.214575	0.506073	0.493927	0.360324	0.174089	0.186235	0.279352	0.360324	0.639676	0.145749	0.331984	0.287449	0.234818
LF82_2499	3325515	CDS	3	283026	283652	627	automatic/finished	no	yafL		NlpC/P60 family protein YafL										2009-02-28	COMMON				3		0.261563	0.2392	0.280702	0.218501	0.519936	0.480064	0.267943	0.291866	0.277512	0.162679	0.569378	0.430622	0.363636	0.162679	0.220096	0.253589	0.382775	0.617225	0.15311	0.263158	0.344498	0.239234
LF82_2500	3325516	CDS	1	283828	284325	498	automatic/finished	no	rayT		REP-associated tyrosine transposase										2009-02-28	COMMON				3		0.289157	0.1867	0.226908	0.297189	0.413655	0.586345	0.277108	0.222892	0.259036	0.240964	0.481928	0.518072	0.355422	0.168675	0.210843	0.26506	0.379518	0.620482	0.23494	0.168675	0.210843	0.385542
LF82_1194	3327605	CDS	-1	284743	286482	1740	automatic/finished	no	lfhA		putative truncated flagellar export/assembly protein LfhA	3 : Putative function from multiple computational evidences									2009-02-28	COMMON				2		0.218391	0.2718	0.3	0.20977	0.571839	0.428161	0.287931	0.258621	0.337931	0.115517	0.596552	0.403448	0.272414	0.234483	0.151724	0.341379	0.386207	0.613793	0.094828	0.322414	0.410345	0.172414
LF82_1169	3325517	CDS	2	286427	287212	786	automatic/finished	no	lafU		putative flagellar export/assembly protein LafU	3 : Putative function from multiple computational evidences									2009-02-28	COMMON				1		0.272265	0.2366	0.290076	0.201018	0.526718	0.473282	0.332061	0.236641	0.324427	0.10687	0.561069	0.438931	0.347328	0.225191	0.137405	0.290076	0.362595	0.637405	0.137405	0.248092	0.408397	0.206107
LF82_0486	3325518	CDS	3	287283	288338	1056	automatic/finished	no	dinB		DNA polymerase IV					2.7.7.7	DNA-DIRECTED-DNA-POLYMERASE-RXN				2009-02-28	COMMON				1		0.236742	0.2557	0.274621	0.232955	0.530303	0.469697	0.244318	0.272727	0.340909	0.142045	0.613636	0.386364	0.278409	0.215909	0.204545	0.301136	0.420455	0.579545	0.1875	0.278409	0.278409	0.255682
LF82_2501	3325519	CDS	3	288390	288683	294	automatic/finished	no	yafN		antitoxin YafN										2009-02-28	COMMON				3		0.312925	0.2041	0.221088	0.261905	0.42517	0.57483	0.285714	0.214286	0.346939	0.153061	0.561225	0.438776	0.387755	0.214286	0.122449	0.27551	0.336735	0.663265	0.265306	0.183673	0.193878	0.357143
LF82_2502	3325520	CDS	2	288686	289084	399	automatic/finished	no	yafO		ribosome-dependent mRNA interferase toxin YafO						RXN0-6381				2009-02-28	COMMON				3		0.285714	0.2080	0.225564	0.280702	0.433584	0.566416	0.24812	0.270677	0.293233	0.18797	0.56391	0.43609	0.338346	0.203008	0.142857	0.315789	0.345865	0.654135	0.270677	0.150376	0.240602	0.338346
LF82_2503	3325521	CDS	2	289094	289546	453	automatic/finished	no	yafP		putative acyltransferase with acyl-CoA N-acyltransferase domain	3 : Putative function from multiple computational evidences									2009-02-28	COMMON				3		0.286976	0.2163	0.218543	0.278146	0.434879	0.565121	0.278146	0.225166	0.278146	0.218543	0.503311	0.496689	0.337748	0.211921	0.15894	0.291391	0.370861	0.629139	0.245033	0.211921	0.218543	0.324503
LF82_p040	3325522	CDS	3	289851	291002	1152	automatic/finished	no			Protein with similarity to RtcB										2009-02-28	COMMON				1		0.237847	0.2465	0.287326	0.228299	0.533854	0.466146	0.203125	0.273438	0.354167	0.169271	0.627604	0.372396	0.289062	0.223958	0.213542	0.273438	0.4375	0.5625	0.221354	0.242188	0.294271	0.242188
LF82_1717	3325523	CDS	2	290999	291613	615	automatic/finished	no	prfH		putative peptide chain release factor homolog	3 : Putative function from multiple computational evidences									2009-02-28	COMMON				1		0.24878	0.2439	0.297561	0.209756	0.541463	0.458537	0.234146	0.302439	0.307317	0.156098	0.609756	0.390244	0.302439	0.239024	0.234146	0.22439	0.473171	0.526829	0.209756	0.190244	0.35122	0.24878
LF82_1613	3327606	CDS	-1	291670	293127	1458	automatic/finished	no	pepD		peptidase D					3.4.13.18	3.4.13.18-RXN				2009-02-28	COMMON				2		0.259259	0.2510	0.259259	0.230453	0.510288	0.489712	0.259259	0.23251	0.380658	0.127572	0.613169	0.386831	0.331276	0.228395	0.144033	0.296296	0.372428	0.627572	0.187243	0.292181	0.253086	0.26749
LF82_0920	3325524	CDS	3	293388	293846	459	automatic/finished	no	gpt		xanthine-guanine phsophoribosyltransferase					2.4.2.22, 2.4.2.8	GUANPRIBOSYLTRAN-RXN$HYPOXANPRIBOSYLTRAN-RXN$XANPRIBOSYLTRAN-RXN	P1-PWY$PWY-6609$PWY-6610$PWY-6620$SALVPURINE2-PWY			2009-02-28	COMMON				2		0.237473	0.2440	0.272331	0.246187	0.51634	0.48366	0.24183	0.24183	0.392157	0.124183	0.633987	0.366013	0.281046	0.189542	0.20915	0.320261	0.398693	0.601307	0.189542	0.300654	0.215686	0.294118
LF82_0741	3325525	CDS	1	293938	295182	1245	automatic/finished	no	frsA		fermentation-respiration switch protein										2009-02-28	COMMON				1		0.226506	0.2570	0.272289	0.244177	0.529317	0.470683	0.212048	0.272289	0.318072	0.19759	0.590361	0.409639	0.296386	0.231325	0.195181	0.277108	0.426506	0.573494	0.171084	0.26747	0.303614	0.257831
LF82_0355	3325526	CDS	1	295240	295641	402	automatic/finished	no	crl		Sigma factor-binding protein Crl										2009-02-28	COMMON				3		0.261194	0.2015	0.300995	0.236318	0.502488	0.497512	0.223881	0.246269	0.343284	0.186567	0.589552	0.410448	0.335821	0.179104	0.201493	0.283582	0.380597	0.619403	0.223881	0.179104	0.358209	0.238806
LF82_1658	3327607	CDS	-2	295680	296735	1056	automatic/finished	no	phoE		outer membrane porin PhoE										2009-02-28	COMMON				1		0.294508	0.1970	0.25	0.258523	0.44697	0.55303	0.303977	0.136364	0.369318	0.190341	0.505682	0.494318	0.394886	0.1875	0.176136	0.241477	0.363636	0.636364	0.184659	0.267045	0.204545	0.34375
LF82_1727	3325527	CDS	3	297024	298127	1104	automatic/finished	no	proB		glutamate 5-kinase					2.7.2.11	GLUTKIN-RXN$PROLINE-MULTI	PROSYN-PWY			2009-02-28	COMMON				1		0.220109	0.2563	0.29529	0.228261	0.55163	0.44837	0.25	0.244565	0.404891	0.100543	0.649457	0.350543	0.263587	0.230978	0.217391	0.288043	0.44837	0.55163	0.146739	0.293478	0.263587	0.296196
LF82_1726	3325528	CDS	2	298139	299392	1254	automatic/finished	no	proA		glutamate-5-semialdehyde dehydrogenase					1.2.1.41	GLUTSEMIALDEHYDROG-RXN$PROLINE-MULTI	PROSYN-PWY			2009-02-28	COMMON				2		0.243222	0.2544	0.295853	0.206539	0.550239	0.449761	0.251196	0.22488	0.421053	0.102871	0.645933	0.354067	0.294258	0.23445	0.184211	0.287081	0.41866	0.58134	0.184211	0.303828	0.282297	0.229665
LF82_t2266	3325529	tRNA	1	299507	299582	76	automatic/finished	no	thrW		tRNA-Thr										2009-02-28
LF82_p041	3325530	CDS	1	299737	300075	339	automatic/finished	no			Integrase										2009-02-28	COMMON				3		0.315634	0.1858	0.271386	0.227139	0.457227	0.542773	0.274336	0.19469	0.39823	0.132743	0.59292	0.40708	0.389381	0.185841	0.176991	0.247788	0.362832	0.637168	0.283186	0.176991	0.238938	0.300885
LF82_p042	3327608	CDS	-2	300510	301034	525	automatic/finished	no	prsX		HTH-type transcriptional regulator PrsX										2009-02-28	UNIQUE_BANK						0.413333	0.1562	0.148571	0.281905	0.304762	0.695238	0.468571	0.131429	0.188571	0.211429	0.32	0.68	0.4	0.16	0.12	0.32	0.28	0.72	0.371429	0.177143	0.137143	0.314286
LF82_p043	3327609	CDS	-3	301160	305290	4131	automatic/finished	no	hbp		Hemoglobin-binding protease hbp autotransporter					3.4.21.-					2009-02-28	COMMON				3		0.278625	0.2288	0.255144	0.237473	0.483902	0.516098	0.313726	0.180828	0.344953	0.160494	0.525781	0.474219	0.320988	0.230937	0.204793	0.243282	0.43573	0.56427	0.201162	0.27451	0.215686	0.308642
LF82_p044	3325531	CDS	2	305603	305800	198	automatic/finished	no			conserved protein of unknown function	4 : Unknown function but conserved in other organisms	u : unknown	1 : Unknown							2009-02-28	WRONG						0.252525	0.1566	0.186869	0.40404	0.343434	0.656566	0.348485	0.136364	0.181818	0.333333	0.318182	0.681818	0.257576	0.106061	0.227273	0.409091	0.333333	0.666667	0.151515	0.227273	0.151515	0.469697
LF82_p045	3325532	CDS	3	305883	306098	216	automatic/finished	no			Insertion element IS1 1/2/3/5/6 protein InsA										2009-02-28	UNIQUE_BANK						0.236111	0.2361	0.240741	0.287037	0.476852	0.523148	0.222222	0.277778	0.277778	0.222222	0.555556	0.444444	0.305556	0.222222	0.263889	0.208333	0.486111	0.513889	0.180556	0.208333	0.180556	0.430556
ESCLF0274	3325085	fCDS	2	306158	306262	105	automatic/finished	pseudo	insB		fragment of IS1 protein InsB (part 1)										2009-02-28	UNIQUE_AMIGA				2		0.2	0.2476	0.285714	0.266667	0.533333	0.466667	0.114286	0.314286	0.342857	0.228571	0.657143	0.342857	0.371429	0.171429	0.2	0.257143	0.371429	0.628571	0.114286	0.257143	0.314286	0.314286
LF82_p046	3325533	fCDS	1	306400	306576	177	automatic/finished	pseudo	insB		fragment of IS1 protein InsB (part 2)										2009-02-28	COMMON				2		0.305085	0.2768	0.19774	0.220339	0.474576	0.525424	0.38983	0.237288	0.186441	0.186441	0.423729	0.576271	0.322034	0.152542	0.186441	0.338983	0.338983	0.661017	0.20339	0.440678	0.220339	0.135593
ESCLF0276	3325086	CDS	1	307000	307137	138	automatic/finished	no			conserved protein of unknown function	4 : Unknown function but conserved in other organisms	u : unknown	1 : Unknown							2009-02-28	UNIQUE_AMIGA				3		0.181159	0.1667	0.34058	0.311594	0.507246	0.492754	0.173913	0.173913	0.413043	0.23913	0.586957	0.413043	0.195652	0.130435	0.26087	0.413043	0.391304	0.608696	0.173913	0.195652	0.347826	0.282609
LF82_2507	3325534	CDS	2	307400	308014	615	automatic/finished	no	yagU		inner membrane protein that contributes to acid resistance										2009-02-28	COMMON				3		0.227642	0.2114	0.226016	0.334959	0.437398	0.562602	0.22439	0.22439	0.312195	0.239024	0.536585	0.463415	0.214634	0.239024	0.185366	0.360976	0.42439	0.57561	0.243902	0.170732	0.180488	0.404878
LF82_3519	3327610	CDS	-1	308263	308592	330	automatic/finished	no	ykgJ		putative zinc- or iron-chelating domain-containing protein YkgJ	3 : Putative function from multiple computational evidences									2009-02-28	UNIQUE_BANK						0.266667	0.2545	0.239394	0.239394	0.493939	0.506061	0.290909	0.172727	0.3	0.236364	0.472727	0.527273	0.254545	0.290909	0.272727	0.181818	0.563636	0.436364	0.254545	0.3	0.145455	0.3
LF82_2508	3327611	CDS	-1	308899	309654	756	automatic/finished	no	ecpE		putative fimbrial chaperone EcpE	3 : Putative function from multiple computational evidences									2009-02-28	COMMON				1		0.238095	0.2487	0.279101	0.234127	0.527778	0.472222	0.265873	0.25	0.313492	0.170635	0.563492	0.436508	0.277778	0.234127	0.214286	0.27381	0.448413	0.551587	0.170635	0.261905	0.309524	0.257937
LF82_2509	3327612	CDS	-3	309578	311221	1644	automatic/finished	no	ecpD		fimbrial adhesin EcpD										2009-02-28	COMMON				1		0.256083	0.2634	0.25365	0.226886	0.517032	0.482968	0.337591	0.153285	0.301095	0.208029	0.45438	0.54562	0.273723	0.266423	0.206204	0.25365	0.472628	0.527372	0.156934	0.370438	0.25365	0.218978
LF82_2510	3327613	CDS	-2	311211	313736	2526	automatic/finished	no	ecpC		putative fimbrial usher protein EcpC	3 : Putative function from multiple computational evidences									2009-02-28	COMMON				1		0.24426	0.2692	0.282264	0.204276	0.551465	0.448535	0.293349	0.226841	0.337292	0.142518	0.564133	0.435867	0.295724	0.203088	0.252969	0.248219	0.456057	0.543943	0.143705	0.377672	0.256532	0.22209
LF82_1281	3327614	CDS	-1	313762	314430	669	automatic/finished	no	ecpB		putative fimbrial chaperone EcpB	3 : Putative function from multiple computational evidences									2009-02-28	COMMON				1		0.236173	0.3004	0.2571	0.206278	0.557549	0.442451	0.278027	0.269058	0.309417	0.143498	0.578475	0.421525	0.295964	0.246637	0.192825	0.264574	0.439462	0.560538	0.134529	0.38565	0.269058	0.210762
LF82_1280	3327615	CDS	-2	314487	315074	588	automatic/finished	no	ecpA		common pilus major subunit										2009-02-28	COMMON				2		0.268707	0.2721	0.25	0.209184	0.522109	0.477891	0.357143	0.127551	0.387755	0.127551	0.515306	0.484694	0.244898	0.326531	0.173469	0.255102	0.5	0.5	0.204082	0.362245	0.188776	0.244898
LF82_1279	3327616	CDS	-3	315149	315739	591	automatic/finished	no	ecpR		DNA-binding transcriptional dual regulator MatA										2009-02-28	COMMON				3		0.336717	0.1624	0.235195	0.265651	0.397631	0.602369	0.365482	0.137056	0.284264	0.213198	0.42132	0.57868	0.401015	0.152284	0.162437	0.284264	0.314721	0.685279	0.243655	0.19797	0.258883	0.299492
ESCLF0284	3325087	CDS	-1	316144	316368	225	automatic/finished	no			conserved protein of unknown function	4 : Unknown function but conserved in other organisms	u : unknown	1 : Unknown							2009-02-28	UNIQUE_AMIGA				3		0.257778	0.2222	0.191111	0.328889	0.413333	0.586667	0.306667	0.266667	0.2	0.226667	0.466667	0.533333	0.28	0.2	0.16	0.36	0.36	0.64	0.186667	0.2	0.213333	0.4
LF82_p047	3325535	CDS	2	316163	316453	291	automatic/finished	no			conserved protein of unknown function	4 : Unknown function but conserved in other organisms	u : unknown	1 : Unknown							2009-02-28	WRONG						0.274914	0.2165	0.250859	0.257732	0.467354	0.532646	0.319588	0.185567	0.257732	0.237113	0.443299	0.556701	0.164948	0.268041	0.247423	0.319588	0.515464	0.484536	0.340206	0.195876	0.247423	0.216495
LF82_3520	3327617	CDS	-1	316915	317178	264	automatic/finished	no	ykgM		50S ribosomal subunit protein L31B										2009-02-28	COMMON				3		0.287879	0.2159	0.246212	0.25	0.462121	0.537879	0.318182	0.170455	0.318182	0.193182	0.488636	0.511364	0.318182	0.25	0.170455	0.261364	0.420455	0.579545	0.227273	0.227273	0.25	0.295455
LF82_p048	3327618	CDS	-2	318117	319259	1143	automatic/finished	no	yqiG		putative NADH-dependent flavin oxidoreductase YqiG	3 : Putative function from multiple computational evidences				1.-.-.-					2009-02-28	COMMON				3		0.293963	0.2143	0.227472	0.264217	0.44182	0.55818	0.299213	0.209974	0.328084	0.16273	0.538058	0.461942	0.283465	0.249344	0.175853	0.291339	0.425197	0.574803	0.299213	0.183727	0.178478	0.338583
LF82_p049	3327619	CDS	-2	319431	320351	921	automatic/finished	no	ycjY		putative hydrolase YcjY	3 : Putative function from multiple computational evidences									2009-02-28	COMMON				3		0.270358	0.2074	0.247557	0.274701	0.45494	0.54506	0.237785	0.192182	0.403909	0.166124	0.596091	0.403909	0.29316	0.2443	0.192182	0.270358	0.436482	0.563518	0.28013	0.185668	0.14658	0.387622
LF82_p050	3325536	CDS	3	320508	321434	927	automatic/finished	no			putative LysR-like transcriptional regulator	3 : Putative function from multiple computational evidences									2009-02-28	COMMON				3		0.26753	0.1845	0.249191	0.298813	0.433657	0.566343	0.281553	0.20712	0.333333	0.177994	0.540453	0.459547	0.294498	0.223301	0.158576	0.323625	0.381877	0.618123	0.226537	0.122977	0.255663	0.394822
LF82_p051	3325537	CDS	1	321634	322527	894	automatic/finished	no	pgrR		DNA-binding transcriptional repressor PgrR										2009-02-28	COMMON				3		0.246085	0.2315	0.276286	0.246085	0.50783	0.49217	0.231544	0.261745	0.35906	0.147651	0.620805	0.379195	0.295302	0.221477	0.187919	0.295302	0.409396	0.590604	0.211409	0.211409	0.281879	0.295302
LF82_p052	3327620	CDS	-1	322558	323547	990	automatic/finished	no			Aldo-keto reductase										2009-02-28	COMMON				1		0.261616	0.2485	0.259596	0.230303	0.508081	0.491919	0.221212	0.260606	0.390909	0.127273	0.651515	0.348485	0.3	0.233333	0.181818	0.284848	0.415152	0.584848	0.263636	0.251515	0.206061	0.278788
LF82_p053	3327621	CDS	-2	323574	324425	852	automatic/finished	no	dkgA		methylglyoxal reductase DkgA					1.1.1.346	1.1.1.274-RXN$RXN0-1941$RXN0-4281	KETOGLUCONMET-PWY$PWY-5453			2009-02-28	COMMON				1		0.266432	0.2535	0.25	0.230047	0.503521	0.496479	0.253521	0.264085	0.355634	0.126761	0.619718	0.380282	0.338028	0.18662	0.172535	0.302817	0.359155	0.640845	0.207746	0.309859	0.221831	0.260563
LF82_p054	3325538	CDS	1	324991	329241	4251	automatic/finished	no			putative adhesin	3 : Putative function from multiple computational evidences									2009-02-28	COMMON				3		0.262526	0.2355	0.284639	0.217361	0.520113	0.479887	0.299224	0.183486	0.39379	0.1235	0.577276	0.422724	0.299929	0.310515	0.155963	0.233592	0.466478	0.533522	0.188426	0.212421	0.304164	0.294989
LF82_3510	3327622	CDS	-3	329366	330256	891	automatic/finished	no			Rob										2009-02-28	COMMON				3		0.282828	0.2144	0.217733	0.285073	0.432099	0.567901	0.26936	0.225589	0.259259	0.245791	0.484848	0.515152	0.350168	0.171717	0.171717	0.306397	0.343434	0.656566	0.228956	0.245791	0.222222	0.30303
LF82_p055	3325539	CDS	3	330456	331340	885	automatic/finished	no	dkgA		methylglyoxal reductase DkgA					1.1.1.346	1.1.1.274-RXN$RXN0-1941$RXN0-4281	KETOGLUCONMET-PWY$PWY-5453			2009-02-28	COMMON				3		0.281356	0.1797	0.251977	0.287006	0.431638	0.568362	0.237288	0.19661	0.359322	0.20678	0.555932	0.444068	0.342373	0.2	0.149153	0.308475	0.349153	0.650847	0.264407	0.142373	0.247458	0.345763
LF82_3511	3327623	CDS	-2	331500	332093	594	automatic/finished	no	rclC		reactive chlorine species resistance protein C										2009-02-28	COMMON				1		0.255892	0.2071	0.244108	0.292929	0.451178	0.548822	0.267677	0.207071	0.313131	0.212121	0.520202	0.479798	0.247475	0.237374	0.171717	0.343434	0.409091	0.590909	0.252525	0.176768	0.247475	0.323232
LF82_3518	3327624	CDS	-3	332105	332341	237	automatic/finished	no	rclB		DUF1471 domain-containing protein RclB										2009-02-28	COMMON				3		0.345992	0.1857	0.160338	0.308017	0.345992	0.654008	0.367089	0.075949	0.291139	0.265823	0.367089	0.632911	0.265823	0.35443	0.063291	0.316456	0.417722	0.582278	0.405063	0.126582	0.126582	0.341772
LF82_3512	3327625	CDS	-3	332450	333775	1326	automatic/finished	no	rclA		cupric reductase RclA						R170-RXN				2009-02-28	COMMON				3		0.275264	0.2029	0.251885	0.269985	0.454751	0.545249	0.29638	0.208145	0.359729	0.135747	0.567873	0.432127	0.300905	0.214932	0.167421	0.316742	0.382353	0.617647	0.228507	0.18552	0.228507	0.357466
LF82_3513	3325540	CDS	3	333951	334856	906	automatic/finished	no	rclR		DNA-binding transcriptional activator RclR										2009-02-28	COMMON				1		0.236203	0.2307	0.268212	0.264901	0.498896	0.501104	0.238411	0.261589	0.311258	0.188742	0.572848	0.427152	0.245033	0.254967	0.18543	0.31457	0.440397	0.559603	0.225166	0.175497	0.307947	0.291391
LF82_3514	3325541	CDS	1	335383	336102	720	automatic/finished	no	ykgE		putative lactate utilization oxidoreductase YkgE	3 : Putative function from multiple computational evidences									2009-02-28	COMMON				1		0.255556	0.2181	0.2875	0.238889	0.505556	0.494444	0.258333	0.208333	0.375	0.158333	0.583333	0.416667	0.283333	0.204167	0.204167	0.308333	0.408333	0.591667	0.225	0.241667	0.283333	0.25
LF82_3515	3325542	CDS	2	336113	337540	1428	automatic/finished	no	ykgF		putative amino acid dehydrogenase with NAD(P)-binding domain and ferridoxin-like domain	3 : Putative function from multiple computational evidences									2009-02-28	COMMON				1		0.255602	0.2185	0.282913	0.242997	0.501401	0.498599	0.262605	0.235294	0.357143	0.144958	0.592437	0.407563	0.306723	0.214286	0.212185	0.266807	0.426471	0.573529	0.197479	0.205882	0.279412	0.317227
LF82_3516	3325543	CDS	3	337533	338228	696	automatic/finished	no	ykgG		DUF162 domain-containing lactate utilization protein YkgG										2009-02-28	COMMON				1		0.24569	0.2213	0.29454	0.238506	0.515805	0.484195	0.232759	0.25	0.375	0.142241	0.625	0.375	0.297414	0.219828	0.198276	0.284483	0.418103	0.581897	0.206897	0.193966	0.310345	0.288793
ESCLF0303	3325089	CDS	-3	338300	338497	198	automatic/finished	no			Universal stress protein										2009-02-28	UNIQUE_AMIGA				3		0.338384	0.1869	0.227273	0.247475	0.414141	0.585859	0.439394	0.166667	0.212121	0.181818	0.378788	0.621212	0.30303	0.19697	0.19697	0.30303	0.393939	0.606061	0.272727	0.19697	0.272727	0.257576
LF82_3517	3327626	CDS	-2	338469	339137	669	automatic/finished	no	ykgH		uncharacterized protein YkgH										2009-02-28	COMMON				3		0.339312	0.1659	0.200299	0.294469	0.366218	0.633782	0.403587	0.170404	0.237668	0.188341	0.408072	0.591928	0.331839	0.174888	0.147982	0.345291	0.32287	0.67713	0.282511	0.152466	0.215247	0.349776
LF82_p056	3327627	CDS	-1	339319	341781	2463	automatic/finished	no			putative flagellin structural protein	3 : Putative function from multiple computational evidences									2009-02-28	COMMON				3		0.283394	0.2119	0.250102	0.254568	0.462038	0.537962	0.336175	0.120585	0.405603	0.137637	0.526188	0.473812	0.314251	0.270402	0.176614	0.238733	0.447016	0.552984	0.199756	0.244823	0.168088	0.387333
LF82_p057	3327628	CDS	-2	341823	342584	762	automatic/finished	no			conserved protein of unknown function	4 : Unknown function but conserved in other organisms	u : unknown	1 : Unknown							2009-02-28	COMMON				3		0.276903	0.2100	0.259843	0.253281	0.469816	0.530184	0.283465	0.204724	0.295276	0.216535	0.5	0.5	0.275591	0.216535	0.192913	0.314961	0.409449	0.590551	0.271654	0.208661	0.291339	0.228346
LF82_p058	3327629	CDS	-2	342738	343448	711	automatic/finished	no			putative transcription regulator	3 : Putative function from multiple computational evidences									2009-02-28	COMMON				3		0.251758	0.2321	0.253165	0.26301	0.485232	0.514768	0.274262	0.244726	0.2827	0.198312	0.527426	0.472574	0.253165	0.206751	0.236287	0.303797	0.443038	0.556962	0.227848	0.244726	0.240506	0.28692
LF82_p059	3327630	CDS	-3	343862	344425	564	automatic/finished	no	fimB		regulator for fimA										2009-02-28	COMMON				3		0.281915	0.2004	0.219858	0.297872	0.420213	0.579787	0.297872	0.265957	0.260638	0.175532	0.526596	0.473404	0.31383	0.180851	0.218085	0.287234	0.398936	0.601064	0.234043	0.154255	0.180851	0.430851
LF82_p060	3325544	CDS	2	345242	345469	228	automatic/finished	no			conserved protein of unknown function	4 : Unknown function but conserved in other organisms	u : unknown	1 : Unknown							2009-02-28	COMMON				3		0.285088	0.1974	0.25	0.267544	0.447368	0.552632	0.381579	0.171053	0.302632	0.144737	0.473684	0.526316	0.289474	0.131579	0.197368	0.381579	0.328947	0.671053	0.184211	0.289474	0.25	0.276316
LF82_0219	3327631	CDS	-1	345511	347181	1671	automatic/finished	no	betA		choline dehydrogenase					1.1.99.1	CHD-RXN	BETSYN-PWY$CHOLINE-BETAINE-ANA-PWY			2009-02-28	COMMON				1		0.225015	0.2765	0.296828	0.201676	0.573309	0.426691	0.233393	0.262118	0.362657	0.141831	0.624776	0.375224	0.314183	0.213645	0.224417	0.247756	0.438061	0.561939	0.127469	0.35368	0.303411	0.21544
LF82_0220	3327632	CDS	-3	347195	348667	1473	automatic/finished	no	betB		betaine aldehyde dehydrogenase					1.2.1.8	BADH-RXN	BETSYN-PWY$CHOLINE-BETAINE-ANA-PWY$PWY-3722			2009-02-28	COMMON				2		0.217923	0.2749	0.302783	0.204345	0.577733	0.422267	0.252546	0.203666	0.407332	0.136456	0.610998	0.389002	0.272912	0.254582	0.189409	0.283096	0.443992	0.556008	0.12831	0.366599	0.311609	0.193483
LF82_0221	3327633	CDS	-2	348681	349268	588	automatic/finished	no	betI		DNA-binding transcriptional repressor BetI										2009-02-28	COMMON				1		0.236395	0.2772	0.285714	0.20068	0.562925	0.437075	0.255102	0.311224	0.30102	0.132653	0.612245	0.387755	0.265306	0.219388	0.229592	0.285714	0.44898	0.55102	0.188776	0.30102	0.326531	0.183673
ESCLF0315	3325092	CDS	1	349369	349551	183	automatic/finished	no			protein of unknown function	5 : Unknown function	u : unknown	1 : Unknown							2009-02-28	UNIQUE_AMIGA				3		0.234973	0.2350	0.256831	0.273224	0.491803	0.508197	0.180328	0.295082	0.360656	0.163934	0.655738	0.344262	0.262295	0.196721	0.213115	0.327869	0.409836	0.590164	0.262295	0.213115	0.196721	0.327869
LF82_0222	3325545	CDS	2	349397	351430	2034	automatic/finished	no	betT		choline:H(+) symporter										2009-02-28	COMMON				1		0.192232	0.2557	0.294002	0.258112	0.549656	0.450344	0.241888	0.233038	0.306785	0.218289	0.539823	0.460177	0.227139	0.228614	0.182891	0.361357	0.411504	0.588496	0.10767	0.30531	0.39233	0.19469
ESCLF0317	3325093	CDS	-1	351799	351945	147	automatic/finished	no			protein of unknown function	5 : Unknown function	u : unknown	1 : Unknown							2009-02-28	UNIQUE_AMIGA				3		0.353741	0.2381	0.129252	0.278912	0.367347	0.632653	0.367347	0.204082	0.142857	0.285714	0.346939	0.653061	0.326531	0.265306	0.122449	0.285714	0.387755	0.612245	0.367347	0.244898	0.122449	0.265306
LF82_2511	3325546	CDS	3	352308	353396	1089	automatic/finished	no	pdeL		DNA-binding transcriptional activator/c-di-GMP phosphodiesterase PdeL					3.1.4.52	RXN0-4181				2009-02-28	COMMON				3		0.268136	0.2057	0.24977	0.2764	0.455464	0.544536	0.289256	0.236915	0.297521	0.176309	0.534435	0.465565	0.325069	0.195592	0.146006	0.333333	0.341598	0.658402	0.190083	0.184573	0.305785	0.319559
LF82_2512	3327634	CDS	-3	353438	354370	933	automatic/finished	no	yahB		putative LysR-type DNA-binding transcriptional regulator YahB	3 : Putative function from multiple computational evidences									2009-02-28	COMMON				1		0.24866	0.2487	0.255091	0.247588	0.503751	0.496249	0.308682	0.231511	0.289389	0.170418	0.5209	0.4791	0.29582	0.237942	0.163987	0.302251	0.401929	0.598071	0.141479	0.276527	0.311897	0.270096
LF82_2513	3327635	CDS	-2	354462	354959	498	automatic/finished	no	yahC		uncharacterized protein YahC										2009-02-28	COMMON				1		0.186747	0.2068	0.323293	0.283133	0.53012	0.46988	0.23494	0.114458	0.385542	0.26506	0.5	0.5	0.126506	0.240964	0.283133	0.349398	0.524096	0.475904	0.198795	0.26506	0.301205	0.23494
LF82_2514	3325547	CDS	2	355217	355822	606	automatic/finished	no	yahD		ankyrin repeat-containing protein YahD										2009-02-28	COMMON				3		0.283828	0.2063	0.247525	0.262376	0.453795	0.546205	0.292079	0.232673	0.326733	0.148515	0.559406	0.440594	0.326733	0.212871	0.158416	0.30198	0.371287	0.628713	0.232673	0.173267	0.257426	0.336634
LF82_2515	3325548	CDS	2	355862	356725	864	automatic/finished	no	yahE		DUF2877 domain-containing protein YahE										2009-02-28	COMMON				3		0.271991	0.2211	0.24537	0.261574	0.466435	0.533565	0.260417	0.270833	0.305556	0.163194	0.576389	0.423611	0.34375	0.184028	0.1875	0.284722	0.371528	0.628472	0.211806	0.208333	0.243056	0.336806
LF82_2516	3325549	CDS	3	356715	358262	1548	automatic/finished	no	yahF		putative acyl-CoA synthetase YahF	3 : Putative function from multiple computational evidences					ACYLCOASYN-RXN$R223-RXN$RXN-7904$RXN-9623	FAO-PWY$PWY-5143			2009-02-28	COMMON				1		0.24354	0.2578	0.290052	0.208656	0.547804	0.452196	0.265504	0.234496	0.383721	0.116279	0.618217	0.381783	0.29845	0.21124	0.178295	0.312016	0.389535	0.610465	0.166667	0.327519	0.30814	0.197674
LF82_2517	3325550	CDS	2	358262	359680	1419	automatic/finished	no	yahG		DUF1116 domain-containing protein YahG										2009-02-28	COMMON				2		0.212826	0.2720	0.313601	0.20155	0.585624	0.414376	0.285412	0.211416	0.384778	0.118393	0.596195	0.403805	0.260042	0.243129	0.186047	0.310782	0.429175	0.570825	0.093023	0.361522	0.369979	0.175476
LF82_2518	3325551	CDS	2	360113	361063	951	automatic/finished	no	yahI		carbamate kinase-like protein YahI										2009-02-28	COMMON				1		0.240799	0.2681	0.299685	0.191377	0.567823	0.432177	0.25552	0.252366	0.413249	0.078864	0.665615	0.334385	0.305994	0.227129	0.176656	0.290221	0.403785	0.596215	0.160883	0.324921	0.309148	0.205047
LF82_2519	3325552	CDS	2	361073	362455	1383	automatic/finished	no	yahJ		putative deaminase with metallo-dependent hydrolase domain	3 : Putative function from multiple computational evidences									2009-02-28	COMMON				2		0.247289	0.2820	0.284165	0.186551	0.566161	0.433839	0.264642	0.266811	0.342733	0.125813	0.609544	0.390456	0.327549	0.247289	0.149675	0.275488	0.396963	0.603037	0.149675	0.331887	0.360087	0.158351
LF82_2520	3325553	CDS	3	362832	363881	1050	automatic/finished	no	yahK		aldehyde reductase, NADPH-dependent					1.1.1.2, 1.1.1.55	ALCOHOL-DEHYDROGENASE-NADPORNOP+-RXN$LACTALDEHYDE-REDUCTASE-NADPH-RXN$NADPH--FERRIHEMOPROTEIN-REDUCTASE-RXN$RXN-10717$RXN-12484				2009-02-28	COMMON				1		0.237143	0.2381	0.292381	0.232381	0.530476	0.469524	0.228571	0.228571	0.408571	0.134286	0.637143	0.362857	0.308571	0.231429	0.188571	0.271429	0.42	0.58	0.174286	0.254286	0.28	0.291429
ESCLF0328	3325094	CDS	2	364556	364747	192	automatic/finished	no			conserved protein of unknown function	4 : Unknown function but conserved in other organisms	u : unknown	1 : Unknown							2009-02-28	UNIQUE_AMIGA				3		0.317708	0.1823	0.291667	0.208333	0.473958	0.526042	0.34375	0.203125	0.265625	0.1875	0.46875	0.53125	0.265625	0.203125	0.265625	0.265625	0.46875	0.53125	0.34375	0.140625	0.34375	0.171875
LF82_2521	3327636	CDS	-2	364764	365435	672	automatic/finished	no	yahN		putative amino acid exporter YahN	3 : Putative function from multiple computational evidences									2009-02-28	COMMON				1		0.199405	0.2292	0.260417	0.311012	0.489583	0.510417	0.232143	0.232143	0.299107	0.236607	0.53125	0.46875	0.142857	0.232143	0.223214	0.401786	0.455357	0.544643	0.223214	0.223214	0.258929	0.294643
LF82_2522	3325554	CDS	2	365582	365857	276	automatic/finished	no	yahO		DUF1471 domain-containing protein YahO										2009-02-28	COMMON				3		0.369565	0.1594	0.228261	0.242754	0.387681	0.612319	0.391304	0.043478	0.391304	0.173913	0.434783	0.565217	0.402174	0.26087	0.065217	0.271739	0.326087	0.673913	0.315217	0.173913	0.228261	0.282609
LF82_1743	3327637	CDS	-2	365958	367544	1587	automatic/finished	no	prpR		DNA-binding transcriptional dual regulator PrpR										2009-02-28	COMMON				1		0.225583	0.2615	0.290485	0.222432	0.551985	0.448015	0.226843	0.287335	0.336484	0.149338	0.623819	0.376181	0.268431	0.241966	0.183365	0.306238	0.425331	0.574669	0.181474	0.255198	0.351607	0.21172
LF82_1739	3325555	CDS	1	367783	368673	891	automatic/finished	no	prpB		2-methylisocitrate lyase					4.1.3.30	METHYLISOCITRATE-LYASE-RXN	PWY0-42			2009-02-28	COMMON				2		0.219978	0.2626	0.28844	0.228956	0.551066	0.448934	0.222222	0.225589	0.414141	0.138047	0.639731	0.360269	0.292929	0.272727	0.144781	0.289562	0.417508	0.582492	0.144781	0.289562	0.306397	0.259259
LF82_1740	3325556	CDS	1	368833	370002	1170	automatic/finished	no	prpC		2-methylcitrate synthase					2.3.3.5	2-METHYLCITRATE-SYNTHASE-RXN$CITSYN-RXN	ANARESP1-PWY$FERMENTATION-PWY$P105-PWY$PWY-5913$PWY0-42$TCA			2009-02-28	COMMON				1		0.24188	0.2795	0.27265	0.205983	0.552137	0.447863	0.253846	0.258974	0.351282	0.135897	0.610256	0.389744	0.323077	0.238462	0.166667	0.271795	0.405128	0.594872	0.148718	0.341026	0.3	0.210256
LF82_1741	3325557	CDS	1	370036	371487	1452	automatic/finished	no	prpD		2-methylcitrate dehydratase					4.2.1.79	2-METHYLCITRATE-DEHYDRATASE-RXN	PWY0-42			2009-02-28	COMMON				2		0.227273	0.2975	0.269284	0.205923	0.566804	0.433196	0.237603	0.247934	0.367769	0.146694	0.615702	0.384298	0.303719	0.252066	0.154959	0.289256	0.407025	0.592975	0.140496	0.392562	0.285124	0.181818
LF82_1742	3325558	CDS	1	371527	373413	1887	automatic/finished	no	prpE		propionyl-CoA synthetase					6.2.1.17	PROPIONATE--COA-LIGASE-RXN$RXN-8968	PWY0-42			2009-02-28	COMMON				2		0.202438	0.2501	0.323794	0.223635	0.573927	0.426073	0.217806	0.235294	0.381558	0.165342	0.616852	0.383148	0.27027	0.238474	0.206677	0.284579	0.445151	0.554849	0.119237	0.27663	0.383148	0.220986
LF82_0339	3325559	CDS	2	373832	375091	1260	automatic/finished	no	codB		cytosine transporter										2009-02-28	COMMON				1		0.169048	0.2460	0.294444	0.290476	0.540476	0.459524	0.25	0.185714	0.37381	0.190476	0.559524	0.440476	0.15	0.259524	0.185714	0.404762	0.445238	0.554762	0.107143	0.292857	0.32381	0.27619
LF82_0338	3325560	CDS	3	375066	376364	1299	automatic/finished	no	codA		cytosine/isoguanine deaminase					3.5.4.1	CYTDEAM-RXN$RXN0-6708	PWY0-163			2009-02-28	COMMON				2		0.249423	0.2533	0.273287	0.224018	0.526559	0.473441	0.247113	0.26097	0.344111	0.147806	0.605081	0.394919	0.321016	0.221709	0.168591	0.288684	0.3903	0.6097	0.180139	0.277136	0.307159	0.235566
LF82_1165	3327638	CDS	-2	376485	377096	612	automatic/finished	no	lacA		galactoside O-acetyltransferase					2.3.1.18	GALACTOACETYLTRAN-RXN				2009-02-28	COMMON				3		0.308824	0.1993	0.222222	0.269608	0.421569	0.578431	0.338235	0.137255	0.343137	0.181373	0.480392	0.519608	0.328431	0.20098	0.156863	0.313726	0.357843	0.642157	0.259804	0.259804	0.166667	0.313726
LF82_1167	3327639	CDS	-3	377162	378415	1254	automatic/finished	no	lacY		lactose permease										2009-02-28	COMMON				1		0.189793	0.2225	0.238437	0.349282	0.460925	0.539075	0.246411	0.191388	0.279904	0.282297	0.471292	0.528708	0.179426	0.208134	0.167464	0.444976	0.375598	0.624402	0.143541	0.267943	0.267943	0.320574
LF82_1168	3327640	CDS	-3	378467	381541	3075	automatic/finished	no	lacZ		beta-galactosidase					3.2.1.108	BETAGALACTOSID-RXN$RXN0-5363	BGALACT-PWY			2009-02-28	COMMON				1		0.219187	0.2787	0.291057	0.211057	0.569756	0.430244	0.209756	0.292683	0.332683	0.164878	0.625366	0.374634	0.308293	0.213659	0.223415	0.254634	0.437073	0.562927	0.139512	0.329756	0.317073	0.213659
LF82_1166	3327641	CDS	-1	381664	382746	1083	automatic/finished	no	lacI		DNA-binding transcriptional repressor LacI										2009-02-28	COMMON				1		0.2253	0.2761	0.285319	0.213296	0.561404	0.438596	0.224377	0.271468	0.368421	0.135734	0.639889	0.360111	0.271468	0.268698	0.160665	0.299169	0.429363	0.570637	0.180055	0.288089	0.32687	0.204986
LF82_2526	3325561	CDS	1	382948	383487	540	automatic/finished	no	yaiL		DUF2058 domain-containing protein YaiL										2009-02-28	COMMON				1		0.311111	0.2037	0.268519	0.216667	0.472222	0.527778	0.327778	0.2	0.372222	0.1	0.572222	0.427778	0.405556	0.2	0.133333	0.261111	0.333333	0.666667	0.2	0.211111	0.3	0.288889
LF82_0738	3327642	CDS	-3	383714	384547	834	automatic/finished	no	frmB		S-formylglutathione hydrolase FrmB					3.1.2.12	S-FORMYLGLUTATHIONE-HYDROLASE-RXN	PWY-1801			2009-02-28	COMMON				1		0.260192	0.2278	0.255396	0.256595	0.483213	0.516787	0.233813	0.23741	0.323741	0.205036	0.561151	0.438849	0.366906	0.201439	0.169065	0.26259	0.370504	0.629496	0.179856	0.244604	0.273381	0.302158
LF82_0737	3327643	CDS	-1	384640	385749	1110	automatic/finished	no	frmA		S-(hydroxymethyl)glutathione dehydrogenase					1.1.1.284	RXN-2962	PWY-1801			2009-02-28	COMMON				2		0.233333	0.2496	0.285586	0.231532	0.535135	0.464865	0.240541	0.197297	0.424324	0.137838	0.621622	0.378378	0.278378	0.227027	0.208108	0.286486	0.435135	0.564865	0.181081	0.324324	0.224324	0.27027
LF82_0739	3327644	CDS	-3	385784	386059	276	automatic/finished	no	frmR		DNA-binding transcriptional repressor FrmR										2009-02-28	COMMON				3		0.246377	0.2428	0.293478	0.217391	0.536232	0.463768	0.23913	0.282609	0.391304	0.086957	0.673913	0.326087	0.326087	0.184783	0.228261	0.26087	0.413043	0.586957	0.173913	0.26087	0.26087	0.304348
LF82_2527	3327645	CDS	-3	386246	387019	774	automatic/finished	no	yaiO		outer membrane protein YaiO										2009-02-28	COMMON				1		0.255814	0.2506	0.242894	0.250646	0.49354	0.50646	0.282946	0.213178	0.29845	0.205426	0.511628	0.488372	0.310078	0.251938	0.213178	0.224806	0.465116	0.534884	0.174419	0.286822	0.217054	0.321705
LF82_p061	3327646	CDS	-2	387021	387545	525	automatic/finished	no			Glucose-1-phosphate thymidylyltransferase					2.7.7.24	DTDPGLUCOSEPP-RXN	ECASYN-PWY			2009-02-28	COMMON				3		0.259048	0.2152	0.249524	0.27619	0.464762	0.535238	0.285714	0.217143	0.371429	0.125714	0.588571	0.411429	0.24	0.222857	0.228571	0.308571	0.451429	0.548571	0.251429	0.205714	0.148571	0.394286
LF82_2528	3327647	CDS	-1	387580	388776	1197	automatic/finished	no	yaiP		putative glucosyltransferase	3 : Putative function from multiple computational evidences									2009-02-28	COMMON				1		0.213033	0.2389	0.264829	0.283208	0.503759	0.496241	0.250627	0.213033	0.320802	0.215539	0.533835	0.466165	0.223058	0.218045	0.22807	0.330827	0.446115	0.553885	0.165414	0.285714	0.245614	0.303258
LF82_2529	3327648	CDS	-1	388786	389457	672	automatic/finished	no	yaiS		putative deacetylase YaiS	3 : Putative function from multiple computational evidences									2009-02-28	COMMON				3		0.284226	0.2173	0.21131	0.287202	0.428571	0.571429	0.272321	0.254464	0.321429	0.151786	0.575893	0.424107	0.330357	0.209821	0.15625	0.303571	0.366071	0.633929	0.25	0.1875	0.15625	0.40625
LF82_2225	3325562	CDS	2	390065	391027	963	automatic/finished	no	tauA		taurine ABC transporter periplasmic binding protein					7.6.2.7					2009-02-28	COMMON				2		0.248183	0.2627	0.29595	0.193146	0.558671	0.441329	0.258567	0.218069	0.392523	0.130841	0.610592	0.389408	0.302181	0.283489	0.143302	0.271028	0.426791	0.573209	0.183801	0.286604	0.352025	0.17757
LF82_2226	3325563	CDS	2	391040	391807	768	automatic/finished	no	tauB		taurine ABC transporter ATP binding subunit					7.6.2.7					2009-02-28	COMMON				1		0.223958	0.2474	0.30599	0.222656	0.553385	0.446615	0.1875	0.308594	0.359375	0.144531	0.667969	0.332031	0.28125	0.183594	0.203125	0.332031	0.386719	0.613281	0.203125	0.25	0.355469	0.191406
LF82_2227	3325564	CDS	1	391804	392631	828	automatic/finished	no	tauC		taurine ABC transporter membrane subunit					7.6.2.7					2009-02-28	COMMON				1		0.163043	0.2585	0.327295	0.251208	0.585749	0.414251	0.210145	0.311594	0.333333	0.144928	0.644928	0.355072	0.134058	0.26087	0.192029	0.413043	0.452899	0.547101	0.144928	0.202899	0.456522	0.195652
LF82_2228	3325565	CDS	3	392628	393479	852	automatic/finished	no	tauD		taurine dioxygenase					1.14.11.17	RXN0-299	PWY0-981			2009-02-28	COMMON				1		0.223005	0.2582	0.286385	0.232394	0.544601	0.455399	0.21831	0.31338	0.323944	0.144366	0.637324	0.362676	0.323944	0.242958	0.172535	0.260563	0.415493	0.584507	0.126761	0.21831	0.362676	0.292254
LF82_0976	3327649	CDS	-2	393519	394493	975	automatic/finished	no	hemB		porphobilinogen synthase					4.2.1.24	PORPHOBILSYNTH-RXN	PWY-5188			2009-02-28	COMMON				2		0.231795	0.2492	0.287179	0.231795	0.53641	0.46359	0.233846	0.212308	0.403077	0.150769	0.615385	0.384615	0.289231	0.246154	0.181538	0.283077	0.427692	0.572308	0.172308	0.289231	0.276923	0.261538
LF82_p062	3325566	CDS	3	395019	397967	2949	automatic/finished	no			putative flagellin structural protein exported protein	3 : Putative function from multiple computational evidences									2009-02-28	COMMON				2		0.269244	0.2384	0.231265	0.261105	0.469651	0.530349	0.327569	0.118006	0.387589	0.166836	0.505595	0.494405	0.37233	0.247202	0.163784	0.216684	0.410987	0.589013	0.107833	0.349949	0.142421	0.399797
LF82_2530	3325567	CDS	1	398008	398676	669	automatic/finished	no	iprA		putative DNA-binding transcriptional regulator IprA	3 : Putative function from multiple computational evidences									2009-02-28	COMMON				3		0.307922	0.1943	0.210762	0.286996	0.405082	0.594918	0.300448	0.197309	0.295964	0.206278	0.493274	0.506726	0.336323	0.174888	0.165919	0.32287	0.340807	0.659193	0.286996	0.210762	0.170404	0.331839
LF82_0089	3327650	CDS	-1	398677	399834	1158	automatic/finished	no	ampH		peptidoglycan DD-carboxypeptidase/peptidoglycan DD-endopeptidase						3.4.16.4-RXN$RXN0-3461				2009-02-28	COMMON				1		0.215889	0.2694	0.280656	0.234024	0.550086	0.449914	0.26943	0.246114	0.321244	0.163212	0.567358	0.432642	0.259067	0.279793	0.194301	0.266839	0.474093	0.525907	0.119171	0.282383	0.326425	0.272021
ESCLF0358	3325095	CDS	3	399972	400157	186	automatic/finished	no			conserved protein of unknown function	4 : Unknown function but conserved in other organisms	u : unknown	1 : Unknown							2009-02-28	UNIQUE_AMIGA				3		0.22043	0.2043	0.263441	0.311828	0.467742	0.532258	0.258065	0.225806	0.258065	0.258065	0.483871	0.516129	0.193548	0.177419	0.274194	0.354839	0.451613	0.548387	0.209677	0.209677	0.258065	0.322581
LF82_2091	3325568	CDS	1	400186	401406	1221	automatic/finished	no	sbmA		peptide antibiotic/peptide nucleic acid transporter										2009-02-28	COMMON				2		0.194922	0.2400	0.271089	0.294021	0.511057	0.488944	0.238329	0.218673	0.312039	0.230958	0.530713	0.469287	0.230958	0.208845	0.167076	0.39312	0.375921	0.624079	0.115479	0.292383	0.334152	0.257985
LF82_2531	3325569	CDS	1	401419	402513	1095	automatic/finished	no	yaiW		surface-exposed outer membrane lipoprotein										2009-02-28	COMMON				1		0.244749	0.2356	0.302283	0.217352	0.5379	0.4621	0.271233	0.238356	0.331507	0.158904	0.569863	0.430137	0.293151	0.232877	0.216438	0.257534	0.449315	0.550685	0.169863	0.235616	0.358904	0.235616
LF82_2532	3327651	CDS	-3	402572	402880	309	automatic/finished	no	yaiY		DUF2755 domain-containing inner membrane protein YaiY										2009-02-28	COMMON				1		0.190939	0.2395	0.275081	0.294498	0.514563	0.485437	0.165049	0.271845	0.31068	0.252427	0.582524	0.417476	0.203883	0.203883	0.213592	0.378641	0.417476	0.582524	0.203883	0.242718	0.300971	0.252427
LF82_2533	3325570	CDS	3	403140	403352	213	automatic/finished	no	yaiZ		DUF2754 domain-containing protein YaiZ										2009-02-28	COMMON				1		0.230047	0.1972	0.286385	0.286385	0.483568	0.516432	0.239437	0.211268	0.352113	0.197183	0.56338	0.43662	0.253521	0.140845	0.239437	0.366197	0.380282	0.619718	0.197183	0.239437	0.267606	0.295775
LF82_0455	3327652	CDS	-3	403376	404470	1095	automatic/finished	no	ddlA		D-alanine--D-alanine ligase A					6.3.2.4	DALADALALIG-RXN	PEPTIDOGLYCANSYN-PWY$PWY-6387			2009-02-28	COMMON				1		0.252055	0.2402	0.273973	0.23379	0.514155	0.485845	0.265753	0.219178	0.391781	0.123288	0.610959	0.389041	0.312329	0.227397	0.153425	0.306849	0.380822	0.619178	0.178082	0.273973	0.276712	0.271233
LF82_1119	3325571	CDS	2	404933	405193	261	automatic/finished	no	iraP		anti-adaptor protein for sigma(S) stabilization										2009-02-28	COMMON				3		0.298851	0.1877	0.279693	0.233716	0.467433	0.532567	0.252874	0.252874	0.356322	0.137931	0.609195	0.390805	0.436782	0.16092	0.091954	0.310345	0.252874	0.747126	0.206897	0.149425	0.390805	0.252874
LF82_1656	3325572	CDS	3	405294	406709	1416	automatic/finished	no	phoA		alkaline phosphatase					3.1.3.1, 3.1.3.102, 3.1.3.108, 3.1.3.11, 3.1.3.15, 3.1.3.18, 3.1.3.19, 3.1.3.20, 3.1.3.23, 3.1.3.3, 3.1.3.38, 3.1.3.41, 3.1.3.60, 3.1.3.68, 3.1.3.74, 3.1.3.75, 3.1.3.91, 3.1.3.99, 3.6.1.1, 3.6.1.25, 3.9.1.1	ALKAPHOSPHA-RXN				2009-02-28	COMMON				3		0.267655	0.2599	0.271893	0.200565	0.53178	0.46822	0.273305	0.216102	0.398305	0.112288	0.614407	0.385593	0.313559	0.309322	0.161017	0.216102	0.470339	0.529661	0.216102	0.254237	0.256356	0.273305
LF82_1747	3325573	CDS	1	406828	407148	321	automatic/finished	no	psiF		PsiF family protein										2009-02-28	COMMON				3		0.302181	0.2274	0.242991	0.227414	0.470405	0.529595	0.35514	0.233645	0.242991	0.168224	0.476636	0.523364	0.336449	0.261682	0.17757	0.224299	0.439252	0.560748	0.214953	0.186916	0.308411	0.28972
LF82_0041	3325574	CDS	3	407250	408365	1116	automatic/finished	no	dgcC		diguanylate cyclase DgcC					2.7.7.65	RXN0-5359				2009-02-28	COMMON				1		0.219534	0.2455	0.292115	0.242832	0.537634	0.462366	0.260753	0.239247	0.322581	0.177419	0.561828	0.438172	0.223118	0.231183	0.217742	0.327957	0.448925	0.551075	0.174731	0.266129	0.336022	0.223118
LF82_1728	3327653	CDS	-1	408382	409191	810	automatic/finished	no	proC		pyrroline-5-carboxylate reductase					1.5.1.2	PYRROLINECARBREDUCT-RXN	PROSYN-PWY			2009-02-28	COMMON				2		0.24321	0.2679	0.281481	0.207407	0.549383	0.450617	0.288889	0.188889	0.411111	0.111111	0.6	0.4	0.240741	0.281481	0.155556	0.322222	0.437037	0.562963	0.2	0.333333	0.277778	0.188889
LF82_2525	3325575	CDS	3	409311	409769	459	automatic/finished	no	yaiI		DUF188 domain-containing protein YaiI										2009-02-28	COMMON				1		0.220044	0.2418	0.311547	0.22658	0.553377	0.446623	0.222222	0.261438	0.392157	0.124183	0.653595	0.346405	0.248366	0.254902	0.222222	0.27451	0.477124	0.522876	0.189542	0.20915	0.320261	0.281046
LF82_0149	3325576	CDS	2	409952	410476	525	automatic/finished	no	aroL		shikimate kinase 2					2.7.1.71	SHIKIMATE-KINASE-RXN	PWY-6163			2009-02-28	COMMON				1		0.259048	0.2457	0.278095	0.217143	0.52381	0.47619	0.257143	0.24	0.377143	0.125714	0.617143	0.382857	0.262857	0.257143	0.177143	0.302857	0.434286	0.565714	0.257143	0.24	0.28	0.222857
LF82_2523	3325577	CDS	3	410526	410717	192	automatic/finished	no	yaiA		protein YaiA										2009-02-28	COMMON				1		0.348958	0.2448	0.239583	0.166667	0.484375	0.515625	0.296875	0.265625	0.3125	0.125	0.578125	0.421875	0.421875	0.3125	0.125	0.140625	0.4375	0.5625	0.328125	0.15625	0.28125	0.234375
LF82_0150	3325578	CDS	2	410975	411652	678	automatic/finished	no	aroM		protein AroM										2009-02-28	COMMON				1		0.268437	0.2080	0.256637	0.266962	0.464602	0.535398	0.252212	0.256637	0.340708	0.150442	0.597345	0.402655	0.314159	0.185841	0.119469	0.380531	0.30531	0.69469	0.238938	0.181416	0.309735	0.269911
LF82_2524	3325579	CDS	1	411724	412008	285	automatic/finished	no	ppnP		nucleoside phosphorylase PpnP					2.4.2.15, 2.4.2.3, 2.4.2.4	GUANPHOSPHOR-RXN$THYM-PHOSPH-RXN$URPHOS-RXN	P1-PWY$PWY0-1295$PWY0-1298$PWY0-163$PWY0-181			2009-02-28	COMMON				2		0.224561	0.2421	0.273684	0.259649	0.515789	0.484211	0.252632	0.178947	0.368421	0.2	0.547368	0.452632	0.284211	0.221053	0.210526	0.284211	0.431579	0.568421	0.136842	0.326316	0.242105	0.294737
LF82_3521	3325580	CDS	1	412216	412494	279	automatic/finished	no			Protein YkiA										2009-02-28	COMMON				3		0.286738	0.2186	0.25448	0.240143	0.473118	0.526882	0.236559	0.301075	0.258065	0.204301	0.55914	0.44086	0.344086	0.247312	0.139785	0.268817	0.387097	0.612903	0.27957	0.107527	0.365591	0.247312
LF82_1829	3327654	CDS	-3	412652	413563	912	automatic/finished	no	rdgC		nucleoid-associated protein RdgC										2009-02-28	COMMON				2		0.276316	0.2314	0.282895	0.20943	0.514254	0.485746	0.269737	0.246711	0.348684	0.134868	0.595395	0.404605	0.325658	0.194079	0.171053	0.309211	0.365132	0.634868	0.233553	0.253289	0.328947	0.184211
LF82_1256	3325581	CDS	3	413688	414596	909	automatic/finished	no	mak		fructokinase					2.7.1.4, 2.7.1.7	FRUCTOKINASE-RXN				2009-02-28	COMMON				3		0.229923	0.2244	0.332233	0.213421	0.556656	0.443344	0.214521	0.217822	0.422442	0.145215	0.640264	0.359736	0.277228	0.221122	0.247525	0.254125	0.468647	0.531353	0.19802	0.234323	0.326733	0.240924
LF82_0113	3327655	CDS	-1	414865	416049	1185	automatic/finished	no	araJ		putative transport protein AraJ	3 : Putative function from multiple computational evidences									2009-02-28	COMMON				1		0.18903	0.2219	0.281857	0.307173	0.503797	0.496203	0.240506	0.18481	0.334177	0.240506	0.518987	0.481013	0.15443	0.248101	0.179747	0.417722	0.427848	0.572152	0.172152	0.232911	0.331646	0.263291
LF82_2089	3327656	CDS	-2	416175	419318	3144	automatic/finished	no	sbcC		ATP dependent, structure specific DNA nuclease - SbcC subunit										2009-02-28	COMMON				1		0.282125	0.2672	0.269084	0.181616	0.53626	0.46374	0.221374	0.360687	0.311069	0.10687	0.671756	0.328244	0.38645	0.219466	0.150763	0.243321	0.370229	0.629771	0.23855	0.221374	0.34542	0.194656
LF82_2090	3327657	CDS	-3	419315	420517	1203	automatic/finished	no	sbcD		ATP dependent, structure specific DNA nuclease - SbcD subunit										2009-02-28	COMMON				1		0.244389	0.2735	0.257689	0.224439	0.531172	0.468828	0.221945	0.306733	0.334165	0.137157	0.640898	0.359102	0.316708	0.224439	0.177057	0.281796	0.401496	0.598504	0.194514	0.289277	0.261845	0.254364
LF82_1657	3325582	CDS	2	420707	421396	690	automatic/finished	no	phoB		DNA-binding transcriptional dual regulator PhoB										2009-02-28	COMMON				1		0.236232	0.2420	0.302899	0.218841	0.544928	0.455072	0.226087	0.278261	0.369565	0.126087	0.647826	0.352174	0.3	0.186957	0.191304	0.321739	0.378261	0.621739	0.182609	0.26087	0.347826	0.208696
LF82_1662	3325583	CDS	2	421454	422749	1296	automatic/finished	no	phoR		sensor histidine kinase PhoR					2.7.13.3	2.7.13.3-RXN				2009-02-28	COMMON				1		0.23534	0.2384	0.293981	0.232253	0.532407	0.467593	0.240741	0.31713	0.289352	0.152778	0.606481	0.393519	0.291667	0.178241	0.215278	0.314815	0.393519	0.606481	0.173611	0.219907	0.377315	0.229167
ESCLF0382	3325096	CDS	-2	422760	422870	111	automatic/finished	no			conserved protein of unknown function	4 : Unknown function but conserved in other organisms	u : unknown	1 : Unknown							2009-02-28	UNIQUE_AMIGA				3		0.387387	0.2162	0.189189	0.207207	0.405405	0.594595	0.459459	0.189189	0.216216	0.135135	0.405405	0.594595	0.378378	0.297297	0.162162	0.162162	0.459459	0.540541	0.324324	0.162162	0.189189	0.324324
LF82_0245	3325584	CDS	3	423156	424475	1320	automatic/finished	no	brnQ		branched chain amino acid transporter BrnQ										2009-02-28	COMMON				1		0.156818	0.2667	0.287121	0.289394	0.553788	0.446212	0.220455	0.229545	0.361364	0.188636	0.590909	0.409091	0.136364	0.286364	0.177273	0.4	0.463636	0.536364	0.113636	0.284091	0.322727	0.279545
LF82_1738	3325585	CDS	3	424551	425924	1374	automatic/finished	no	proY		putative transporter ProY	3 : Putative function from multiple computational evidences									2009-02-28	COMMON				2		0.19214	0.2358	0.288937	0.283115	0.524745	0.475255	0.30131	0.189956	0.320961	0.187773	0.510917	0.489083	0.176856	0.21179	0.203057	0.408297	0.414847	0.585153	0.098253	0.305677	0.342795	0.253275
LF82_1269	3325586	CDS	2	426080	427897	1818	automatic/finished	no	malZ		maltodextrin glucosidase					3.2.1.20	MALTODEXGLUCOSID-RXN$RXN0-5183	GLYCOCAT-PWY			2009-02-28	COMMON				1		0.225523	0.2464	0.29813	0.229923	0.544554	0.455446	0.189769	0.305281	0.338284	0.166667	0.643564	0.356436	0.325083	0.20132	0.212871	0.260726	0.414191	0.585809	0.161716	0.232673	0.343234	0.262376
LF82_0020	3327658	CDS	-2	427902	428483	582	automatic/finished	no	acpH		acyl carrier protein phosphodiesterase					3.1.4.14	3.1.4.14-RXN	PWY-6012			2009-02-28	COMMON				1		0.214777	0.2663	0.257732	0.261168	0.524055	0.475945	0.175258	0.314433	0.283505	0.226804	0.597938	0.402062	0.309278	0.206186	0.185567	0.298969	0.391753	0.608247	0.159794	0.278351	0.304124	0.257732
LF82_1804	3325587	CDS	2	428576	429646	1071	automatic/finished	no	queA		tRNA preQ1(34) S-adenosylmethionine ribosyltransferase-isomerase					2.4.99.17	RXN0-1342	PWY-6700			2009-02-28	COMMON				1		0.232493	0.2596	0.27451	0.233427	0.53408	0.46592	0.229692	0.2493	0.380952	0.140056	0.630252	0.369748	0.305322	0.246499	0.142857	0.305322	0.389356	0.610644	0.162465	0.282913	0.29972	0.254902
LF82_2245	3325588	CDS	2	429701	430828	1128	automatic/finished	no	tgt		tRNA-guanine transglycosylase					2.4.2.29	RXN0-1321	PWY-6700			2009-02-28	COMMON				1		0.237589	0.2420	0.27039	0.25	0.512411	0.487589	0.239362	0.25	0.353723	0.156915	0.603723	0.396277	0.321809	0.162234	0.226064	0.289894	0.388298	0.611702	0.151596	0.31383	0.231383	0.303191
LF82_2534	3325589	CDS	3	430851	431183	333	automatic/finished	no	yajC		Sec translocon accessory complex subunit YajC										2009-02-28	COMMON				2		0.255255	0.2252	0.27027	0.249249	0.495495	0.504505	0.315315	0.189189	0.369369	0.126126	0.558559	0.441441	0.252252	0.234234	0.135135	0.378378	0.369369	0.630631	0.198198	0.252252	0.306306	0.243243
LF82_2104	3325590	CDS	3	431211	433058	1848	automatic/finished	no	secD		Sec translocon accessory complex subunit SecD										2009-02-28	COMMON				2		0.23539	0.2511	0.281385	0.232143	0.532468	0.467532	0.300325	0.238636	0.36526	0.095779	0.603896	0.396104	0.274351	0.217532	0.176948	0.331169	0.394481	0.605519	0.131494	0.297078	0.301948	0.269481
LF82_2106	3325591	CDS	1	433069	434040	972	automatic/finished	no	secF		Sec translocon accessory complex subunit SecF										2009-02-28	COMMON				2		0.212963	0.2356	0.282922	0.268519	0.518519	0.481481	0.262346	0.219136	0.358025	0.160494	0.57716	0.422839	0.237654	0.212963	0.166667	0.382716	0.37963	0.62037	0.138889	0.274691	0.324074	0.262346
LF82_2535	3325592	CDS	1	434170	434517	348	automatic/finished	no	yajD		HNH nuclease family protein YajD										2009-02-28	COMMON				2		0.304598	0.2213	0.241379	0.232759	0.462644	0.537356	0.275862	0.189655	0.327586	0.206897	0.517241	0.482759	0.448276	0.181034	0.172414	0.198276	0.353448	0.646552	0.189655	0.293103	0.224138	0.293103
LF82_2328	3327659	CDS	-3	434555	435439	885	automatic/finished	no	tsx		nucleoside-specific channel-forming protein Tsx										2009-02-28	COMMON				1		0.248588	0.2542	0.255367	0.241808	0.509605	0.490395	0.264407	0.172881	0.325424	0.237288	0.498305	0.501695	0.369492	0.186441	0.210169	0.233898	0.39661	0.60339	0.111864	0.40339	0.230508	0.254237
LF82_2537	3327660	CDS	-2	435738	436277	540	automatic/finished	no	yajI		putative lipoprotein YajI	3 : Putative function from multiple computational evidences									2009-02-28	COMMON				3		0.296296	0.2426	0.231481	0.22963	0.474074	0.525926	0.35	0.277778	0.266667	0.105556	0.544444	0.455556	0.311111	0.194444	0.172222	0.322222	0.366667	0.633333	0.227778	0.255556	0.255556	0.261111
LF82_1519	3325593	CDS	3	436428	436877	450	automatic/finished	no	nrdR		NrdR transcriptional repressor										2009-02-28	COMMON				2		0.251111	0.2222	0.288889	0.237778	0.511111	0.488889	0.246667	0.233333	0.366667	0.153333	0.6	0.4	0.32	0.153333	0.206667	0.32	0.36	0.64	0.186667	0.28	0.293333	0.24
LF82_1880	3325594	CDS	3	436881	437984	1104	automatic/finished	no	ribD		fused diaminohydroxyphosphoribosylaminopyrimidine deaminase/5-amino-6-(5-phosphoribosylamino)uracil reductase					1.1.1.193, 3.5.4.26	RIBOFLAVINSYNDEAM-RXN$RIBOFLAVINSYNREDUC-RXN	RIBOSYN2-PWY			2009-02-28	COMMON				1		0.23913	0.2536	0.294384	0.212862	0.548007	0.451993	0.206522	0.307065	0.369565	0.116848	0.67663	0.32337	0.293478	0.225543	0.214674	0.266304	0.440217	0.559783	0.217391	0.228261	0.298913	0.255435
LF82_1881	3325595	CDS	1	438073	438543	471	automatic/finished	no	ribE		6,7-dimethyl-8-ribityllumazine synthase					2.5.1.78	LUMAZINESYN-RXN	RIBOSYN2-PWY			2009-02-28	COMMON				2		0.250531	0.2399	0.280255	0.229299	0.52017	0.47983	0.305732	0.159236	0.471338	0.063694	0.630573	0.369427	0.273885	0.273885	0.159236	0.292994	0.433121	0.566879	0.171975	0.286624	0.210191	0.33121
LF82_1555	3325596	CDS	2	438563	438982	420	automatic/finished	no	nusB		transcription antitermination protein NusB										2009-02-28	COMMON				2		0.25	0.2667	0.27619	0.207143	0.542857	0.457143	0.185714	0.264286	0.407143	0.142857	0.671429	0.328571	0.364286	0.214286	0.128571	0.292857	0.342857	0.657143	0.2	0.321429	0.292857	0.185714
LF82_2254	3325597	CDS	1	439060	440037	978	automatic/finished	no	thiL		thiamine monophosphate kinase					2.7.4.16	THI-P-KIN-RXN	PWY-6894$PWY-6896			2009-02-28	COMMON				1		0.198364	0.2607	0.286299	0.254601	0.547035	0.452965	0.193252	0.251534	0.380368	0.174847	0.631902	0.368098	0.257669	0.248466	0.196319	0.297546	0.444785	0.555215	0.144172	0.282209	0.282209	0.291411
LF82_1633	3325598	CDS	2	440015	440533	519	automatic/finished	no	pgpA		phosphatidylglycerophosphatase A					3.1.3.27	PGPPHOSPHA-RXN	PWY-5269$PWY-5668$PWY4FS-7$PWY4FS-8			2009-02-28	COMMON				1		0.190751	0.2216	0.298651	0.289017	0.520231	0.479769	0.283237	0.236994	0.289017	0.190751	0.526012	0.473988	0.196532	0.17341	0.236994	0.393064	0.410405	0.589595	0.092486	0.254335	0.369942	0.283237
LF82_2539	3327661	CDS	-1	440587	441561	975	automatic/finished	no	yajO		1-deoxyxylulose-5-phosphate synthase YajO						DXS-RXN	NONMEVIPP-PWY$PYRIDOXSYN-PWY			2009-02-28	COMMON				1		0.250256	0.2523	0.286154	0.211282	0.538462	0.461538	0.218462	0.273846	0.369231	0.138462	0.643077	0.356923	0.316923	0.209231	0.206154	0.267692	0.415385	0.584615	0.215385	0.273846	0.283077	0.227692
LF82_0536	3327662	CDS	-1	441616	443478	1863	automatic/finished	no	dxs		1-deoxy-D-xylulose-5-phosphate synthase					2.2.1.7	DXS-RXN	NONMEVIPP-PWY$PYRIDOXSYN-PWY			2009-02-28	COMMON				2		0.239399	0.2646	0.272142	0.223833	0.536769	0.463231	0.252818	0.238325	0.37037	0.138486	0.608696	0.391304	0.291465	0.222222	0.183575	0.302738	0.405797	0.594203	0.173913	0.333333	0.26248	0.230274
LF82_1125	3327663	CDS	-1	443503	444402	900	automatic/finished	no	ispA		geranyl diphosphate/farnesyl diphosphate synthase					2.5.1.1, 2.5.1.10	FPPSYN-RXN$GPPSYN-RXN	PWY-5122$PWY-5123			2009-02-28	COMMON				3		0.232222	0.2633	0.275556	0.228889	0.538889	0.461111	0.203333	0.27	0.396667	0.13	0.666667	0.333333	0.296667	0.246667	0.18	0.276667	0.426667	0.573333	0.196667	0.273333	0.25	0.28
LF82_2451	3327664	CDS	-2	444402	444644	243	automatic/finished	no	xseB		exodeoxyribonuclease VII subunit XseB					3.1.11.6	3.1.11.6-RXN				2009-02-28	COMMON				3		0.283951	0.2634	0.283951	0.168724	0.547325	0.452675	0.209877	0.333333	0.37037	0.08642	0.703704	0.296296	0.407407	0.222222	0.123457	0.246914	0.345679	0.654321	0.234568	0.234568	0.358025	0.17284
LF82_2252	3325599	CDS	1	444850	446298	1449	automatic/finished	no	thiI		tRNA uridine 4-sulfurtransferase					2.8.1.4	RXN-9788$TRNA-S-TRANSFERASE-RXN				2009-02-28	COMMON				1		0.242236	0.2464	0.276743	0.234645	0.523119	0.476881	0.256729	0.240166	0.362319	0.140787	0.602484	0.397516	0.335404	0.146998	0.184265	0.333333	0.331263	0.668737	0.134576	0.351967	0.283644	0.229814
LF82_2538	3327665	CDS	-2	446352	446942	591	automatic/finished	no	yajL		protein/nucleic acid deglycase 3										2009-02-28	COMMON				2		0.21489	0.2657	0.302876	0.216582	0.568528	0.431472	0.248731	0.218274	0.426396	0.106599	0.64467	0.35533	0.248731	0.248731	0.187817	0.314721	0.436548	0.563452	0.147208	0.329949	0.294416	0.228426
LF82_1595	3327666	CDS	-1	446905	447816	912	automatic/finished	no	panE		2-dehydropantoate 2-reductase					1.1.1.169	2-DEHYDROPANTOATE-REDUCT-RXN	PANTO-PWY			2009-02-28	COMMON				1		0.256579	0.2566	0.257675	0.229167	0.514254	0.485746	0.266447	0.263158	0.328947	0.141447	0.592105	0.407895	0.305921	0.217105	0.177632	0.299342	0.394737	0.605263	0.197368	0.289474	0.266447	0.246711
LF82_2540	3325600	CDS	3	447984	448475	492	automatic/finished	no	yajQ		nucleotide binding protein YajQ										2009-02-28	COMMON				2		0.278455	0.2154	0.272358	0.23374	0.487805	0.512195	0.286585	0.207317	0.371951	0.134146	0.579268	0.420732	0.371951	0.152439	0.164634	0.310976	0.317073	0.682927	0.176829	0.286585	0.280488	0.256098
LF82_2541	3327667	CDS	-1	448603	449967	1365	automatic/finished	no	yajR		putative transport protein YajR	3 : Putative function from multiple computational evidences									2009-02-28	COMMON				1		0.206593	0.2352	0.29011	0.268132	0.525275	0.474725	0.265934	0.2	0.371429	0.162637	0.571429	0.428571	0.193407	0.230769	0.182418	0.393407	0.413187	0.586813	0.16044	0.274725	0.316484	0.248352
LF82_0408	3327668	CDS	-3	450116	451006	891	automatic/finished	no	cyoE		heme O synthase					2.5.1.141	HEMEOSYN-RXN				2009-02-28	COMMON				1		0.178451	0.2391	0.295174	0.287318	0.534231	0.465769	0.252525	0.181818	0.350168	0.215488	0.531987	0.468013	0.195286	0.228956	0.171717	0.40404	0.400673	0.599327	0.087542	0.306397	0.363636	0.242424
LF82_0407	3327669	CDS	-1	451018	451347	330	automatic/finished	no	cyoD		cytochrome bo3 ubiquinol oxidase subunit 4					7.1.1.3	RXN0-5265$RXN0-5267$RXN0-5268$TRANS-RXN0-237	PWY0-1329$PWY0-1335			2009-02-28	COMMON				2		0.245455	0.2394	0.251515	0.263636	0.490909	0.509091	0.390909	0.163636	0.272727	0.172727	0.436364	0.563636	0.172727	0.227273	0.145455	0.454545	0.372727	0.627273	0.172727	0.327273	0.336364	0.163636
LF82_0406	3327670	CDS	-2	451347	451961	615	automatic/finished	no	cyoC		cytochrome bo3 ubiquinol oxidase subunit 3					7.1.1.3	RXN0-5265$RXN0-5267$RXN0-5268$TRANS-RXN0-237	PWY0-1329$PWY0-1335			2009-02-28	COMMON				1		0.190244	0.2602	0.273171	0.276423	0.533333	0.466667	0.278049	0.190244	0.317073	0.214634	0.507317	0.492683	0.195122	0.209756	0.195122	0.4	0.404878	0.595122	0.097561	0.380488	0.307317	0.214634
LF82_0405	3327671	CDS	-1	451951	453942	1992	automatic/finished	no	cyoB		cytochrome bo3 ubiquinol oxidase subunit 1					7.1.1.3	RXN0-5265$RXN0-5267$RXN0-5268$TRANS-RXN0-237	PWY0-1329$PWY0-1335			2009-02-28	COMMON				1		0.194277	0.2590	0.270582	0.276104	0.529618	0.470382	0.278614	0.197289	0.320783	0.203313	0.518072	0.481928	0.201807	0.210843	0.179217	0.408133	0.39006	0.60994	0.10241	0.368976	0.311747	0.216867
LF82_0404	3327672	CDS	-1	453964	454911	948	automatic/finished	no	cyoA		cytochrome bo3 ubiquinol oxidase subunit 2					7.1.1.3	RXN0-5265$RXN0-5267$RXN0-5268$TRANS-RXN0-237	PWY0-1329$PWY0-1335			2009-02-28	COMMON				2		0.258439	0.2563	0.251055	0.234177	0.507384	0.492616	0.313291	0.177215	0.316456	0.193038	0.493671	0.506329	0.287975	0.256329	0.151899	0.303797	0.408228	0.591772	0.174051	0.335443	0.28481	0.205696
LF82_0088	3327673	CDS	-1	455371	456846	1476	automatic/finished	no	ampG		muropeptide:H(+) symporter										2009-02-28	COMMON				1		0.170732	0.2568	0.280488	0.292005	0.537263	0.462737	0.191057	0.24187	0.339431	0.227642	0.581301	0.418699	0.160569	0.260163	0.182927	0.396341	0.443089	0.556911	0.160569	0.268293	0.319106	0.252033
LF82_2536	3327674	CDS	-3	456890	457468	579	automatic/finished	no	yajG		putative lipoprotein YajG	3 : Putative function from multiple computational evidences									2009-02-28	COMMON				2		0.278066	0.2867	0.226252	0.208981	0.512953	0.487047	0.352332	0.233161	0.316062	0.098446	0.549223	0.450777	0.316062	0.259067	0.124352	0.300518	0.38342	0.61658	0.165803	0.367876	0.238342	0.227979
LF82_0243	3325601	CDS	3	457773	458090	318	automatic/finished	no	bolA		DNA-binding transcriptional dual regulator BolA										2009-02-28	COMMON				3		0.248428	0.2233	0.261006	0.267296	0.484277	0.515723	0.245283	0.235849	0.349057	0.169811	0.584906	0.415094	0.283019	0.216981	0.198113	0.301887	0.415094	0.584906	0.216981	0.216981	0.235849	0.330189
ESCLF0418	3325097	CDS	2	458024	458287	264	automatic/finished	no			conserved protein of unknown function	4 : Unknown function but conserved in other organisms	u : unknown	1 : Unknown							2009-02-28	UNIQUE_AMIGA				1		0.242424	0.2348	0.253788	0.268939	0.488636	0.511364	0.227273	0.295455	0.261364	0.215909	0.556818	0.443182	0.284091	0.204545	0.193182	0.318182	0.397727	0.602273	0.215909	0.204545	0.306818	0.272727
LF82_2268	3325602	CDS	1	458434	459732	1299	automatic/finished	no	tig		trigger factor					5.2.1.8	PEPTIDYLPROLYL-ISOMERASE-RXN				2009-02-28	COMMON				2		0.288684	0.2286	0.283295	0.199384	0.511932	0.488068	0.25866	0.198614	0.459584	0.083141	0.658199	0.341801	0.376443	0.182448	0.150115	0.290993	0.332564	0.667436	0.230947	0.30485	0.240185	0.224018
LF82_0319	3325603	CDS	3	459978	460601	624	automatic/finished	no	clpP		ATP-dependent Clp protease proteolytic subunit					3.4.21.92	3.4.21.92-RXN				2009-02-28	COMMON				1		0.24359	0.2404	0.261218	0.254808	0.501603	0.498397	0.259615	0.254808	0.331731	0.153846	0.586538	0.413462	0.302885	0.216346	0.163462	0.317308	0.379808	0.620192	0.168269	0.25	0.288462	0.293269
LF82_0321	3325604	CDS	2	460727	462001	1275	automatic/finished	no	clpX		ATP-dependent Clp protease ATP-binding subunit ClpX					3.4.21.92	3.4.21.92-RXN				2009-02-28	COMMON				1		0.261176	0.2345	0.283137	0.221176	0.517647	0.482353	0.249412	0.235294	0.390588	0.124706	0.625882	0.374118	0.348235	0.204706	0.16	0.287059	0.364706	0.635294	0.185882	0.263529	0.298824	0.251765
LF82_1216	3325605	CDS	3	462189	464543	2355	automatic/finished	no	lon		Lon protease					3.4.21.53	3.4.21.53-RXN				2009-02-28	COMMON				1		0.260722	0.2378	0.287898	0.213588	0.52569	0.47431	0.264968	0.257325	0.375796	0.101911	0.633121	0.366879	0.342675	0.205096	0.149045	0.303185	0.35414	0.64586	0.174522	0.250955	0.338854	0.235669
LF82_1048	3325606	CDS	1	464752	465024	273	automatic/finished	no	hupB		DNA-binding protein HU-beta										2009-02-28	COMMON				2		0.263736	0.2198	0.271062	0.245421	0.490843	0.509158	0.274725	0.131868	0.483516	0.10989	0.615385	0.384615	0.274725	0.32967	0.153846	0.241758	0.483516	0.516484	0.241758	0.197802	0.175824	0.384615
LF82_1706	3325607	CDS	3	465216	467087	1872	automatic/finished	no	ppiD		periplasmic folding chaperone										2009-02-28	COMMON				2		0.283654	0.2431	0.278846	0.194444	0.521902	0.478098	0.280449	0.230769	0.392628	0.096154	0.623397	0.376603	0.384615	0.208333	0.141026	0.266026	0.349359	0.650641	0.185897	0.290064	0.302885	0.221154
LF82_2555	3325608	CDS	3	467238	467609	372	automatic/finished	no	ybaV		helix-hairpin-helix 3 family protein										2009-02-28	COMMON				1		0.27957	0.2366	0.303763	0.180108	0.540323	0.459677	0.290323	0.193548	0.427419	0.08871	0.620968	0.379032	0.282258	0.314516	0.153226	0.25	0.467742	0.532258	0.266129	0.201613	0.330645	0.201613
LF82_2556	3325609	CDS	3	467715	468113	399	automatic/finished	no	fadM		long-chain acyl-CoA thioesterase FadM										2009-02-28	COMMON				3		0.293233	0.2180	0.245614	0.243108	0.463659	0.536341	0.293233	0.240602	0.315789	0.150376	0.556391	0.443609	0.368421	0.135338	0.157895	0.338346	0.293233	0.706767	0.218045	0.278196	0.263158	0.240602
LF82_1805	3327675	CDS	-2	468165	468860	696	automatic/finished	no	queC		7-cyano-7-deazaguanine synthase					6.3.4.20	RXN-12093	PWY-6703			2009-02-28	COMMON				1		0.25	0.2256	0.29023	0.234195	0.515805	0.484195	0.241379	0.211207	0.387931	0.159483	0.599138	0.400862	0.323276	0.219828	0.181034	0.275862	0.400862	0.599138	0.185345	0.24569	0.301724	0.267241
LF82_2544	3327676	CDS	-1	468925	470625	1701	automatic/finished	no	ybaE		uncharacterized protein YbaE										2009-02-28	COMMON				1		0.243974	0.2757	0.252792	0.227513	0.528513	0.471487	0.199295	0.352734	0.269841	0.178131	0.622575	0.377425	0.289242	0.231041	0.194004	0.285714	0.425044	0.574956	0.243386	0.243386	0.294533	0.218695
LF82_0340	3325610	CDS	1	470725	471543	819	automatic/finished	no	cof		HMP-PP phosphatase					3.1.3.74	3.1.3.74-RXN$RXN0-3543				2009-02-28	COMMON				1		0.222222	0.2393	0.266178	0.272283	0.505495	0.494506	0.201465	0.267399	0.32967	0.201465	0.59707	0.40293	0.289377	0.208791	0.190476	0.311355	0.399267	0.600733	0.175824	0.241758	0.278388	0.304029
LF82_2550	3325611	CDS	3	471612	472154	543	automatic/finished	no	decR		DNA-binding transcriptional activator DecR										2009-02-28	COMMON				1		0.27256	0.2394	0.248619	0.239411	0.488029	0.511971	0.292818	0.243094	0.292818	0.171271	0.535912	0.464088	0.314917	0.176796	0.171271	0.337017	0.348066	0.651934	0.209945	0.298343	0.281768	0.209945
LF82_1285	3325612	CDS	2	472184	473956	1773	automatic/finished	no	mdlA		ABC transporter family protein MdlA										2009-02-28	COMMON				1		0.210378	0.2420	0.293288	0.254371	0.535251	0.464749	0.238579	0.269036	0.350254	0.142132	0.619289	0.380711	0.260575	0.196277	0.203046	0.340102	0.399323	0.600677	0.13198	0.260575	0.326565	0.28088
LF82_1286	3325613	CDS	3	473949	475730	1782	automatic/finished	no	mdlB		ABC transporter family protein MdlB										2009-02-28	COMMON				1		0.199776	0.2486	0.310325	0.241302	0.558923	0.441077	0.220539	0.291246	0.358586	0.12963	0.649832	0.350168	0.245791	0.207071	0.188552	0.358586	0.395623	0.604377	0.132997	0.247475	0.383838	0.23569
LF82_0852	3325614	CDS	3	475911	476249	339	automatic/finished	no	glnK		nitrogen regulator GlnK										2009-02-28	COMMON				2		0.274336	0.2271	0.277286	0.221239	0.504425	0.495575	0.274336	0.176991	0.442478	0.106195	0.619469	0.380531	0.327434	0.176991	0.159292	0.336283	0.336283	0.663717	0.221239	0.327434	0.230089	0.221239
LF82_0090	3325615	CDS	2	476279	477565	1287	automatic/finished	no	amtB		ammonia/ammonium transporter										2009-02-28	COMMON				1		0.175602	0.2246	0.335664	0.26418	0.560218	0.439782	0.237762	0.167832	0.426573	0.167832	0.594406	0.405594	0.170163	0.230769	0.20979	0.389277	0.440559	0.559441	0.118881	0.275058	0.370629	0.235431
LF82_2243	3327677	CDS	-3	477614	478474	861	automatic/finished	no	tesB		acyl-CoA thioesterase II					3.1.2.20	ACYL-COA-HYDROLASE-RXN$RXN-9624				2009-02-28	COMMON				2		0.228804	0.2567	0.263647	0.250871	0.520325	0.479675	0.202091	0.30662	0.33101	0.160279	0.637631	0.362369	0.310105	0.216028	0.1777	0.296167	0.393728	0.606272	0.174216	0.247387	0.28223	0.296167
LF82_2557	3325616	CDS	3	478692	479264	573	automatic/finished	no	ybaY		PF09619 family lipoprotein YbaY										2009-02-28	COMMON				3		0.235602	0.2810	0.263525	0.219895	0.544503	0.455497	0.26178	0.246073	0.366492	0.125654	0.612565	0.387435	0.230366	0.413613	0.089005	0.267016	0.502618	0.497382	0.21466	0.183246	0.335079	0.267016
LF82_2558	3327678	CDS	-2	479295	479684	390	automatic/finished	no	ybaZ		DNA base-flipping protein										2009-02-28	COMMON				1		0.233333	0.2564	0.287179	0.223077	0.54359	0.45641	0.169231	0.284615	0.361538	0.184615	0.646154	0.353846	0.292308	0.223077	0.215385	0.269231	0.438462	0.561538	0.238462	0.261538	0.284615	0.215385
LF82_s0648	3324970	misc_RNA	1	479761	479874	114	automatic/finished	no	ffs		4.5S sRNA component of Signal Recognition Particle (SRP); works with the Ffh protein; involved in co-translational protein translocation into and possibly through membranes										2009-02-28	no		4.5S RNA; component of ribonucleoprotein particle adjusted endpoints to reflect the mature 4.5S RNA (114 nt)
LF82_2542	3325617	CDS	3	479985	480338	354	automatic/finished	no	ybaA		DUF1428 domain-containing protein YbaA										2009-02-28	COMMON				2		0.259887	0.1864	0.299435	0.254237	0.485876	0.514124	0.245763	0.118644	0.457627	0.177966	0.576271	0.423729	0.355932	0.20339	0.152542	0.288136	0.355932	0.644068	0.177966	0.237288	0.288136	0.29661
LF82_3522	3327679	CDS	-3	480380	481930	1551	automatic/finished	no	pdeB		c-di-GMP phosphodiesterase PdeB						RXN0-4181				2009-02-28	COMMON				1		0.261767	0.2328	0.246293	0.259188	0.479046	0.520954	0.276596	0.255319	0.294004	0.174081	0.549323	0.450677	0.31528	0.203095	0.168279	0.313346	0.371373	0.628627	0.193424	0.239845	0.276596	0.290135
LF82_3523	3327680	CDS	-2	482094	482564	471	automatic/finished	no	ylaC		putative inner membrane protein	3 : Putative function from multiple computational evidences									2009-02-28	COMMON				1		0.242038	0.2484	0.208068	0.301486	0.456476	0.543524	0.235669	0.248408	0.292994	0.22293	0.541401	0.458599	0.280255	0.197452	0.146497	0.375796	0.343949	0.656051	0.210191	0.299363	0.184713	0.305732
LF82_1251	3327681	CDS	-1	482680	483231	552	automatic/finished	no	maa		maltose O-acetyltransferase					2.3.1.79	MALTACETYLTRAN-RXN				2009-02-28	COMMON				1		0.253623	0.2301	0.248188	0.268116	0.478261	0.521739	0.271739	0.195652	0.380435	0.152174	0.576087	0.423913	0.298913	0.206522	0.190217	0.304348	0.396739	0.603261	0.190217	0.288043	0.173913	0.347826
LF82_0994	3327682	CDS	-2	483405	483623	219	automatic/finished	no	hha		hemolysin expression-modulating protein Hha										2009-02-28	COMMON				3		0.328767	0.2100	0.187215	0.273973	0.39726	0.60274	0.30137	0.191781	0.246575	0.260274	0.438356	0.561644	0.383562	0.219178	0.109589	0.287671	0.328767	0.671233	0.30137	0.219178	0.205479	0.273973
LF82_2545	3327683	CDS	-1	483649	484023	375	automatic/finished	no	tomB		Hha toxicity modulator TomB										2009-02-28	COMMON				3		0.312	0.1973	0.208	0.282667	0.405333	0.594667	0.328	0.216	0.248	0.208	0.464	0.536	0.44	0.152	0.136	0.272	0.288	0.712	0.168	0.224	0.24	0.368
LF82_0025	3327684	CDS	-1	484567	487716	3150	automatic/finished	no	acrB		multidrug efflux pump RND permease AcrB										2009-02-28	COMMON				2		0.219683	0.2489	0.284762	0.246667	0.533651	0.466349	0.266667	0.212381	0.369524	0.151429	0.581905	0.418095	0.252381	0.249524	0.148571	0.349524	0.398095	0.601905	0.14	0.284762	0.33619	0.239048
LF82_0024	3327685	CDS	-3	487739	488932	1194	automatic/finished	no	acrA		multidrug efflux pump membrane fusion lipoprotein AcrA										2009-02-28	COMMON				3		0.262982	0.2613	0.275544	0.200168	0.536851	0.463149	0.273869	0.251256	0.389447	0.085427	0.640704	0.359296	0.316583	0.271357	0.158291	0.253769	0.429648	0.570352	0.198492	0.261307	0.278894	0.261307
LF82_0029	3325618	CDS	2	489074	489721	648	automatic/finished	no	acrR		DNA-binding transcriptional repressor AcrR										2009-02-28	COMMON				3		0.287037	0.2253	0.231481	0.256173	0.45679	0.54321	0.240741	0.25	0.314815	0.194444	0.564815	0.435185	0.324074	0.208333	0.152778	0.314815	0.361111	0.638889	0.296296	0.217593	0.226852	0.259259
LF82_1156	3325619	CDS	3	489849	493211	3363	automatic/finished	no	mscK		potassium dependent, small conductance mechanosensitive channel										2009-02-28	COMMON				1		0.244722	0.2447	0.272673	0.237883	0.517395	0.482605	0.269402	0.275647	0.301517	0.153434	0.577163	0.422837	0.301517	0.204282	0.153434	0.340767	0.357716	0.642284	0.163247	0.254237	0.363069	0.219447
LF82_2548	3327686	CDS	-1	493423	493584	162	automatic/finished	no	ybaM		DUF2496 domain-containing protein YbaM										2009-02-28	COMMON				1		0.302469	0.2160	0.271605	0.209877	0.487654	0.512346	0.240741	0.240741	0.425926	0.092593	0.666667	0.333333	0.407407	0.185185	0.092593	0.314815	0.277778	0.722222	0.259259	0.222222	0.296296	0.222222
LF82_1720	3327687	CDS	-3	493598	494125	528	automatic/finished	no	priC		primosomal replication protein N''										2009-02-28	COMMON				1		0.227273	0.2841	0.304924	0.183712	0.589015	0.410985	0.153409	0.397727	0.357955	0.090909	0.755682	0.244318	0.301136	0.261364	0.204545	0.232955	0.465909	0.534091	0.227273	0.193182	0.352273	0.227273
LF82_2549	3325620	CDS	2	494195	494572	378	automatic/finished	no	ybaN		DUF454 domain-containing inner membrane protein YbaN										2009-02-28	COMMON				1		0.171958	0.2460	0.272487	0.309524	0.518519	0.481481	0.222222	0.293651	0.214286	0.269841	0.507937	0.492064	0.142857	0.198413	0.206349	0.452381	0.404762	0.595238	0.150794	0.246032	0.396825	0.206349
LF82_0103	3325621	CDS	1	494725	495276	552	automatic/finished	no	apt		adenine phosphoribosyltransferase					2.4.2.7	ADENPRIBOSYLTRAN-RXN	P1-PWY$P121-PWY$PWY-6605$PWY-6610			2009-02-28	COMMON				2		0.240942	0.2736	0.264493	0.221014	0.538043	0.461957	0.26087	0.25	0.391304	0.097826	0.641304	0.358696	0.298913	0.195652	0.184783	0.320652	0.380435	0.619565	0.163043	0.375	0.217391	0.244565
LF82_0511	3325622	CDS	3	495405	497336	1932	automatic/finished	no	dnaX		DNA polymerase III subunit tau										2009-02-28	COMMON				2		0.232402	0.2743	0.295549	0.197723	0.569876	0.430124	0.214286	0.310559	0.361801	0.113354	0.67236	0.32764	0.296584	0.284161	0.149068	0.270186	0.43323	0.56677	0.186335	0.228261	0.375776	0.209627
LF82_2543	3325623	CDS	1	497389	497718	330	automatic/finished	no	ybaB		putative nucleoid-associated protein YbaB	3 : Putative function from multiple computational evidences									2009-02-28	COMMON				2		0.3	0.2333	0.293939	0.172727	0.527273	0.472727	0.272727	0.245455	0.390909	0.090909	0.636364	0.363636	0.363636	0.190909	0.154545	0.290909	0.345455	0.654545	0.263636	0.263636	0.336364	0.136364
LF82_1843	3325624	CDS	3	497718	498323	606	automatic/finished	no	recR		DNA repair protein RecR						RXN0-2606				2009-02-28	COMMON				2		0.209571	0.2756	0.30198	0.212871	0.577558	0.422442	0.217822	0.292079	0.361386	0.128713	0.653465	0.346535	0.277228	0.232673	0.217822	0.272277	0.450495	0.549505	0.133663	0.30198	0.326733	0.237624
LF82_1043	3325625	CDS	1	498433	500307	1875	automatic/finished	no	htpG		chaperone protein HtpG										2009-02-28	COMMON				2		0.262933	0.2533	0.271467	0.212267	0.5248	0.4752	0.248	0.2512	0.3616	0.1392	0.6128	0.3872	0.3712	0.2064	0.144	0.2784	0.3504	0.6496	0.1696	0.3024	0.3088	0.2192
LF82_0040	3325626	CDS	1	500488	501132	645	automatic/finished	no	adk		adenylate kinase					2.7.4.3, 2.7.4.4	ADENYL-KIN-RXN	P1-PWY$PWY-6126			2009-02-28	COMMON				2		0.262015	0.2465	0.282171	0.209302	0.528682	0.471318	0.246512	0.227907	0.432558	0.093023	0.660465	0.339535	0.348837	0.213953	0.15814	0.27907	0.372093	0.627907	0.190698	0.297674	0.255814	0.255814
LF82_0982	3325627	CDS	3	501264	502226	963	automatic/finished	no	hemH		ferrochelatase					4.99.1.1	PROTOHEMEFERROCHELAT-RXN	HEME-BIOSYNTHESIS-II$HEMESYN2-PWY$PWY0-1415			2009-02-28	COMMON				1		0.227414	0.2544	0.283489	0.234683	0.537902	0.462098	0.202492	0.29595	0.339564	0.161994	0.635514	0.364486	0.286604	0.255452	0.180685	0.277259	0.436137	0.563863	0.193146	0.211838	0.330218	0.264798
LF82_0044	3327688	CDS	-1	502201	503169	969	automatic/finished	no	aes		acetylesterase					3.1.1.6	ACETYLESTERASE-RXN				2009-02-28	COMMON				3		0.227038	0.2415	0.268318	0.263158	0.509804	0.490196	0.20743	0.266254	0.318885	0.20743	0.585139	0.414861	0.312694	0.226006	0.188854	0.272446	0.414861	0.585139	0.160991	0.232198	0.297214	0.309598
LF82_0936	3325628	CDS	2	503321	504625	1305	automatic/finished	no	gsk		inosine/guanosine kinase					2.7.1.73	GUANOSINEKIN-RXN$INOSINEKIN-RXN	PWY-6611$PWY-6618			2009-02-28	COMMON				2		0.255172	0.2529	0.268199	0.223755	0.521073	0.478927	0.252874	0.23908	0.337931	0.170115	0.577011	0.422989	0.34023	0.225287	0.174713	0.25977	0.4	0.6	0.172414	0.294253	0.291954	0.241379
LF82_2547	3327689	CDS	-3	504755	506431	1677	automatic/finished	no	ybaL		putative transporter YbaL	3 : Putative function from multiple computational evidences									2009-02-28	COMMON				2		0.193202	0.2451	0.307096	0.254621	0.552177	0.447824	0.218247	0.246869	0.398927	0.135957	0.645796	0.354204	0.191413	0.246869	0.150268	0.411449	0.397138	0.602862	0.169946	0.241503	0.372093	0.216458
LF82_0754	3327690	CDS	-2	506670	507890	1221	automatic/finished	no	fsr		fosmidomycin efflux pump										2009-02-28	COMMON				1		0.190008	0.2506	0.271089	0.288288	0.521704	0.478296	0.243243	0.238329	0.309582	0.208845	0.547912	0.452088	0.169533	0.257985	0.176904	0.395577	0.434889	0.565111	0.157248	0.255528	0.326781	0.260442
ESCLF0462	3325098	CDS	2	507926	508111	186	automatic/finished	no			conserved protein of unknown function	4 : Unknown function but conserved in other organisms	u : unknown	1 : Unknown							2009-02-28	UNIQUE_AMIGA				3		0.290323	0.1989	0.209677	0.301075	0.408602	0.591398	0.306452	0.193548	0.258065	0.241935	0.451613	0.548387	0.258065	0.241935	0.145161	0.354839	0.387097	0.612903	0.306452	0.16129	0.225806	0.306452
LF82_2386	3325629	CDS	1	508108	509760	1653	automatic/finished	no	ushA		5'-nucleotidase/UDP-sugar hydrolase					3.1.3.41, 3.1.3.5, 3.1.3.89, 3.6.1.29, 3.6.1.45	5-NUCLEOTID-RXN$UDPSUGARHYDRO-RXN				2009-02-28	COMMON				1		0.275862	0.2208	0.286751	0.216576	0.507562	0.492438	0.275862	0.214156	0.381125	0.128857	0.595281	0.404719	0.364791	0.206897	0.161525	0.266788	0.368421	0.631579	0.186933	0.241379	0.317604	0.254083
LF82_p063	3327691	CDS	-3	509798	510301	504	automatic/finished	no			conserved protein of unknown function	4 : Unknown function but conserved in other organisms	u : unknown	1 : Unknown							2009-02-28	COMMON				3		0.291667	0.1806	0.218254	0.309524	0.39881	0.60119	0.255952	0.208333	0.309524	0.22619	0.517857	0.482143	0.386905	0.119048	0.14881	0.345238	0.267857	0.732143	0.232143	0.214286	0.196429	0.357143
LF82_p064	3327692	CDS	-1	510298	510954	657	automatic/finished	no			conserved protein of unknown function	4 : Unknown function but conserved in other organisms	u : unknown	1 : Unknown							2009-02-28	COMMON				1		0.286149	0.2283	0.229833	0.255708	0.458143	0.541857	0.260274	0.251142	0.287671	0.200913	0.538813	0.461187	0.351598	0.191781	0.164384	0.292237	0.356164	0.643836	0.246575	0.242009	0.237443	0.273973
LF82_2546	3327693	CDS	-2	511122	511601	480	automatic/finished	no	ybaK		Cys-tRNA(Pro) and Cys-tRNA(Cys) deacylase										2009-02-28	COMMON				2		0.283333	0.2396	0.260417	0.216667	0.5	0.5	0.275	0.225	0.40625	0.09375	0.63125	0.36875	0.3375	0.24375	0.11875	0.3	0.3625	0.6375	0.2375	0.25	0.25625	0.25625
LF82_s2176	3324972	misc_RNA	1	511723	511804	82	automatic/finished	no	sroB		Novel sRNA, function unknown										2009-02-28	no
LF82_2551	3327694	CDS	-3	511805	512599	795	automatic/finished	no	ybaP		TraB family protein YbaP										2009-02-28	COMMON				3		0.238994	0.2704	0.267925	0.222642	0.538365	0.461635	0.249057	0.34717	0.267925	0.135849	0.615094	0.384906	0.328302	0.222642	0.150943	0.298113	0.373585	0.626415	0.139623	0.241509	0.384906	0.233962
ESCLF0468	3325099	CDS	1	512848	513033	186	automatic/finished	no			protein of unknown function	5 : Unknown function	u : unknown	1 : Unknown							2009-02-28	UNIQUE_AMIGA				3		0.306452	0.2258	0.204301	0.263441	0.430108	0.569892	0.241935	0.193548	0.258065	0.306452	0.451613	0.548387	0.419355	0.193548	0.145161	0.241935	0.33871	0.66129	0.258065	0.290323	0.209677	0.241935
LF82_2552	3325630	CDS	3	513069	513410	342	automatic/finished	no	ybaQ		DNA-binding transcriptional regulator YbaQ										2009-02-28	COMMON				3		0.312865	0.2047	0.245614	0.236842	0.450292	0.549708	0.298246	0.236842	0.342105	0.122807	0.578947	0.421053	0.368421	0.201754	0.131579	0.298246	0.333333	0.666667	0.27193	0.175439	0.263158	0.289474
LF82_0341	3327695	CDS	-2	513468	515972	2505	automatic/finished	no	copA		Cu(+) exporting P-type ATPase					7.2.2.8					2009-02-28	COMMON				2		0.216766	0.2567	0.323752	0.202794	0.580439	0.419561	0.241916	0.245509	0.417964	0.094611	0.663473	0.336527	0.237126	0.270659	0.186826	0.305389	0.457485	0.542515	0.171257	0.253892	0.366467	0.208383
LF82_2553	3325631	CDS	1	516235	517167	933	automatic/finished	no	glsA		glutaminase 1					3.5.1.2	GLUTAMIN-RXN	GLUTAMINDEG-PWY			2009-02-28	COMMON				1		0.233655	0.2551	0.277599	0.233655	0.53269	0.46731	0.21865	0.228296	0.398714	0.154341	0.62701	0.37299	0.29582	0.250804	0.173633	0.279743	0.424437	0.575563	0.186495	0.286174	0.26045	0.266881
LF82_2554	3325632	CDS	3	517170	518462	1293	automatic/finished	no	ybaT		putative transporter YbaT	3 : Putative function from multiple computational evidences									2009-02-28	COMMON				1		0.177881	0.2421	0.295437	0.284609	0.53751	0.46249	0.264501	0.183295	0.357309	0.194896	0.540603	0.459397	0.167053	0.232019	0.169374	0.431555	0.401392	0.598608	0.102088	0.310905	0.359629	0.227378
LF82_0384	3325633	CDS	1	518587	518994	408	automatic/finished	no	cueR		DNA-binding transcriptional dual regulator CueR										2009-02-28	COMMON				1		0.257353	0.2770	0.286765	0.178922	0.563726	0.436275	0.272059	0.308824	0.316176	0.102941	0.625	0.375	0.360294	0.176471	0.213235	0.25	0.389706	0.610294	0.139706	0.345588	0.330882	0.183824
LF82_p065	3327696	fCDS	-1	518995	519699	705	automatic/finished	no			conserved protein of unknown function	4 : Unknown function but conserved in other organisms	u : unknown	1 : Unknown							2009-02-28	COMMON				3		0.251064	0.2738	0.243972	0.231206	0.51773	0.482269	0.251064	0.285106	0.285106	0.178723	0.570213	0.429787	0.314894	0.251064	0.165957	0.268085	0.417021	0.582979	0.187234	0.285106	0.280851	0.246809
ESCLF0475	3325100	fCDS	-2	519696	519932	237	automatic/finished	no			conserved protein of unknown function	4 : Unknown function but conserved in other organisms	u : unknown	1 : Unknown							2009-02-28	UNIQUE_AMIGA				1		0.189873	0.2405	0.265823	0.303797	0.506329	0.493671	0.164557	0.303797	0.240506	0.291139	0.544304	0.455696	0.202532	0.177215	0.291139	0.329114	0.468354	0.531646	0.202532	0.240506	0.265823	0.291139
LF82_2561	3327697	CDS	-1	520051	520509	459	automatic/finished	no	ybbJ		NfeD-like family protein YbbJ										2009-02-28	COMMON				1		0.174292	0.2200	0.352941	0.252723	0.572985	0.427015	0.20915	0.261438	0.359477	0.169935	0.620915	0.379085	0.183007	0.150327	0.287582	0.379085	0.437909	0.562092	0.130719	0.248366	0.411765	0.20915
LF82_1800	3327698	CDS	-2	520506	521423	918	automatic/finished	no	qmcA		PHB domain-containing protein QmcA										2009-02-28	COMMON				1		0.255991	0.2538	0.269063	0.221133	0.522876	0.477124	0.300654	0.22549	0.356209	0.117647	0.581699	0.418301	0.29085	0.235294	0.150327	0.323529	0.385621	0.614379	0.176471	0.300654	0.300654	0.222222
LF82_2562	3325634	CDS	1	521569	522246	678	automatic/finished	no	fetA		putative iron ABC exporter ATP-binding subunit FetA	3 : Putative function from multiple computational evidences									2009-02-28	COMMON				1		0.29056	0.2168	0.227139	0.265487	0.443953	0.556047	0.300885	0.256637	0.278761	0.163717	0.535398	0.464602	0.349558	0.190265	0.146018	0.314159	0.336283	0.663717	0.221239	0.20354	0.256637	0.318584
LF82_2563	3325635	CDS	2	522206	523012	807	automatic/finished	no	fetB		putative iron ABC exporter membrane subunit FetB	3 : Putative function from multiple computational evidences									2009-02-28	COMMON				1		0.260223	0.1983	0.266419	0.275093	0.464684	0.535316	0.349442	0.171004	0.286245	0.193309	0.457249	0.542751	0.237918	0.223048	0.144981	0.394052	0.36803	0.63197	0.193309	0.200743	0.36803	0.237918
LF82_2564	3327699	CDS	-1	523075	523929	855	automatic/finished	no	cnoX		chaperedoxin										2009-02-28	COMMON				2		0.245614	0.2538	0.297076	0.203509	0.550877	0.449123	0.192982	0.340351	0.336842	0.129825	0.677193	0.322807	0.37193	0.224561	0.112281	0.291228	0.336842	0.663158	0.17193	0.196491	0.442105	0.189474
LF82_2565	3327700	CDS	-1	523990	524799	810	automatic/finished	no	ybbO		NADP(+)-dependent aldehyde reductase YbbO					1.1.1.2	ALCOHOL-DEHYDROGENASE-NADPORNOP+-RXN$RXN-10717$RXN-12484				2009-02-28	COMMON				1		0.233333	0.2519	0.290123	0.224691	0.541975	0.458025	0.281481	0.237037	0.340741	0.140741	0.577778	0.422222	0.248148	0.225926	0.211111	0.314815	0.437037	0.562963	0.17037	0.292593	0.318519	0.218519
LF82_2242	3327701	CDS	-3	524789	525415	627	automatic/finished	no	tesA		multifunctional acyl-CoA thioesterase I and protease I and lysophospholipase L1					3.1.1.5, 3.1.2.14, 3.1.2.2	LYSOPHOSPHOLIPASE-RXN$RXN-9550$THIOESTER-RXN	PWY-5148$PWY-6282			2009-02-28	COMMON				3		0.22488	0.2695	0.259968	0.245614	0.529506	0.470494	0.22488	0.301435	0.287081	0.186603	0.588517	0.411483	0.311005	0.220096	0.162679	0.30622	0.382775	0.617225	0.138756	0.287081	0.330144	0.244019
LF82_2559	3325636	CDS	2	525383	526069	687	automatic/finished	no	ybbA		putative ABC transporter ATP-binding protein YbbA	3 : Putative function from multiple computational evidences									2009-02-28	COMMON				1		0.221252	0.2475	0.311499	0.219796	0.558952	0.441048	0.19214	0.296943	0.39738	0.113537	0.694323	0.305677	0.296943	0.196507	0.200873	0.305677	0.39738	0.60262	0.174672	0.248908	0.336245	0.240175
LF82_2566	3325637	CDS	1	526066	528480	2415	automatic/finished	no	ybbP		putative ABC transporter membrane subunit YbbP	3 : Putative function from multiple computational evidences									2009-02-28	COMMON				1		0.19089	0.2518	0.326708	0.230642	0.578468	0.421532	0.202484	0.30559	0.331677	0.160248	0.637267	0.362733	0.218634	0.216149	0.208696	0.356522	0.424845	0.575155	0.151553	0.23354	0.439752	0.175155
LF82_2560	3327702	CDS	-1	528721	529815	1095	automatic/finished	no	selU		tRNA 2-selenouridine synthase					2.9.1.3	RXN0-2281				2009-02-28	COMMON				1		0.234703	0.2484	0.30411	0.212785	0.552511	0.447489	0.194521	0.315068	0.361644	0.128767	0.676712	0.323288	0.336986	0.20274	0.20274	0.257534	0.405479	0.594521	0.172603	0.227397	0.347945	0.252055
LF82_0073	3327703	CDS	-2	529884	530810	927	automatic/finished	no	allS		DNA-binding transcriptional activator AllS										2009-02-28	COMMON				1		0.245955	0.2513	0.268608	0.234088	0.519957	0.480043	0.271845	0.249191	0.307443	0.171521	0.556634	0.443366	0.245955	0.239482	0.200647	0.313916	0.440129	0.559871	0.220065	0.265372	0.297735	0.216828
LF82_0068	3325638	CDS	1	531040	531522	483	automatic/finished	no	allA		ureidoglycolate lyase					4.3.2.3	UREIDOGLYCOLATE-LYASE-RXN	PWY-5705			2009-02-28	COMMON				1		0.244306	0.2340	0.267081	0.254658	0.501035	0.498965	0.229814	0.291925	0.341615	0.136646	0.63354	0.36646	0.335404	0.167702	0.173913	0.322981	0.341615	0.658385	0.167702	0.242236	0.285714	0.304348
LF82_0072	3325639	CDS	3	531600	532415	816	automatic/finished	no	allR		DNA-binding transcriptional repressor AllR										2009-02-28	COMMON				1		0.22549	0.2292	0.301471	0.243873	0.530637	0.469363	0.231618	0.238971	0.367647	0.161765	0.606618	0.393382	0.253676	0.227941	0.202206	0.316176	0.430147	0.569853	0.191176	0.220588	0.334559	0.253676
LF82_0816	3325640	CDS	2	532505	534286	1782	automatic/finished	no	gcl		glyoxylate carboligase					4.1.1.47	GLYOCARBOLIG-RXN	GLYCOLATEMET-PWY			2009-02-28	COMMON				2		0.23064	0.2441	0.285073	0.24018	0.529181	0.470819	0.228956	0.234007	0.405724	0.131313	0.639731	0.360269	0.284512	0.240741	0.1633	0.311448	0.40404	0.59596	0.178451	0.257576	0.286195	0.277778
LF82_1073	3325641	CDS	2	534299	535075	777	automatic/finished	no	hyi		hydroxypyruvate isomerase					5.3.1.22	RXN0-305				2009-02-28	COMMON				1		0.275418	0.1982	0.24453	0.281853	0.442728	0.557272	0.27027	0.216216	0.328185	0.185328	0.544402	0.455598	0.351351	0.185328	0.189189	0.274131	0.374517	0.625483	0.204633	0.19305	0.216216	0.3861
LF82_0890	3325642	CDS	2	535175	536053	879	automatic/finished	no	glxR		tartronate semialdehyde reductase 2						RXN0-5289	GLYCOLATEMET-PWY			2009-02-28	COMMON				1		0.242321	0.2298	0.276451	0.251422	0.506257	0.493743	0.259386	0.21843	0.392491	0.129693	0.610921	0.389079	0.262799	0.242321	0.170648	0.324232	0.412969	0.587031	0.204778	0.228669	0.266212	0.300341
LF82_2567	3325643	CDS	3	536223	537677	1455	automatic/finished	no	ybbW		putative allantoin transporter	3 : Putative function from multiple computational evidences									2009-02-28	COMMON				1		0.217869	0.2165	0.256357	0.309278	0.472852	0.527148	0.280412	0.17732	0.331959	0.210309	0.509278	0.490722	0.197938	0.214433	0.189691	0.397938	0.404124	0.595876	0.175258	0.257732	0.247423	0.319588
LF82_0069	3325644	CDS	2	537737	539098	1362	automatic/finished	no	allB		allantoinase					3.5.2.5	ALLANTOINASE-RXN	PWY-5692$PWY-5698$PWY-5705$PWY0-41			2009-02-28	COMMON				2		0.248164	0.2394	0.278267	0.234214	0.517621	0.482379	0.237885	0.220264	0.407489	0.134361	0.627753	0.372247	0.319383	0.200441	0.193833	0.286344	0.394273	0.605727	0.187225	0.297357	0.23348	0.281938
LF82_2568	3325645	CDS	3	539154	540455	1302	automatic/finished	no	ybbY		putative purine transporter	3 : Putative function from multiple computational evidences									2009-02-28	COMMON				1		0.166667	0.2496	0.264977	0.31874	0.514593	0.485407	0.232719	0.267281	0.262673	0.237327	0.529954	0.470046	0.126728	0.253456	0.198157	0.421659	0.451613	0.548387	0.140553	0.228111	0.334101	0.297235
LF82_0889	3325646	CDS	3	540477	541622	1146	automatic/finished	no	glxK		glycerate 2-kinase 2					2.7.1.165	GLY3KIN-RXN	GLYCOLATEMET-PWY			2009-02-28	COMMON				2		0.219023	0.2182	0.340314	0.222513	0.558464	0.441536	0.246073	0.17801	0.471204	0.104712	0.649215	0.350785	0.251309	0.232984	0.209424	0.306283	0.442408	0.557592	0.159686	0.243455	0.340314	0.256545
LF82_3524	3327704	CDS	-3	541751	542536	786	automatic/finished	no	allE		(S)-ureidoglycine aminohydrolase					3.5.3.26	URUR-RXN	PWY-5692$PWY-5698$PWY-5705$PWY0-41			2009-02-28	COMMON				1		0.260814	0.2214	0.240458	0.277354	0.461832	0.538168	0.251908	0.19084	0.354962	0.20229	0.545802	0.454198	0.339695	0.179389	0.187023	0.293893	0.366412	0.633588	0.19084	0.293893	0.179389	0.335878
LF82_0070	3327705	CDS	-2	542547	543782	1236	automatic/finished	no	allC		allantoate amidohydrolase					3.5.3.9	ALLANTOATE-DEIMINASE-RXN	PWY-5692$PWY-5698$PWY-5705$PWY0-41			2009-02-28	COMMON				1		0.254045	0.2346	0.283981	0.227346	0.518608	0.481392	0.281553	0.228155	0.354369	0.135922	0.582524	0.417476	0.300971	0.218447	0.196602	0.283981	0.415049	0.584951	0.179612	0.257282	0.300971	0.262136
LF82_0071	3327706	CDS	-2	543804	544853	1050	automatic/finished	no	allD		ureidoglycolate dehydrogenase					1.1.1.350	R165-RXN	PWY0-41			2009-02-28	COMMON				1		0.247619	0.2667	0.259048	0.226667	0.525714	0.474286	0.24	0.22	0.374286	0.165714	0.594286	0.405714	0.305714	0.251429	0.168571	0.274286	0.42	0.58	0.197143	0.328571	0.234286	0.24
LF82_0636	3325647	CDS	1	545170	546837	1668	automatic/finished	no	fdrA		putative acyl-CoA synthetase FdrA	3 : Putative function from multiple computational evidences					ACYLCOASYN-RXN$R223-RXN$RXN-7904$RXN-9623	FAO-PWY$PWY-5143			2009-02-28	COMMON				1		0.224221	0.2596	0.293765	0.222422	0.553357	0.446643	0.233813	0.235612	0.395683	0.134892	0.631295	0.368705	0.255396	0.276978	0.176259	0.291367	0.453237	0.546763	0.183453	0.266187	0.309353	0.241007
LF82_3525	3325648	CDS	1	546847	548106	1260	automatic/finished	no	ylbE		DUF1116 domain-containing protein YlbE										2009-02-28	COMMON				1		0.216667	0.2571	0.31746	0.20873	0.574603	0.425397	0.257143	0.228571	0.402381	0.111905	0.630952	0.369048	0.233333	0.242857	0.219048	0.304762	0.461905	0.538095	0.159524	0.3	0.330952	0.209524
LF82_3526	3325649	CDS	2	548117	548932	816	automatic/finished	no	ylbF		DUF2877 domain-containing protein YlbF										2009-02-28	COMMON				1		0.186275	0.2733	0.302696	0.237745	0.57598	0.42402	0.161765	0.334559	0.316176	0.1875	0.650735	0.349265	0.209559	0.257353	0.268382	0.264706	0.525735	0.474265	0.1875	0.227941	0.323529	0.261029
LF82_2569	3325650	CDS	1	548929	549822	894	automatic/finished	no	ybcF		putative carbamate kinase	3 : Putative function from multiple computational evidences					CARBAMATE-KINASE-RXN	ARGDEGRAD-PWY$CITRULLINE-DEG-PWY$PWY0-41			2009-02-28	COMMON				1		0.215884	0.2304	0.341163	0.212528	0.571588	0.428412	0.208054	0.255034	0.419463	0.11745	0.674497	0.325503	0.275168	0.261745	0.191275	0.271812	0.45302	0.54698	0.16443	0.174497	0.412752	0.248322
LF82_1780	3327707	CDS	-1	550255	551322	1068	automatic/finished	no	purK		5-(carboxyamino)imidazole ribonucleotide synthase					6.3.4.18	RXN0-742	PWY-6123			2009-02-28	COMMON				1		0.212547	0.2631	0.301498	0.222846	0.564607	0.435393	0.210674	0.303371	0.342697	0.143258	0.646067	0.353933	0.27809	0.219101	0.205056	0.297753	0.424157	0.575843	0.148876	0.266854	0.356742	0.227528
LF82_1777	3327708	CDS	-2	551319	551828	510	automatic/finished	no	purE		N(5)-carboxyaminoimidazole ribonucleotide mutase					5.4.99.18	RXN0-743	PWY-6123			2009-02-28	COMMON				1		0.22549	0.2902	0.294118	0.190196	0.584314	0.415686	0.235294	0.252941	0.423529	0.088235	0.676471	0.323529	0.258824	0.288235	0.170588	0.282353	0.458824	0.541176	0.182353	0.329412	0.288235	0.2
LF82_p066	3327709	CDS	-3	551924	552253	330	automatic/finished	no			conserved membrane protein of unknown function	4 : Unknown function but conserved in other organisms	u : unknown	1 : Unknown							2009-02-28	COMMON				3		0.227273	0.2242	0.221212	0.327273	0.445455	0.554545	0.245455	0.172727	0.281818	0.3	0.454545	0.545455	0.172727	0.218182	0.218182	0.390909	0.436364	0.563636	0.263636	0.281818	0.163636	0.290909
LF82_1228	3327710	CDS	-3	552365	553087	723	automatic/finished	no	lpxH		UDP-2,3-diacylglucosamine diphosphatase					3.6.1.54	LIPIDXSYNTHESIS-RXN	KDO-NAGLIPASYN-PWY$NAGLIPASYN-PWY			2009-02-28	COMMON				1		0.2213	0.2669	0.275242	0.236515	0.542185	0.457815	0.215768	0.273859	0.369295	0.141079	0.643154	0.356846	0.290456	0.224066	0.170124	0.315353	0.394191	0.605809	0.157676	0.302905	0.286307	0.253112
LF82_1704	3327711	CDS	-1	553090	553584	495	automatic/finished	no	ppiB		peptidyl-prolyl cis-trans isomerase B					5.2.1.8	PEPTIDYLPROLYL-ISOMERASE-RXN				2009-02-28	COMMON				2		0.29697	0.2404	0.236364	0.226263	0.476768	0.523232	0.333333	0.157576	0.381818	0.127273	0.539394	0.460606	0.357576	0.175758	0.169697	0.29697	0.345455	0.654545	0.2	0.387879	0.157576	0.254545
LF82_0423	3325651	CDS	3	553758	555143	1386	automatic/finished	no	cysS		cysteine--tRNA ligase					6.1.1.16	CYSTEINE--TRNA-LIGASE-RXN	TRNA-CHARGING-PWY			2009-02-28	COMMON				2		0.24026	0.2482	0.292208	0.219336	0.540404	0.459596	0.231602	0.233766	0.38961	0.145022	0.623377	0.376623	0.350649	0.205628	0.170996	0.272727	0.376623	0.623377	0.138528	0.305195	0.316017	0.24026
LF82_2571	3327712	CDS	-3	555179	555700	522	automatic/finished	no	ybcI		PF04307 family inner membrane protein YbcI										2009-02-28	COMMON				1		0.155172	0.2241	0.304598	0.316092	0.528736	0.471264	0.183908	0.224138	0.298851	0.293103	0.522988	0.477012	0.126437	0.229885	0.241379	0.402299	0.471264	0.528736	0.155172	0.218391	0.373563	0.252874
LF82_2572	3327713	CDS	-2	555807	556019	213	automatic/finished	no	ybcJ		putative RNA-binding protein YbcJ	3 : Putative function from multiple computational evidences									2009-02-28	COMMON				1		0.248826	0.2207	0.323944	0.206573	0.544601	0.455399	0.239437	0.183099	0.450704	0.126761	0.633803	0.366197	0.28169	0.197183	0.239437	0.28169	0.43662	0.56338	0.225352	0.28169	0.28169	0.211268
LF82_0724	3327714	CDS	-1	556021	556887	867	automatic/finished	no	folD		bifunctional methylenetetrahydrofolate dehydrogenase/methenyltetrahydrofolate cyclohydrolase					1.5.1.5, 3.5.4.9	METHENYLTHFCYCLOHYDRO-RXN$METHYLENETHFDEHYDROG-NADP-RXN	1CMET2-PWY$CODH-PWY$PWY-1722$PWY-2201$PWY-6142$PWY-6613			2009-02-28	COMMON				1		0.22722	0.2641	0.28143	0.22722	0.545559	0.454441	0.245675	0.256055	0.408305	0.089965	0.66436	0.33564	0.276817	0.231834	0.179931	0.311419	0.411765	0.588235	0.15917	0.304498	0.256055	0.280277
LF82_p067	3325652	CDS	2	556928	557125	198	automatic/finished	no			conserved protein of unknown function	4 : Unknown function but conserved in other organisms	u : unknown	1 : Unknown							2009-02-28	UNIQUE_BANK						0.237374	0.2273	0.232323	0.30303	0.459596	0.540404	0.272727	0.257576	0.212121	0.257576	0.469697	0.530303	0.242424	0.19697	0.242424	0.318182	0.439394	0.560606	0.19697	0.227273	0.242424	0.333333
ESCLF0512	3325101	CDS	-3	556940	557110	171	automatic/finished	no			conserved protein of unknown function	4 : Unknown function but conserved in other organisms	u : unknown	1 : Unknown							2009-02-28	UNIQUE_AMIGA				3		0.28655	0.2222	0.245614	0.245614	0.467836	0.532164	0.350877	0.210526	0.245614	0.192982	0.45614	0.54386	0.280702	0.263158	0.192982	0.263158	0.45614	0.54386	0.22807	0.192982	0.298246	0.280702
LF82_t0130	3325653	tRNA	1	557158	557234	77	automatic/finished	no	argU		tRNA-Arg										2009-02-28
LF82_p068	3327715	CDS	-1	557242	557595	354	automatic/finished	no			Tyrosine-type recombinase/integrase										2009-02-28	COMMON				3		0.282486	0.2062	0.274011	0.237288	0.480226	0.519774	0.29661	0.20339	0.330508	0.169492	0.533898	0.466102	0.271186	0.228814	0.262712	0.237288	0.491525	0.508475	0.279661	0.186441	0.228814	0.305085
LF82_p069	3327716	CDS	-3	557570	557962	393	automatic/finished	no			Integrase										2009-02-28	COMMON				3		0.318066	0.2265	0.254453	0.201018	0.480916	0.519084	0.358779	0.236641	0.274809	0.129771	0.51145	0.48855	0.358779	0.175573	0.229008	0.236641	0.40458	0.59542	0.236641	0.267176	0.259542	0.236641
LF82_p070	3325654	CDS	2	557876	558232	357	automatic/finished	no	tfaQ		Qin prophage; putative tail fiber assembly protein TfaQ										2009-02-28	COMMON				3		0.246499	0.2129	0.285714	0.254902	0.498599	0.501401	0.226891	0.168067	0.386555	0.218487	0.554622	0.445378	0.302521	0.285714	0.151261	0.260504	0.436975	0.563025	0.210084	0.184874	0.319328	0.285714
LF82_2581	3327717	CDS	-3	558287	558952	666	automatic/finished	no			Methyltransferase										2009-02-28	COMMON				3		0.309309	0.2027	0.21021	0.277778	0.412913	0.587087	0.306306	0.202703	0.301802	0.189189	0.504505	0.495495	0.342342	0.211712	0.153153	0.292793	0.364865	0.635135	0.279279	0.193694	0.175676	0.351351
LF82_1565	3327718	CDS	-3	559187	560140	954	automatic/finished	no	ompT		DLP12 prophage; protease 7					3.4.23.49	3.4.21.87-RXN				2009-02-28	COMMON				3		0.314465	0.2096	0.226415	0.249476	0.436059	0.563941	0.339623	0.147799	0.327044	0.185535	0.474843	0.525157	0.358491	0.207547	0.220126	0.213836	0.427673	0.572327	0.245283	0.273585	0.132075	0.349057
ESCLF0518	3325102	CDS	-2	560544	560693	150	automatic/finished	no			protein of unknown function	5 : Unknown function	u : unknown	1 : Unknown							2009-02-28	UNIQUE_AMIGA				3		0.346667	0.2067	0.226667	0.22	0.433333	0.566667	0.26	0.22	0.34	0.18	0.56	0.44	0.34	0.26	0.2	0.2	0.46	0.54	0.44	0.14	0.14	0.28
LF82_2570	3327719	CDS	-2	560799	561689	891	automatic/finished	no	ybcH		DUF4434 domain-containing protein YbcH										2009-02-28	COMMON				1		0.23569	0.2525	0.264871	0.246914	0.517396	0.482604	0.225589	0.259259	0.316498	0.198653	0.575758	0.424242	0.289562	0.232323	0.195286	0.282828	0.427609	0.572391	0.191919	0.265993	0.282828	0.259259
LF82_1480	3327720	CDS	-2	561690	564662	2973	automatic/finished	no	nfrA		bacteriophage N4 outer membrane receptor										2009-02-28	COMMON				1		0.239152	0.2741	0.276825	0.209889	0.550959	0.449041	0.20888	0.312815	0.336024	0.142281	0.64884	0.35116	0.338042	0.24218	0.183653	0.236125	0.425832	0.574168	0.170535	0.267407	0.310797	0.251261
LF82_1481	3327721	CDS	-1	564649	566886	2238	automatic/finished	no	nfrB		bacteriophage N4 adsorption protein										2009-02-28	COMMON				1		0.226988	0.2547	0.268097	0.250223	0.522788	0.477212	0.230563	0.265416	0.327078	0.176944	0.592493	0.407507	0.280161	0.190349	0.191689	0.337802	0.382038	0.617962	0.170241	0.308311	0.285523	0.235925
LF82_0390	3327722	CDS	-2	567036	568478	1443	automatic/finished	no	cusS		sensor histidine kinase CusS					2.7.13.1	2.7.13.1-RXN				2009-02-28	COMMON				1		0.236313	0.2654	0.255024	0.243243	0.520444	0.479556	0.278586	0.266112	0.320166	0.135135	0.586279	0.413721	0.286902	0.218295	0.14553	0.349272	0.363825	0.636175	0.143451	0.31185	0.299376	0.245322
LF82_0389	3327723	CDS	-1	568468	569151	684	automatic/finished	no	cusR		DNA-binding transcriptional activator CusR										2009-02-28	COMMON				1		0.217836	0.2383	0.307018	0.236842	0.545322	0.454678	0.263158	0.241228	0.372807	0.122807	0.614035	0.385965	0.289474	0.166667	0.175439	0.368421	0.342105	0.657895	0.100877	0.307018	0.372807	0.219298
LF82_0387	3325655	CDS	1	569308	570690	1383	automatic/finished	no	cusC		copper/silver export system outer membrane channel										2009-02-28	COMMON				1		0.25235	0.2495	0.266811	0.231381	0.516269	0.483731	0.247289	0.266811	0.310195	0.175705	0.577007	0.422993	0.32321	0.232104	0.177874	0.266811	0.409978	0.590022	0.186551	0.249458	0.312364	0.251627
LF82_0388	3325656	CDS	3	570714	571046	333	automatic/finished	no	cusF		copper/silver export system periplasmic binding protein										2009-02-28	COMMON				1		0.324324	0.2252	0.213213	0.237237	0.438438	0.561562	0.387387	0.207207	0.306306	0.099099	0.513514	0.486486	0.351351	0.207207	0.117117	0.324324	0.324324	0.675676	0.234234	0.261261	0.216216	0.288288
LF82_0386	3325657	CDS	3	571062	572285	1224	automatic/finished	no	cusB		copper/silver export system membrane fusion protein										2009-02-28	COMMON				1		0.227941	0.2680	0.29085	0.213235	0.558824	0.441176	0.272059	0.242647	0.367647	0.117647	0.610294	0.389706	0.264706	0.291667	0.159314	0.284314	0.45098	0.54902	0.147059	0.269608	0.345588	0.237745
LF82_0385	3325658	CDS	2	572297	575440	3144	automatic/finished	no	cusA		copper/silver export system RND permease										2009-02-28	COMMON				1		0.209288	0.2405	0.316158	0.234097	0.556616	0.443384	0.255725	0.243321	0.367366	0.133588	0.610687	0.389313	0.245229	0.234733	0.169847	0.350191	0.40458	0.59542	0.126908	0.243321	0.41126	0.218511
LF82_1637	3325659	CDS	1	575542	576924	1383	automatic/finished	no	pheP		phenylalanine:H(+) symporter PheP										2009-02-28	COMMON				1		0.182213	0.2336	0.295011	0.289226	0.528561	0.471439	0.245119	0.227766	0.318872	0.208243	0.546638	0.453362	0.193059	0.206074	0.184382	0.416486	0.390456	0.609544	0.10846	0.266811	0.381779	0.24295
LF82_2585	3327724	CDS	-3	577082	578329	1248	automatic/finished	no	ybdG		miniconductance mechanosensitive channel YbdG										2009-02-28	COMMON				1		0.236378	0.2163	0.258013	0.289263	0.474359	0.525641	0.300481	0.235577	0.286058	0.177885	0.521635	0.478365	0.257212	0.201923	0.161058	0.379808	0.362981	0.637019	0.151442	0.211538	0.326923	0.310096
LF82_1483	3327725	CDS	-1	578437	579090	654	automatic/finished	no	nfsB		NAD(P)H nitroreductase NfsB					1.5.1.34	1.5.1.34-RXN$R303-RXN$RXN-7909	PHENYLALANINE-DEG1-PWY			2009-02-28	COMMON				1		0.253823	0.2538	0.266055	0.2263	0.519878	0.480122	0.252294	0.211009	0.40367	0.133028	0.614679	0.385321	0.353211	0.243119	0.123853	0.279817	0.366972	0.633028	0.155963	0.307339	0.270642	0.266055
LF82_2584	3327726	CDS	-1	579169	579552	384	automatic/finished	no	ybdF		PF04237 family protein YbdF										2009-02-28	COMMON				3		0.270833	0.2370	0.236979	0.255208	0.473958	0.526042	0.25	0.28125	0.273438	0.195312	0.554688	0.445312	0.359375	0.1875	0.140625	0.3125	0.328125	0.671875	0.203125	0.242188	0.296875	0.257812
LF82_2587	3327727	CDS	-3	579617	579865	249	automatic/finished	no	ybdJ		DUF1158 domain-containing protein YbdJ										2009-02-28	COMMON				1		0.176707	0.2651	0.236948	0.321285	0.502008	0.497992	0.192771	0.313253	0.216867	0.277108	0.53012	0.46988	0.156627	0.240964	0.144578	0.457831	0.385542	0.614458	0.180723	0.240964	0.349398	0.228916
LF82_2588	3327728	CDS	-1	579931	581049	1119	automatic/finished	no	ybdK		carboxylate-amine ligase										2009-02-28	COMMON				1		0.236819	0.2529	0.263628	0.246649	0.516533	0.483467	0.225201	0.270777	0.329759	0.174263	0.600536	0.399464	0.310992	0.225201	0.176944	0.286863	0.402145	0.597855	0.174263	0.262735	0.284182	0.27882
LF82_1024	3325660	CDS	2	581501	581653	153	automatic/finished	no	hokE		protein HokE										2009-02-28	COMMON				3		0.235294	0.1765	0.287582	0.300654	0.464052	0.535948	0.254902	0.196078	0.352941	0.196078	0.54902	0.45098	0.27451	0.196078	0.098039	0.431373	0.294118	0.705882	0.176471	0.137255	0.411765	0.27451
ESCLF0535	3325103	CDS	2	581657	581821	165	automatic/finished	no			conserved protein of unknown function	4 : Unknown function but conserved in other organisms	u : unknown	1 : Unknown							2009-02-28	UNIQUE_AMIGA				3		0.242424	0.2242	0.284848	0.248485	0.509091	0.490909	0.163636	0.272727	0.309091	0.254545	0.581818	0.418182	0.309091	0.254545	0.181818	0.254545	0.436364	0.563636	0.254545	0.145455	0.363636	0.236364
LF82_p071	3327729	CDS	-1	581695	582036	342	automatic/finished	no			conserved protein of unknown function	4 : Unknown function but conserved in other organisms	u : unknown	1 : Unknown							2009-02-28	WRONG						0.25731	0.2602	0.219298	0.263158	0.479532	0.520468	0.315789	0.192982	0.280702	0.210526	0.473684	0.526316	0.201754	0.289474	0.219298	0.289474	0.508772	0.491228	0.254386	0.298246	0.157895	0.289474
ESCLF0536	3325104	CDS	2	582005	582157	153	automatic/finished	no	hokE		protein HokE										2009-02-28	NEW				3		0.235294	0.1765	0.287582	0.300654	0.464052	0.535948	0.254902	0.196078	0.352941	0.196078	0.54902	0.45098	0.27451	0.196078	0.098039	0.431373	0.294118	0.705882	0.176471	0.137255	0.411765	0.27451
LF82_0566	3327730	CDS	-2	582279	582908	630	automatic/finished	no	entD		phosphopantetheinyl transferase EntD					6.3.2.14	ENTDB-RXN$ENTMULTI-RXN	ENTBACSYN-PWY			2009-02-28	COMMON				3		0.280952	0.2349	0.24127	0.242857	0.47619	0.52381	0.257143	0.266667	0.32381	0.152381	0.590476	0.409524	0.319048	0.238095	0.161905	0.280952	0.4	0.6	0.266667	0.2	0.238095	0.295238
LF82_0640	3327731	CDS	-2	583074	585323	2250	automatic/finished	no	fepA		ferric enterobactin outer membrane transporter										2009-02-28	COMMON				2		0.260444	0.2529	0.285333	0.201333	0.538222	0.461778	0.310667	0.198667	0.349333	0.141333	0.548	0.452	0.332	0.226667	0.22	0.221333	0.446667	0.553333	0.138667	0.333333	0.286667	0.241333
LF82_0646	3325661	CDS	1	585643	586767	1125	automatic/finished	no	fes		ferric enterobactin esterase					3.1.1.108	RXN0-1661$RXN0-6938$RXN0-6944				2009-02-28	COMMON				1		0.224	0.2676	0.284444	0.224	0.552	0.448	0.186667	0.306667	0.325333	0.181333	0.632	0.368	0.277333	0.234667	0.24	0.248	0.474667	0.525333	0.208	0.261333	0.288	0.242667
LF82_2593	3325662	CDS	3	586770	586988	219	automatic/finished	no	ybdZ		enterobactin biosynthesis protein YbdZ										2009-02-28	COMMON				2		0.210046	0.2785	0.292237	0.219178	0.570776	0.429224	0.136986	0.342466	0.260274	0.260274	0.60274	0.39726	0.30137	0.273973	0.205479	0.219178	0.479452	0.520548	0.191781	0.219178	0.410959	0.178082
LF82_0568	3325663	CDS	2	586985	590866	3882	automatic/finished	no	entF		apo-serine activating enzyme					6.3.2.14	ENTF-RXN$ENTG-RXN$ENTMULTI-RXN	ENTBACSYN-PWY			2009-02-28	COMMON				1		0.209686	0.2656	0.297269	0.22746	0.562854	0.437146	0.186244	0.302164	0.361669	0.149923	0.663833	0.336167	0.268934	0.275116	0.174652	0.281298	0.449768	0.550232	0.173879	0.219474	0.355487	0.251159
LF82_0644	3325664	CDS	1	591082	592215	1134	automatic/finished	no	fepE		polysaccharide co-polymerase family protein FepE										2009-02-28	COMMON				1		0.295414	0.2116	0.23545	0.257496	0.44709	0.55291	0.301587	0.193122	0.333333	0.171958	0.526455	0.473545	0.349206	0.219577	0.121693	0.309524	0.34127	0.65873	0.23545	0.222222	0.251323	0.291005
LF82_0642	3327732	CDS	-2	592212	593027	816	automatic/finished	no	fepC		ferric enterobactin ABC transporter ATP binding subunit					7.2.2.17					2009-02-28	COMMON				1		0.243873	0.2574	0.28799	0.210784	0.545343	0.454657	0.253676	0.283088	0.352941	0.110294	0.636029	0.363971	0.279412	0.25	0.191176	0.279412	0.441176	0.558824	0.198529	0.238971	0.319853	0.242647
LF82_0645	3327733	CDS	-3	593024	594016	993	automatic/finished	no	fepG		ferric enterobactin ABC transporter membrane subunit FepG					7.2.2.17					2009-02-28	COMMON				1		0.162135	0.2618	0.312185	0.263847	0.574018	0.425982	0.241692	0.23565	0.353474	0.169184	0.589124	0.410876	0.10574	0.259819	0.214502	0.41994	0.47432	0.52568	0.138973	0.29003	0.36858	0.202417
LF82_0643	3327734	CDS	-1	594013	595017	1005	automatic/finished	no	fepD		ferric enterobactin ABC transporter membrane subunit FebD					7.2.2.17					2009-02-28	COMMON				1		0.152239	0.2935	0.307463	0.246766	0.600995	0.399005	0.2	0.277612	0.39403	0.128358	0.671642	0.328358	0.104478	0.295522	0.21791	0.38209	0.513433	0.486567	0.152239	0.307463	0.310448	0.229851
LF82_0569	3325665	CDS	3	595128	596378	1251	automatic/finished	no	entS		enterobactin exporter EntS										2009-02-28	COMMON				1		0.160671	0.2454	0.329337	0.264588	0.57474	0.42526	0.208633	0.263789	0.335731	0.191847	0.59952	0.40048	0.119904	0.270983	0.206235	0.402878	0.477218	0.522782	0.153477	0.201439	0.446043	0.199041
LF82_0641	3327735	CDS	-2	596382	597338	957	automatic/finished	no	fepB		ferric enterobactin ABC transporter periplasmic binding protein					7.2.2.17					2009-02-28	COMMON				1		0.245559	0.2874	0.269592	0.197492	0.556949	0.443051	0.241379	0.291536	0.344828	0.122257	0.636364	0.363636	0.294671	0.278997	0.15674	0.269592	0.435737	0.564263	0.200627	0.291536	0.30721	0.200627
LF82_0565	3325666	CDS	2	597527	598702	1176	automatic/finished	no	entC		isochorismate synthase EntC					5.4.4.2	ISOCHORSYN-RXN	ENTBACSYN-PWY$PWY-5837$PWY-5901$PWY-6374			2009-02-28	COMMON				2		0.208333	0.2704	0.284864	0.236395	0.555272	0.444728	0.201531	0.283163	0.344388	0.170918	0.627551	0.372449	0.262755	0.285714	0.17602	0.27551	0.461735	0.538265	0.160714	0.242347	0.334184	0.262755
LF82_0567	3325667	CDS	2	598712	600322	1611	automatic/finished	no	entE		2,3-dihydroxybenzoate-AMP ligase					6.3.2.14	DHBAMPLIG-RXN$ENTMULTI-RXN$RXN0-5208	ENTBACSYN-PWY$PWY-6374			2009-02-28	COMMON				1		0.214773	0.2725	0.290503	0.222222	0.563004	0.436996	0.208566	0.281192	0.361266	0.148976	0.642458	0.357542	0.294227	0.236499	0.195531	0.273743	0.43203	0.56797	0.141527	0.299814	0.314711	0.243948
LF82_0564	3325668	CDS	3	600336	601193	858	automatic/finished	no	entB		enterobactin synthase component B					3.3.2.1, 6.3.2.14	ENTMULTI-RXN$ISOCHORMAT-RXN	ENTBACSYN-PWY$PWY-5901$PWY-6374			2009-02-28	COMMON				1		0.230769	0.2541	0.298368	0.216783	0.552448	0.447552	0.234266	0.262238	0.34965	0.153846	0.611888	0.388112	0.332168	0.223776	0.15035	0.293706	0.374126	0.625874	0.125874	0.276224	0.395105	0.202797
LF82_0563	3325669	CDS	2	601193	601939	747	automatic/finished	no	entA		2,3-dihydro-2,3-dihydroxybenzoate dehydrogenase					1.3.1.28	DHBDEHYD-RXN	ENTBACSYN-PWY$PWY-5901$PWY-6374			2009-02-28	COMMON				1		0.204819	0.2436	0.330656	0.220884	0.574297	0.425703	0.228916	0.216867	0.429719	0.124498	0.646586	0.353414	0.261044	0.248996	0.204819	0.285141	0.453815	0.546185	0.124498	0.26506	0.35743	0.253012
LF82_2582	3325670	CDS	1	601942	602355	414	automatic/finished	no	entH		proofreading thioesterase in enterobactin biosynthesis										2009-02-28	COMMON				1		0.207729	0.2512	0.333333	0.207729	0.584541	0.415459	0.210145	0.289855	0.376812	0.123188	0.666667	0.333333	0.253623	0.210145	0.253623	0.282609	0.463768	0.536232	0.15942	0.253623	0.369565	0.217391
LF82_0382	3325671	CDS	1	602536	604641	2106	automatic/finished	no	cstA		carbon starvation protein A										2009-02-28	COMMON				1		0.175214	0.2441	0.321937	0.258784	0.566002	0.433998	0.235043	0.223647	0.373219	0.168091	0.596866	0.403134	0.179487	0.266382	0.166667	0.387464	0.433048	0.566952	0.111111	0.242165	0.425926	0.220798
LF82_2583	3325672	CDS	2	604784	604981	198	automatic/finished	no	ybdD		PF04328 family protein YbdD										2009-02-28	COMMON				1		0.257576	0.2273	0.29798	0.217172	0.525253	0.474747	0.212121	0.227273	0.363636	0.19697	0.590909	0.409091	0.393939	0.181818	0.212121	0.212121	0.393939	0.606061	0.166667	0.272727	0.318182	0.242424
LF82_2586	3327736	CDS	-3	604991	606079	1089	automatic/finished	no	hcxA		hydroxycarboxylate dehydrogenase A										2009-02-28	COMMON				1		0.217631	0.2691	0.28191	0.231405	0.550964	0.449036	0.198347	0.272727	0.393939	0.134986	0.666667	0.333333	0.283747	0.258953	0.151515	0.305785	0.410468	0.589532	0.170799	0.275482	0.300275	0.253444
LF82_2589	3325673	CDS	2	606188	607348	1161	automatic/finished	no	ybdL		methionine transaminase					2.6.1.88	R15-RXN	PWY-6854			2009-02-28	COMMON				1		0.218777	0.2696	0.278208	0.233419	0.547804	0.452196	0.211886	0.284238	0.330749	0.173127	0.614987	0.385013	0.297158	0.263566	0.157623	0.281654	0.421189	0.578811	0.147287	0.260982	0.346253	0.245478
LF82_2590	3327737	CDS	-3	607349	607978	630	automatic/finished	no	ybdM		ParB-like nuclease domain-containing protein YbdM										2009-02-28	COMMON				1		0.303175	0.2302	0.233333	0.233333	0.463492	0.536508	0.295238	0.261905	0.3	0.142857	0.561905	0.438095	0.357143	0.17619	0.180952	0.285714	0.357143	0.642857	0.257143	0.252381	0.219048	0.271429
LF82_2591	3327738	CDS	-1	607951	609171	1221	automatic/finished	no	ybdN		putative PAPS reductase/DUF3440 domain-containing protein YbdN	3 : Putative function from multiple computational evidences									2009-02-28	COMMON				3		0.276822	0.2375	0.22932	0.256347	0.46683	0.53317	0.250614	0.248157	0.27027	0.230958	0.518428	0.481572	0.351351	0.201474	0.194103	0.253071	0.395577	0.604423	0.228501	0.262899	0.223587	0.285012
LF82_2592	3327739	CDS	-2	609318	610220	903	automatic/finished	no	ybdO		putative LysR family DNA-binding transcriptional regulator YbdO	3 : Putative function from multiple computational evidences									2009-02-28	COMMON				3		0.314507	0.2104	0.161683	0.3134	0.372093	0.627907	0.348837	0.225914	0.212625	0.212625	0.438538	0.561462	0.328904	0.192691	0.129568	0.348837	0.322259	0.677741	0.265781	0.212625	0.142857	0.378738
LF82_0524	3327740	CDS	-2	610425	611231	807	automatic/finished	no	dsbG		protein sulfenic acid reductase and chaperone DsbG					5.3.4.1	5.3.4.1-RXN$DISULFOXRED-RXN				2009-02-28	COMMON				1		0.318463	0.2292	0.226766	0.225527	0.45601	0.54399	0.319703	0.200743	0.32342	0.156134	0.524164	0.475836	0.345725	0.234201	0.133829	0.286245	0.36803	0.63197	0.289963	0.252788	0.223048	0.234201
LF82_0054	3325674	CDS	2	611543	612106	564	automatic/finished	no	ahpC		alkyl hydroperoxide reductase, AhpC component					1.11.1.26	R4-RXN				2009-02-28	COMMON				2		0.283688	0.2642	0.23227	0.219858	0.496454	0.503546	0.276596	0.175532	0.388298	0.159574	0.56383	0.43617	0.340426	0.25	0.143617	0.265957	0.393617	0.606383	0.234043	0.367021	0.164894	0.234043
LF82_0055	3325675	CDS	1	612277	613842	1566	automatic/finished	no	ahpF		alkyl hydroperoxide reductase, AhpF component					1.11.1.26	R4-RXN				2009-02-28	COMMON				2		0.261175	0.2497	0.276501	0.212644	0.526181	0.473819	0.281609	0.203065	0.398467	0.116858	0.601533	0.398467	0.316092	0.224138	0.172414	0.287356	0.396552	0.603448	0.185824	0.321839	0.258621	0.233716
LF82_2393	3327741	CDS	-1	613963	614391	429	automatic/finished	no	uspG		universal stress protein G										2009-02-28	COMMON				1		0.25641	0.2401	0.240093	0.263403	0.480186	0.519814	0.216783	0.27972	0.363636	0.13986	0.643357	0.356643	0.307692	0.188811	0.153846	0.34965	0.342657	0.657343	0.244755	0.251748	0.202797	0.300699
LF82_1913	3327742	CDS	-3	614747	615157	411	automatic/finished	no	rnk		nucleoside diphosphate kinase regulator										2009-02-28	COMMON				2		0.233577	0.2774	0.272506	0.216545	0.549878	0.450122	0.218978	0.277372	0.394161	0.109489	0.671533	0.328467	0.291971	0.240876	0.153285	0.313869	0.394161	0.605839	0.189781	0.313869	0.270073	0.226277
LF82_1905	3327743	CDS	-2	615387	616193	807	automatic/finished	no	rna		RNase I					4.6.1.21	3.1.27.6-RXN$RXN0-6526$RXN0-6527				2009-02-28	COMMON				1		0.255266	0.2615	0.25031	0.232962	0.511772	0.488228	0.223048	0.223048	0.345725	0.208178	0.568773	0.431227	0.301115	0.267658	0.208178	0.223048	0.475836	0.524164	0.241636	0.29368	0.197026	0.267658
LF82_0312	3327744	CDS	-3	616307	617770	1464	automatic/finished	no	citT		citrate:succinate antiporter										2009-02-28	COMMON				1		0.198087	0.2329	0.277322	0.291667	0.510246	0.489754	0.278689	0.209016	0.315574	0.196721	0.52459	0.47541	0.165984	0.239754	0.180328	0.413934	0.420082	0.579918	0.14959	0.25	0.336066	0.264344
LF82_0311	3327745	CDS	-1	617821	618699	879	automatic/finished	no	citG		triphosphoribosyl-dephospho-CoA synthase					2.4.2.52	2.7.8.25-RXN	P2-PWY			2009-02-28	COMMON				1		0.222981	0.2765	0.276451	0.224118	0.552901	0.447099	0.235495	0.279863	0.327645	0.156997	0.607509	0.392491	0.235495	0.255973	0.221843	0.286689	0.477816	0.522184	0.197952	0.293515	0.279863	0.228669
LF82_0313	3327746	CDS	-3	618674	619225	552	automatic/finished	no	citX		apo-citrate lyase phosphoribosyl-dephospho-CoA transferase					2.7.7.61	2.7.7.61-RXN	P2-PWY			2009-02-28	COMMON				1		0.208333	0.3152	0.268116	0.208333	0.583333	0.416667	0.201087	0.342391	0.336957	0.119565	0.679348	0.320652	0.271739	0.244565	0.201087	0.282609	0.445652	0.554348	0.152174	0.358696	0.266304	0.222826
LF82_0310	3327747	CDS	-3	619229	620761	1533	automatic/finished	no	citF		citrate lyase alpha subunit					2.8.3.10, 4.1.3.34, 4.1.3.6	CITLY-RXN$CITRYLY-RXN$CITTRANS-RXN	PWY-6038			2009-02-28	COMMON				1		0.213307	0.2798	0.28441	0.22244	0.564253	0.435747	0.223092	0.260274	0.401174	0.11546	0.661448	0.338552	0.279843	0.232877	0.195695	0.291585	0.428571	0.571429	0.136986	0.34638	0.25636	0.260274
LF82_0309	3327748	CDS	-2	620772	621680	909	automatic/finished	no	citE		citrate lyase beta subunit					2.8.3.10, 4.1.3.34, 4.1.3.6	CITLY-RXN$CITRYLY-RXN$CITTRANS-RXN	PWY-6038			2009-02-28	COMMON				2		0.211221	0.2981	0.272827	0.217822	0.570957	0.429043	0.194719	0.270627	0.415842	0.118812	0.686469	0.313531	0.287129	0.250825	0.174917	0.287129	0.425743	0.574257	0.151815	0.372937	0.227723	0.247525
LF82_0308	3327749	CDS	-3	621677	621973	297	automatic/finished	no	citD		citrate lyase acyl carrier protein					2.8.3.10, 4.1.3.34, 4.1.3.6	CITLY-RXN$CITRYLY-RXN$CITTRANS-RXN	PWY-6038			2009-02-28	COMMON				1		0.242424	0.2896	0.272727	0.195286	0.56229	0.43771	0.252525	0.282828	0.383838	0.080808	0.666667	0.333333	0.282828	0.20202	0.20202	0.313131	0.40404	0.59596	0.191919	0.383838	0.232323	0.191919
LF82_0307	3327750	CDS	-1	621988	623046	1059	automatic/finished	no	citC		citrate lyase synthetase					6.2.1.22	CITC-RXN	PWY-6038			2009-02-28	COMMON				1		0.25118	0.2720	0.234183	0.242682	0.506138	0.493862	0.266289	0.269122	0.29745	0.167139	0.566572	0.433428	0.303116	0.232295	0.161473	0.303116	0.393768	0.606232	0.184136	0.314448	0.243626	0.25779
LF82_0514	3325676	CDS	3	623424	625082	1659	automatic/finished	no	dpiB		sensor histidine kinase DpiB					2.7.13.3	2.7.13.3-RXN				2009-02-28	COMMON				1		0.24352	0.2194	0.276673	0.260398	0.496082	0.503918	0.271248	0.231465	0.34358	0.153707	0.575045	0.424955	0.294756	0.180832	0.186257	0.338156	0.367089	0.632911	0.164557	0.245931	0.300181	0.289331
LF82_0513	3325677	CDS	1	625051	625731	681	automatic/finished	no	dpiA		DNA-binding transcriptional dual regulator DpiA										2009-02-28	COMMON				3		0.258443	0.2452	0.264317	0.232012	0.509545	0.490455	0.277533	0.277533	0.325991	0.118943	0.603524	0.396476	0.299559	0.215859	0.185022	0.299559	0.400881	0.599119	0.198238	0.242291	0.281938	0.277533
LF82_0451	3327751	CDS	-3	625772	627157	1386	automatic/finished	no	dcuC		anaerobic C4-dicarboxylate transporter DcuC										2009-02-28	COMMON				1		0.196248	0.2446	0.264791	0.294372	0.50938	0.49062	0.290043	0.179654	0.352814	0.177489	0.532468	0.467532	0.155844	0.28355	0.132035	0.428571	0.415584	0.584416	0.142857	0.270563	0.309524	0.277056
LF82_1590	3325678	CDS	3	627744	628304	561	automatic/finished	no	pagP		Lipid A palmitoyltransferase										2009-02-28	COMMON				1		0.253119	0.2086	0.258467	0.279857	0.467023	0.532977	0.256684	0.181818	0.31016	0.251337	0.491979	0.508021	0.315508	0.213904	0.213904	0.256684	0.427807	0.572192	0.187166	0.229947	0.251337	0.331551
LF82_0374	3325679	CDS	3	628479	628688	210	automatic/finished	no	cspE		transcription antiterminator and regulator of RNA stability										2009-02-28	COMMON				2		0.290476	0.2095	0.228571	0.271429	0.438095	0.561905	0.328571	0.114286	0.371429	0.185714	0.485714	0.514286	0.328571	0.228571	0.157143	0.285714	0.385714	0.614286	0.214286	0.285714	0.157143	0.342857
LF82_0350	3327752	CDS	-3	628742	629125	384	automatic/finished	no	crcB		F(-) channel										2009-02-28	COMMON				1		0.205729	0.2135	0.278646	0.302083	0.492188	0.507813	0.25	0.164062	0.3125	0.273438	0.476562	0.523438	0.117188	0.25	0.210938	0.421875	0.460938	0.539062	0.25	0.226562	0.3125	0.210938
LF82_2598	3325680	CDS	1	629218	630006	789	automatic/finished	no	ybeM		Deaminated glutathione amidase					3.5.1.128					2009-02-28	COMMON				1		0.223067	0.2395	0.295311	0.242079	0.534854	0.465146	0.193916	0.269962	0.387833	0.148289	0.657795	0.342205	0.250951	0.269962	0.159696	0.319392	0.429658	0.570342	0.224335	0.178707	0.338403	0.258555
LF82_2224	3325681	CDS	3	630135	630338	204	automatic/finished	no	tatE		twin arginine protein translocation system - TatE protein										2009-02-28	COMMON				3		0.264706	0.1765	0.323529	0.235294	0.5	0.5	0.294118	0.176471	0.455882	0.073529	0.632353	0.367647	0.323529	0.205882	0.147059	0.323529	0.352941	0.647059	0.176471	0.147059	0.367647	0.308824
LF82_1199	3327753	CDS	-2	630438	631403	966	automatic/finished	no	lipA		lipoyl synthase					2.8.1.8	RXN0-949	PWY0-1275$PWY0-501			2009-02-28	COMMON				2		0.240166	0.2640	0.271222	0.224638	0.535197	0.464803	0.248447	0.282609	0.350932	0.118012	0.63354	0.36646	0.304348	0.236025	0.180124	0.279503	0.416149	0.583851	0.167702	0.273292	0.282609	0.276398
LF82_p072	3327754	CDS	-2	631635	632048	414	automatic/finished	no			putative LysR-type DNA-binding transcriptional regulator YbeF (fragment)	3 : Putative function from multiple computational evidences									2009-02-28	COMMON				3		0.246377	0.2899	0.210145	0.253623	0.5	0.5	0.275362	0.304348	0.231884	0.188406	0.536232	0.463768	0.275362	0.26087	0.144928	0.318841	0.405797	0.594203	0.188406	0.304348	0.253623	0.253623
LF82_1200	3327755	CDS	-2	632427	633068	642	automatic/finished	no	lipB		lipoyl(octanoyl) transferase					2.3.1.181	RXN0-1138$RXN0-947	PWY0-501			2009-02-28	COMMON				3		0.260125	0.2243	0.253894	0.261682	0.478193	0.521807	0.238318	0.285047	0.32243	0.154206	0.607477	0.392523	0.32243	0.200935	0.168224	0.308411	0.369159	0.630841	0.219626	0.186916	0.271028	0.32243
LF82_2596	3327756	CDS	-1	633169	633432	264	automatic/finished	no	ybeD		DUF493 domain-containing protein YbeD										2009-02-28	COMMON				2		0.30303	0.2424	0.219697	0.234848	0.462121	0.537879	0.306818	0.25	0.329545	0.113636	0.579545	0.420455	0.363636	0.215909	0.090909	0.329545	0.306818	0.693182	0.238636	0.261364	0.238636	0.261364
LF82_0429	3327757	CDS	-3	633542	634753	1212	automatic/finished	no	dacA		D-alanyl-D-alanine carboxypeptidase DacA					3.4.16.4, 3.5.2.6	3.4.16.4-RXN$BETA-LACTAMASE-RXN				2009-02-28	COMMON				2		0.25495	0.2500	0.249175	0.245875	0.499175	0.500825	0.299505	0.20297	0.339109	0.158416	0.542079	0.457921	0.311881	0.210396	0.170792	0.306931	0.381188	0.618812	0.153465	0.336634	0.237624	0.272277
LF82_1895	3327758	CDS	-2	634893	635981	1089	automatic/finished	no	rlpA		rare lipoprotein RlpA										2009-02-28	COMMON				1		0.235078	0.3039	0.271809	0.189164	0.575758	0.424242	0.261708	0.272727	0.352617	0.112948	0.625344	0.374656	0.245179	0.338843	0.198347	0.217631	0.53719	0.46281	0.198347	0.300275	0.264463	0.236915
LF82_1393	3327759	CDS	-1	635992	637104	1113	automatic/finished	no	mrdB		SEDS family protein MrdB										2009-02-28	COMMON				1		0.200359	0.2480	0.268643	0.283019	0.516622	0.483378	0.250674	0.25876	0.326146	0.16442	0.584906	0.415094	0.175202	0.199461	0.175202	0.450135	0.374663	0.625337	0.175202	0.285714	0.304582	0.234501
LF82_1392	3327760	CDS	-2	637107	639008	1902	automatic/finished	no	mrdA		peptidoglycan DD-transpeptidase MrdA						RXN0-3461				2009-02-28	COMMON				1		0.247108	0.2613	0.266562	0.225026	0.527865	0.472135	0.258675	0.247634	0.34858	0.14511	0.596215	0.403785	0.329653	0.233438	0.16877	0.268139	0.402208	0.597792	0.152997	0.302839	0.282334	0.26183
LF82_2594	3327761	CDS	-2	639039	639506	468	automatic/finished	no	rlmH		23S rRNA m(3)psi1915 methyltransferase					2.1.1.177	RXN-11592				2009-02-28	COMMON				2		0.220085	0.2735	0.307692	0.198718	0.581197	0.418803	0.237179	0.294872	0.346154	0.121795	0.641026	0.358974	0.282051	0.24359	0.205128	0.269231	0.448718	0.551282	0.141026	0.282051	0.371795	0.205128
LF82_2595	3327762	CDS	-2	639510	639827	318	automatic/finished	no	rsfS		ribosomal silencing factor RsfS										2009-02-28	COMMON				2		0.245283	0.2296	0.279874	0.245283	0.509434	0.490566	0.254717	0.198113	0.40566	0.141509	0.603774	0.396226	0.330189	0.132075	0.198113	0.339623	0.330189	0.669811	0.150943	0.358491	0.235849	0.254717
LF82_0334	3327763	CDS	-1	640087	640701	615	automatic/finished	no	cobC		putative adenosylcobalamin phosphatase/alpha-ribazole phosphatase	3 : Putative function from multiple computational evidences				3.1.3.73	RIBAZOLEPHOSPHAT-RXN$RXN-8770	COBALSYN-PWY$P381-PWY$PWY-5507$PWY-5508$PWY-5509			2009-02-28	COMMON				3		0.242276	0.2439	0.261789	0.252033	0.505691	0.494309	0.229268	0.312195	0.312195	0.146341	0.62439	0.37561	0.321951	0.160976	0.219512	0.297561	0.380488	0.619512	0.17561	0.258537	0.253659	0.312195
LF82_1435	3327764	CDS	-2	640722	641363	642	automatic/finished	no	nadD		nicotinate-mononucleotide adenylyltransferase					2.7.7.18	NICONUCADENYLYLTRAN-RXN	PYRIDNUCSAL-PWY$PYRIDNUCSYN-PWY			2009-02-28	COMMON				1		0.255452	0.2632	0.241433	0.239875	0.504673	0.495327	0.224299	0.341121	0.266355	0.168224	0.607477	0.392523	0.350467	0.247664	0.135514	0.266355	0.383178	0.616822	0.191589	0.200935	0.32243	0.285047
LF82_1025	3327765	CDS	-1	641365	642396	1032	automatic/finished	no	holA		DNA polymerase III subunit delta						DNA-DIRECTED-DNA-POLYMERASE-RXN				2009-02-28	COMMON				1		0.232558	0.2587	0.266473	0.242248	0.525194	0.474806	0.188953	0.340116	0.296512	0.174419	0.636628	0.363372	0.305233	0.209302	0.171512	0.313953	0.380814	0.619186	0.203488	0.226744	0.331395	0.238372
LF82_1896	3327766	CDS	-2	642396	642977	582	automatic/finished	no	lptE		lipopolysaccharide assembly protein LptE					7.5.2.5					2009-02-28	COMMON				1		0.249141	0.2577	0.266323	0.226804	0.524055	0.475945	0.298969	0.226804	0.319588	0.154639	0.546392	0.453608	0.268041	0.278351	0.159794	0.293814	0.438144	0.561856	0.180412	0.268041	0.319588	0.231959
LF82_1186	3327767	CDS	-3	642992	645574	2583	automatic/finished	no	leuS		leucine--tRNA ligase					6.1.1.4	LEUCINE--TRNA-LIGASE-RXN	TRNA-CHARGING-PWY			2009-02-28	COMMON				1		0.259001	0.2505	0.279133	0.211382	0.529617	0.470383	0.255517	0.219512	0.38676	0.138211	0.606272	0.393728	0.349593	0.222997	0.155633	0.271777	0.37863	0.62137	0.171893	0.308943	0.295006	0.224158
LF82_2597	3325682	CDS	2	645809	646291	483	automatic/finished	no	ybeL		DUF1451 domain-containing protein YbeL										2009-02-28	COMMON				1		0.275362	0.2236	0.300207	0.200828	0.52381	0.47619	0.217391	0.279503	0.36646	0.136646	0.645963	0.354037	0.378882	0.136646	0.204969	0.279503	0.341615	0.658385	0.229814	0.254658	0.329193	0.186335
LF82_1883	3327768	CDS	-1	646336	647271	936	automatic/finished	no	rihA		pyrimidine-specific ribonucleoside hydrolase RihA					3.2.2.3	RXN0-361$URIDINE-NUCLEOSIDASE-RXN	P1-PWY$PWY-6556			2009-02-28	COMMON				1		0.247863	0.2479	0.255342	0.248932	0.503205	0.496795	0.25641	0.227564	0.38141	0.134615	0.608974	0.391026	0.282051	0.25641	0.141026	0.320513	0.397436	0.602564	0.205128	0.259615	0.24359	0.291667
LF82_0881	3327769	CDS	-1	647389	648114	726	automatic/finished	no	gltL		glutamate/aspartate ABC transporter ATP binding subunit					7.4.2.1					2009-02-28	COMMON				2		0.257576	0.2410	0.279614	0.221763	0.520661	0.479339	0.272727	0.227273	0.367769	0.132231	0.595041	0.404959	0.318182	0.214876	0.123967	0.342975	0.338843	0.661157	0.181818	0.280992	0.347107	0.190083
LF82_0880	3327770	CDS	-2	648114	648788	675	automatic/finished	no	gltK		glutamate/aspartate ABC transporter membrane subunit GltK					7.4.2.1					2009-02-28	COMMON				1		0.185185	0.2296	0.271111	0.314074	0.500741	0.499259	0.253333	0.204444	0.293333	0.248889	0.497778	0.502222	0.168889	0.244444	0.151111	0.435556	0.395556	0.604444	0.133333	0.24	0.368889	0.257778
LF82_0879	3327771	CDS	-3	648788	649528	741	automatic/finished	no	gltJ		glutamate/aspartate ABC transporter membrane subunit GltJ					7.4.2.1					2009-02-28	COMMON				1		0.187584	0.2632	0.267206	0.282051	0.530364	0.469636	0.251012	0.238866	0.287449	0.222672	0.526316	0.473684	0.202429	0.246964	0.157895	0.392713	0.404858	0.595142	0.109312	0.303644	0.356275	0.230769
LF82_0878	3327772	CDS	-2	649698	650606	909	automatic/finished	no	gltI		glutamate/aspartate ABC transporter periplasmic binding protein					7.4.2.1					2009-02-28	COMMON				2		0.30033	0.2552	0.236524	0.207921	0.491749	0.508251	0.30033	0.20462	0.349835	0.145215	0.554455	0.445545	0.372937	0.244224	0.118812	0.264026	0.363036	0.636964	0.227723	0.316832	0.240924	0.214521
LF82_p073	3325683	CDS	3	651060	652937	1878	automatic/finished	no			putative membrane protein	3 : Putative function from multiple computational evidences									2009-02-28	COMMON				3		0.239084	0.2135	0.282215	0.265176	0.49574	0.50426	0.271565	0.21246	0.353035	0.162939	0.565495	0.434505	0.255591	0.217252	0.209265	0.317891	0.426518	0.573482	0.190096	0.210863	0.284345	0.314696
ESCLF0603	3325105	CDS	1	652873	653067	195	automatic/finished	no			conserved protein of unknown function	4 : Unknown function but conserved in other organisms	u : unknown	1 : Unknown							2009-02-28	UNIQUE_AMIGA				3		0.323077	0.2256	0.215385	0.235897	0.441026	0.558974	0.307692	0.292308	0.246154	0.153846	0.538462	0.461538	0.369231	0.138462	0.2	0.292308	0.338462	0.661538	0.292308	0.246154	0.2	0.261538
LF82_1210	3327773	CDS	-2	653064	654602	1539	automatic/finished	no	lnt		apolipoprotein N-acyltransferase					2.3.1.269					2009-02-28	COMMON				1		0.191033	0.2749	0.281352	0.252762	0.556205	0.443795	0.237817	0.282651	0.28655	0.192982	0.569201	0.430799	0.210526	0.255361	0.187135	0.346979	0.442495	0.557505	0.124756	0.28655	0.37037	0.218324
LF82_2599	3327774	CDS	-2	654627	655505	879	automatic/finished	no	ybeX		CorC-HlyC family protein YbeX										2009-02-28	COMMON				1		0.254835	0.2491	0.270762	0.225256	0.519909	0.480091	0.266212	0.245734	0.375427	0.112628	0.62116	0.37884	0.354949	0.150171	0.167235	0.327645	0.317406	0.682594	0.143345	0.351536	0.269625	0.235495
LF82_2600	3327775	CDS	-3	655595	656062	468	automatic/finished	no	ybeY		endoribonuclease YbeY										2009-02-28	COMMON				3		0.269231	0.2179	0.292735	0.220085	0.510684	0.489316	0.217949	0.25	0.397436	0.134615	0.647436	0.352564	0.391026	0.179487	0.128205	0.301282	0.307692	0.692308	0.198718	0.224359	0.352564	0.224359
LF82_2601	3327776	CDS	-1	656059	657138	1080	automatic/finished	no	ybeZ		PhoH-like protein										2009-02-28	COMMON				2		0.255556	0.2667	0.277778	0.2	0.544444	0.455556	0.277778	0.269444	0.363889	0.088889	0.633333	0.366667	0.333333	0.2	0.175	0.291667	0.375	0.625	0.155556	0.330556	0.294444	0.219444
LF82_1345	3327777	CDS	-2	657252	658676	1425	automatic/finished	no	miaB		isopentenyl-adenosine A37 tRNA methylthiolase					2.8.4.3	RXN0-5063				2009-02-28	COMMON				1		0.241404	0.2674	0.279298	0.21193	0.546667	0.453333	0.269474	0.252632	0.353684	0.124211	0.606316	0.393684	0.322105	0.2	0.187368	0.290526	0.387368	0.612632	0.132632	0.349474	0.296842	0.221053
LF82_2351	3325684	CDS	1	658822	659997	1176	automatic/finished	no	ubiF		2-octaprenyl-3-methyl-6-methoxy-1,4-benzoquinol hydroxylase					1.14.99.60	OCTAPRENYL-METHYL-METHOXY-BENZOQ-OH-RXN	PWY-6708			2009-02-28	COMMON				1		0.202381	0.2398	0.318878	0.238946	0.558673	0.441327	0.191327	0.290816	0.364796	0.153061	0.655612	0.344388	0.270408	0.237245	0.186224	0.306122	0.423469	0.576531	0.145408	0.191327	0.405612	0.257653
LF82_t0860	3327778	tRNA	-1	660151	660225	75	automatic/finished	no	glnX		tRNA-Gln										2009-02-28
LF82_t0858	3327779	tRNA	-1	660263	660337	75	automatic/finished	no	glnV		tRNA-Gln										2009-02-28
LF82_t1332	3327780	tRNA	-1	660386	660462	77	automatic/finished	no	metU		tRNA-Met										2009-02-28
LF82_t0859	3327781	tRNA	-1	660478	660552	75	automatic/finished	no	glnW		tRNA-Gln										2009-02-28
LF82_t0857	3327782	tRNA	-1	660587	660661	75	automatic/finished	no	glnU		tRNA-Gln										2009-02-28
ESCLF0611	3325107	CDS	3	660684	660836	153	automatic/finished	no			conserved protein of unknown function	4 : Unknown function but conserved in other organisms	u : unknown	1 : Unknown							2009-02-28	UNIQUE_AMIGA				3		0.254902	0.2680	0.261438	0.215686	0.529412	0.470588	0.27451	0.215686	0.392157	0.117647	0.607843	0.392157	0.27451	0.313726	0.176471	0.235294	0.490196	0.509804	0.215686	0.27451	0.215686	0.294118
LF82_t1190	3327783	tRNA	-1	660685	660769	85	automatic/finished	no	leuW		tRNA-Leu										2009-02-28
LF82_t1331	3327784	tRNA	-1	660779	660855	77	automatic/finished	no	metT		tRNA-Met										2009-02-28
LF82_0166	3327785	CDS	-2	661236	662900	1665	automatic/finished	no	asnB		asparagine synthetase B					3.5.1.2, 6.3.1.1, 6.3.5.4	ASNSYNA-RXN$ASNSYNB-RXN	ASPARAGINE-BIOSYNTHESIS$ASPARAGINESYN-PWY			2009-02-28	COMMON				1		0.244444	0.2504	0.271471	0.233634	0.521922	0.478078	0.205405	0.237838	0.369369	0.187387	0.607207	0.392793	0.354955	0.21982	0.16036	0.264865	0.38018	0.61982	0.172973	0.293694	0.284685	0.248649
LF82_1442	3327786	CDS	-2	663156	663908	753	automatic/finished	no	umpH		UMP phosphatase					3.1.3.5	5-NUCLEOTID-RXN$RXN-5841$RXN-7607$RXN-7609$XMPXAN-RXN	NAD-BIOSYNTHESIS-II$PWY-5695$PWY-6608			2009-02-28	COMMON				2		0.219124	0.2510	0.282869	0.247012	0.533865	0.466135	0.258964	0.187251	0.386454	0.167331	0.573705	0.426295	0.270916	0.247012	0.171315	0.310757	0.418327	0.581673	0.12749	0.318725	0.290837	0.262948
LF82_1441	3327787	CDS	-3	663956	665176	1221	automatic/finished	no	nagC		DNA-binding transcriptional dual regulator NagC										2009-02-28	COMMON				1		0.2457	0.2662	0.262899	0.225225	0.529075	0.470925	0.27027	0.275184	0.34398	0.110565	0.619165	0.380835	0.302211	0.194103	0.194103	0.309582	0.388206	0.611794	0.164619	0.329238	0.250614	0.255528
LF82_1439	3327788	CDS	-1	665185	666333	1149	automatic/finished	no	nagA		N-acetylglucosamine-6-phosphate deacetylase					3.5.1.25	NAG6PDEACET-RXN	GLUAMCAT-PWY$PWY-6517			2009-02-28	COMMON				1		0.249782	0.2489	0.26893	0.232376	0.517842	0.482158	0.284595	0.208877	0.386423	0.120104	0.5953	0.4047	0.292428	0.24282	0.164491	0.300261	0.407311	0.592689	0.172324	0.295039	0.255875	0.276762
LF82_1440	3327789	CDS	-2	666393	667193	801	automatic/finished	no	nagB		glucosamine-6-phosphate deaminase					3.5.99.6	GLUCOSAMINE-6-P-DEAMIN-RXN	GLUAMCAT-PWY$PWY-6517			2009-02-28	COMMON				2		0.268414	0.2447	0.237203	0.249688	0.481898	0.518102	0.29588	0.228464	0.337079	0.138577	0.565543	0.434457	0.329588	0.217228	0.149813	0.303371	0.367041	0.632959	0.179775	0.28839	0.224719	0.307116
LF82_1443	3325685	CDS	2	667526	669472	1947	automatic/finished	no	nagE		N-acetylglucosamine-specific PTS enzyme IIABC component					2.7.1.191, 2.7.1.193					2009-02-28	COMMON				2		0.204931	0.2527	0.291217	0.251156	0.543914	0.456086	0.249615	0.197227	0.411402	0.141757	0.608629	0.391371	0.215716	0.25886	0.161787	0.363636	0.420647	0.579353	0.149461	0.302003	0.300462	0.248074
LF82_p074	3327790	CDS	-2	669561	670841	1281	automatic/finished	no			putative transport protein	3 : Putative function from multiple computational evidences									2009-02-28	COMMON				1		0.192818	0.2482	0.266979	0.291959	0.515222	0.484778	0.278689	0.196721	0.360656	0.163934	0.557377	0.442623	0.145199	0.271663	0.152225	0.430913	0.423888	0.576112	0.154567	0.276347	0.288056	0.28103
ESCLF0619	3325108	CDS	-1	670855	671325	471	automatic/finished	no			putative cytoplasmic protein	3 : Putative function from multiple computational evidences									2009-02-28	NEW				3		0.225053	0.2781	0.271762	0.225053	0.549894	0.450106	0.229299	0.267516	0.33758	0.165605	0.605096	0.394904	0.261146	0.280255	0.197452	0.261146	0.477707	0.522293	0.184713	0.286624	0.280255	0.248408
LF82_p075	3327791	CDS	-2	671322	672491	1170	automatic/finished	no			expressed protein										2009-02-28	COMMON				1		0.225641	0.2863	0.277778	0.210256	0.564103	0.435897	0.24359	0.238462	0.34359	0.174359	0.582051	0.417949	0.276923	0.258974	0.220513	0.24359	0.479487	0.520513	0.15641	0.361538	0.269231	0.212821
LF82_p076	3327792	CDS	-3	672527	673285	759	automatic/finished	no	ygdQ		UPF0053 inner membrane protein YgdQ										2009-02-28	COMMON				1		0.241107	0.2121	0.234519	0.312253	0.44664	0.55336	0.3083	0.217391	0.26087	0.213439	0.478261	0.521739	0.213439	0.205534	0.12253	0.458498	0.328063	0.671937	0.201581	0.213439	0.320158	0.264822
LF82_p077	3327793	CDS	-1	673345	674232	888	automatic/finished	no			Dihydrodipicolinate synthase					4.3.3.7	DIHYDRODIPICSYN-RXN	DAPLYSINESYN-PWY			2009-02-28	COMMON				2		0.244369	0.2444	0.27027	0.240991	0.51464	0.48536	0.283784	0.212838	0.371622	0.131757	0.584459	0.415541	0.293919	0.233108	0.172297	0.300676	0.405405	0.594595	0.155405	0.287162	0.266892	0.290541
LF82_p078	3327794	CDS	-1	674236	675393	1158	automatic/finished	no			Alcohol dehydrogenase					1.1.1.1	ALCOHOL-DEHYDROG-GENERIC-RXN$ALCOHOL-DEHYDROG-RXN$ENZRXN-161-RXN$R542-RXN$RXN-10781$RXN-10911$RXN-10915$RXN-12448$RXN-5424$RXN-5444$RXN-6021$RXN-7657$RXN-7693$RXN-7694$RXN-7700$RXN-7706$RXN3O-4113	ETOH-ACETYLCOA-ANA-PWY$FERMENTATION-PWY$PWY-3722$PWY-5057$PWY-5480$PWY-5751$PWY-6587$PWY66-21			2009-02-28	COMMON				1		0.21848	0.2789	0.272884	0.229706	0.551813	0.448187	0.233161	0.287565	0.34715	0.132124	0.634715	0.365285	0.26943	0.277202	0.137306	0.316062	0.414508	0.585492	0.15285	0.272021	0.334197	0.240933
LF82_p079	3325686	CDS	2	675563	676798	1236	automatic/finished	no	dtnK		D-threonate kinase					2.7.1.219					2009-02-28	COMMON				1		0.225728	0.2516	0.292071	0.230583	0.543689	0.456311	0.274272	0.23301	0.371359	0.121359	0.604369	0.395631	0.245146	0.259709	0.199029	0.296117	0.458738	0.541262	0.157767	0.262136	0.305825	0.274272
LF82_p080	3325687	CDS	3	676791	677777	987	automatic/finished	no	pdxA		D-threonate 4-phosphate dehydrogenase					1.1.1.408	1.1.1.262-RXN	PYRIDOXSYN-PWY			2009-02-28	COMMON				1		0.234043	0.2351	0.286727	0.244174	0.521783	0.478217	0.267477	0.218845	0.395137	0.118541	0.613982	0.386018	0.267477	0.258359	0.155015	0.319149	0.413374	0.586626	0.167173	0.227964	0.31003	0.294833
LF82_p081	3325688	CDS	1	677779	678540	762	automatic/finished	no			GlpR protein										2009-02-28	COMMON				1		0.265092	0.2454	0.257218	0.232283	0.502625	0.497375	0.318898	0.244094	0.311024	0.125984	0.555118	0.444882	0.291339	0.244094	0.169291	0.295276	0.413386	0.586614	0.185039	0.248031	0.291339	0.275591
LF82_0856	3325689	CDS	1	678760	680424	1665	automatic/finished	no	glnS		glutamine--tRNA ligase					6.1.1.18	GLUTAMINE--TRNA-LIGASE-RXN	TRNA-CHARGING-PWY			2009-02-28	COMMON				2		0.247447	0.2571	0.270871	0.224625	0.527928	0.472072	0.261261	0.243243	0.340541	0.154955	0.583784	0.416216	0.353153	0.2	0.183784	0.263063	0.383784	0.616216	0.127928	0.327928	0.288288	0.255856
LF82_2605	3325690	CDS	1	680866	682272	1407	automatic/finished	no	chiP		chitobiose outer membrane channel										2009-02-28	COMMON				2		0.257285	0.2544	0.258706	0.229566	0.513149	0.486851	0.264392	0.153518	0.366738	0.215352	0.520256	0.479744	0.351812	0.240938	0.189765	0.217484	0.430704	0.569296	0.15565	0.36887	0.219616	0.255864
LF82_2606	3325691	CDS	2	682322	682648	327	automatic/finished	no	chiQ		lipoprotein ChiQ										2009-02-28	COMMON				1		0.321101	0.2171	0.272171	0.189602	0.489297	0.510703	0.302752	0.238532	0.330275	0.12844	0.568807	0.431193	0.422018	0.201835	0.155963	0.220183	0.357798	0.642202	0.238532	0.211009	0.330275	0.220183
LF82_0779	3327795	CDS	-1	682732	683178	447	automatic/finished	no	fur		DNA-binding transcriptional dual regulator Fur										2009-02-28	COMMON				2		0.288591	0.2506	0.234899	0.225951	0.485459	0.514541	0.241611	0.275168	0.369128	0.114094	0.644295	0.355705	0.422819	0.14094	0.174497	0.261745	0.315436	0.684564	0.201342	0.33557	0.161074	0.302013
ESCLF0631	3325109	CDS	3	683223	683477	255	automatic/finished	no			conserved protein of unknown function	4 : Unknown function but conserved in other organisms	u : unknown	1 : Unknown							2009-02-28	UNIQUE_AMIGA				3		0.345098	0.2000	0.188235	0.266667	0.388235	0.611765	0.329412	0.305882	0.2	0.164706	0.505882	0.494118	0.376471	0.164706	0.141176	0.317647	0.305882	0.694118	0.329412	0.129412	0.223529	0.317647
LF82_0676	3327796	CDS	-1	683467	683997	531	automatic/finished	no	fldA		flavodoxin 1										2009-02-28	COMMON				3		0.274953	0.2335	0.254237	0.237288	0.487759	0.512241	0.237288	0.19209	0.423729	0.146893	0.615819	0.384181	0.378531	0.180791	0.169492	0.271186	0.350282	0.649718	0.20904	0.327684	0.169492	0.293785
LF82_2603	3327797	CDS	-3	684137	684499	363	automatic/finished	no	ybfE		ribbon-helix-helix domain-containing protein YbfE										2009-02-28	COMMON				3		0.272727	0.2562	0.283747	0.187328	0.539945	0.460055	0.272727	0.322314	0.31405	0.090909	0.636364	0.363636	0.330579	0.198347	0.190083	0.280992	0.38843	0.61157	0.214876	0.247934	0.347107	0.190083
LF82_2604	3327798	CDS	-2	684570	685334	765	automatic/finished	no	ybfF		esterase										2009-02-28	COMMON				1		0.244444	0.2444	0.258824	0.252288	0.503268	0.496732	0.219608	0.290196	0.368627	0.121569	0.658824	0.341176	0.341176	0.215686	0.145098	0.298039	0.360784	0.639216	0.172549	0.227451	0.262745	0.337255
LF82_2114	3325692	CDS	1	685519	686064	546	automatic/finished	no	seqA		negative modulator of initiation of replication										2009-02-28	COMMON				2		0.274725	0.2473	0.249084	0.228938	0.496337	0.503663	0.302198	0.21978	0.318681	0.159341	0.538462	0.461538	0.324176	0.274725	0.126374	0.274725	0.401099	0.598901	0.197802	0.247253	0.302198	0.252747
LF82_1632	3325693	CDS	2	686090	687730	1641	automatic/finished	no	pgm		phosphoglucomutase					5.4.2.2	PHOSPHOGLUCMUT-RXN	GLUCOSE1PMETAB-PWY$GLYCOCAT-PWY			2009-02-28	COMMON				2		0.235832	0.2547	0.291286	0.21816	0.546009	0.453991	0.246801	0.215722	0.409506	0.127971	0.625229	0.374771	0.312614	0.252285	0.170018	0.265082	0.422303	0.577697	0.14808	0.296161	0.294333	0.261426
LF82_1688	3327799	CDS	-1	687787	689106	1320	automatic/finished	no	potE		putrescine transporter PotE										2009-02-28	COMMON				1		0.211364	0.2348	0.276515	0.277273	0.511364	0.488636	0.297727	0.161364	0.340909	0.2	0.502273	0.497727	0.181818	0.265909	0.172727	0.379545	0.438636	0.561364	0.154545	0.277273	0.315909	0.252273
LF82_2162	3327800	CDS	-2	689103	691301	2199	automatic/finished	no	speF		inducible ornithine decarboxylase					4.1.1.17	ORNDECARBOX-RXN	PWY-46			2009-02-28	COMMON				1		0.248295	0.2415	0.248749	0.261482	0.490223	0.509777	0.204638	0.267394	0.351978	0.175989	0.619372	0.380628	0.341064	0.20191	0.169168	0.287858	0.371078	0.628922	0.199181	0.255116	0.225102	0.3206
LF82_1149	3327801	CDS	-1	691990	692667	678	automatic/finished	no	kdpE		DNA-binding transcriptional activator KdpE										2009-02-28	COMMON				1		0.20649	0.2817	0.289086	0.222714	0.570796	0.429204	0.199115	0.318584	0.371681	0.110619	0.690266	0.309735	0.278761	0.20354	0.199115	0.318584	0.402655	0.597345	0.141593	0.323009	0.29646	0.238938
LF82_1148	3327802	CDS	-2	692664	695348	2685	automatic/finished	no	kdpD		sensor histidine kinase KdpD					2.7.13.3	2.7.13.3-RXN				2009-02-28	COMMON				1		0.208939	0.2734	0.303166	0.214525	0.576536	0.423464	0.196648	0.302793	0.38324	0.117318	0.686034	0.313966	0.267039	0.237989	0.192179	0.302793	0.430168	0.569832	0.163128	0.27933	0.334078	0.223464
LF82_1147	3327803	CDS	-1	695341	695913	573	automatic/finished	no	kdpC		K(+) transporting P-type ATPase subunit KdpC					7.2.2.6					2009-02-28	COMMON				3		0.240838	0.2688	0.273997	0.216405	0.542757	0.457243	0.251309	0.267016	0.335079	0.146597	0.602094	0.397906	0.26178	0.282723	0.17801	0.277487	0.460733	0.539267	0.209424	0.256545	0.308901	0.225131
LF82_1146	3327804	CDS	-2	695922	697970	2049	automatic/finished	no	kdpB		K(+) transporting P-type ATPase subunit KdpB					7.2.2.6					2009-02-28	COMMON				1		0.212299	0.2592	0.299658	0.228892	0.558809	0.441191	0.2694	0.216691	0.4041	0.10981	0.620791	0.379209	0.222548	0.260615	0.181552	0.335286	0.442167	0.557833	0.144949	0.300146	0.313324	0.241581
LF82_1145	3327805	CDS	-1	697993	699666	1674	automatic/finished	no	kdpA		K(+) transporting P-type ATPase subunit KdpA					7.2.2.6					2009-02-28	COMMON				1		0.178614	0.2539	0.301075	0.266428	0.554958	0.445042	0.247312	0.232975	0.345878	0.173835	0.578853	0.421147	0.166667	0.243728	0.191756	0.397849	0.435484	0.564516	0.121864	0.284946	0.365591	0.227599
LF82_2602	3325694	CDS	3	700068	700274	207	automatic/finished	no	ybfA		DUF2517 domain-containing protein YbfA										2009-02-28	COMMON				1		0.217391	0.2512	0.26087	0.270531	0.512077	0.487923	0.202899	0.231884	0.304348	0.26087	0.536232	0.463768	0.275362	0.217391	0.217391	0.289855	0.434783	0.565217	0.173913	0.304348	0.26087	0.26087
LF82_2607	3325695	CDS	1	700375	700884	510	automatic/finished	no	ybgA		DUF1722 domain-containing protein YbgA										2009-02-28	COMMON				1		0.223529	0.2667	0.229412	0.280392	0.496078	0.503922	0.176471	0.388235	0.247059	0.188235	0.635294	0.364706	0.347059	0.158824	0.194118	0.3	0.352941	0.647059	0.147059	0.252941	0.247059	0.352941
LF82_1665	3325696	CDS	3	700881	702299	1419	automatic/finished	no	phr		deoxyribodipyrimidine photolyase						DEOXYRIBODIPYRIMIDINE-PHOTOLYASE-RXN				2009-02-28	COMMON				1		0.229739	0.2354	0.305849	0.229035	0.541226	0.458774	0.215645	0.266385	0.338266	0.179704	0.604651	0.395349	0.308668	0.243129	0.207188	0.241015	0.450317	0.549683	0.164905	0.196617	0.372093	0.266385
LF82_2611	3327806	CDS	-3	702341	703822	1482	automatic/finished	no	dtpD		dipeptide:H(+) symporter DtpD										2009-02-28	COMMON				1		0.194332	0.2402	0.280702	0.28475	0.520918	0.479082	0.242915	0.212551	0.331984	0.212551	0.544534	0.455466	0.208502	0.216599	0.192308	0.382591	0.408907	0.591093	0.131579	0.291498	0.317814	0.259109
LF82_2612	3325697	CDS	2	704093	704836	744	automatic/finished	no	ybgI		radiation resistance protein YbgI										2009-02-28	COMMON				3		0.229839	0.2272	0.305108	0.237903	0.532258	0.467742	0.237903	0.225806	0.395161	0.141129	0.620968	0.379032	0.294355	0.221774	0.205645	0.278226	0.427419	0.572581	0.157258	0.233871	0.314516	0.294355
LF82_2613	3325698	CDS	3	704859	705515	657	automatic/finished	no	pxpB		5-oxoprolinase component B					3.5.2.9	5-OXOPROLINASE-ATP-HYDROLYSING-RXN	PWY-4041			2009-02-28	COMMON				1		0.193303	0.2390	0.331811	0.235921	0.570776	0.429224	0.155251	0.296804	0.378995	0.16895	0.675799	0.324201	0.242009	0.22831	0.223744	0.305936	0.452055	0.547945	0.182648	0.191781	0.392694	0.232877
LF82_2614	3325699	CDS	2	705509	706441	933	automatic/finished	no	pxpC		5-oxoprolinase component C					3.5.2.9	5-OXOPROLINASE-ATP-HYDROLYSING-RXN	PWY-4041			2009-02-28	COMMON				1		0.215434	0.2444	0.306538	0.233655	0.550911	0.449089	0.205788	0.305466	0.337621	0.151125	0.643087	0.356913	0.279743	0.196141	0.254019	0.270096	0.450161	0.549839	0.160772	0.231511	0.327974	0.279743
LF82_2615	3325700	CDS	3	706431	707165	735	automatic/finished	no	pxpA		5-oxoprolinase component A					3.5.2.9	5-OXOPROLINASE-ATP-HYDROLYSING-RXN	PWY-4041			2009-02-28	COMMON				1		0.239456	0.2531	0.312925	0.194558	0.565986	0.434014	0.208163	0.228571	0.444898	0.118367	0.673469	0.326531	0.269388	0.261224	0.204082	0.265306	0.465306	0.534694	0.240816	0.269388	0.289796	0.2
LF82_1475	3325701	CDS	2	707201	707992	792	automatic/finished	no	nei		endonuclease VIII						4.2.99.18-RXN				2009-02-28	COMMON				1		0.231061	0.2525	0.272727	0.243687	0.525253	0.474747	0.19697	0.306818	0.310606	0.185606	0.617424	0.382576	0.314394	0.227273	0.17803	0.280303	0.405303	0.594697	0.181818	0.223485	0.329545	0.265152
LF82_0007	3327807	CDS	-1	707989	709050	1062	automatic/finished	no	abrB		putative regulator	3 : Putative function from multiple computational evidences									2009-02-28	COMMON				3		0.164783	0.2797	0.285311	0.270245	0.564972	0.435028	0.245763	0.282486	0.316384	0.155367	0.59887	0.40113	0.118644	0.276836	0.186441	0.418079	0.463277	0.536723	0.129944	0.279661	0.353107	0.237288
LF82_p082	3327808	CDS	-3	709319	709561	243	automatic/finished	no			Uncharacterized ybgO domain protein										2009-02-28	COMMON				3		0.341564	0.1811	0.197531	0.279835	0.378601	0.621399	0.37037	0.135802	0.246914	0.246914	0.382716	0.617284	0.382716	0.209877	0.123457	0.283951	0.333333	0.666667	0.271605	0.197531	0.222222	0.308642
LF82_0875	3327809	CDS	-3	709709	710992	1284	automatic/finished	no	gltA		citrate synthase					2.3.3.16	CITSYN-RXN	ANARESP1-PWY$FERMENTATION-PWY$P105-PWY$PWY-5913$TCA			2009-02-28	COMMON				2		0.247664	0.2578	0.242212	0.252336	0.5	0.5	0.278037	0.233645	0.32243	0.165888	0.556075	0.443925	0.310748	0.245327	0.154206	0.28972	0.399533	0.600467	0.154206	0.294393	0.25	0.301402
ESCLF0656	3325110	CDS	-2	711198	711356	159	automatic/finished	no			protein YbgU (modular protein)										2009-02-28	UNIQUE_AMIGA				3		0.377358	0.1384	0.18239	0.301887	0.320755	0.679245	0.415094	0.150943	0.207547	0.226415	0.358491	0.641509	0.377358	0.113208	0.207547	0.301887	0.320755	0.679245	0.339623	0.150943	0.132075	0.377358
LF82_2099	3325702	CDS	2	711701	712090	390	automatic/finished	no	sdhC		succinate:quinone oxidoreductase, membrane protein SdhC					1.3.5.1	RXN0-5244$RXN0-5245$SUCCINATE-DEHYDROGENASE-UBIQUINONE-RXN	PWY-3781$PWY-5913$PWY0-1329$PWY0-1353$TCA			2009-02-28	COMMON				2		0.215385	0.2590	0.233333	0.292308	0.492308	0.507692	0.276923	0.215385	0.330769	0.176923	0.546154	0.453846	0.176923	0.215385	0.161538	0.446154	0.376923	0.623077	0.192308	0.346154	0.207692	0.253846
LF82_2100	3325703	CDS	1	712084	712431	348	automatic/finished	no	sdhD		succinate:quinone oxidoreductase, membrane protein SdhD					1.3.5.1	RXN0-5244$RXN0-5245$SUCCINATE-DEHYDROGENASE-UBIQUINONE-RXN	PWY-3781$PWY-5913$PWY0-1329$PWY0-1353$TCA			2009-02-28	COMMON				1		0.166667	0.2356	0.272988	0.324713	0.508621	0.491379	0.232759	0.172414	0.362069	0.232759	0.534483	0.465517	0.155172	0.189655	0.155172	0.5	0.344828	0.655172	0.112069	0.344828	0.301724	0.241379
LF82_2097	3325704	CDS	3	712431	714197	1767	automatic/finished	no	sdhA		succinate:quinone oxidoreductase, FAD binding protein					1.3.5.1	RXN0-5244$RXN0-5245$SUCCINATE-DEHYDROGENASE-UBIQUINONE-RXN	PWY-3781$PWY-5913$PWY0-1329$PWY0-1353$TCA			2009-02-28	COMMON				2		0.223543	0.2564	0.297114	0.222977	0.55348	0.44652	0.219015	0.254669	0.39219	0.134126	0.646859	0.353141	0.300509	0.2309	0.208829	0.259762	0.439728	0.560272	0.151104	0.283531	0.290323	0.275042
LF82_2098	3325705	CDS	3	714213	714929	717	automatic/finished	no	sdhB		succinate:quinone oxidoreductase, iron-sulfur cluster binding protein					1.3.5.1	RXN0-5244$RXN0-5245$SUCCINATE-DEHYDROGENASE-UBIQUINONE-RXN	PWY-3781$PWY-5913$PWY0-1329$PWY0-1353$TCA			2009-02-28	COMMON				1		0.232915	0.2441	0.270572	0.252441	0.514644	0.485356	0.251046	0.259414	0.284519	0.205021	0.543933	0.456067	0.305439	0.192469	0.221757	0.280335	0.414226	0.585774	0.142259	0.280335	0.305439	0.271967
LF82_2195	3325706	CDS	1	715480	718281	2802	automatic/finished	no	sucA		subunit of E1(0) component of 2-oxoglutarate dehydrogenase					1.2.4.2	2OXOGLUTARATEDEH-RXN$2OXOGLUTDECARB-RXN$RXN-7716$RXN0-1147	PWY-5084$TCA			2009-02-28	COMMON				2		0.232691	0.2791	0.274447	0.213776	0.553533	0.446467	0.20985	0.276231	0.35439	0.159529	0.630621	0.369379	0.340471	0.220557	0.172377	0.266595	0.392934	0.607066	0.147752	0.340471	0.296574	0.215203
LF82_2196	3325707	CDS	3	718296	719513	1218	automatic/finished	no	sucB		dihydrolipoyltranssuccinylase					2.3.1.61	2OXOGLUTARATEDEH-RXN$2OXOGLUTDECARB-RXN$RXN-7716$RXN0-1147	PWY-5084$TCA			2009-02-28	COMMON				2		0.239737	0.2594	0.292282	0.208539	0.551724	0.448276	0.253695	0.253695	0.408867	0.083744	0.662562	0.337438	0.29803	0.256158	0.155172	0.29064	0.41133	0.58867	0.167488	0.268473	0.312808	0.251232
LF82_2197	3325708	CDS	3	719775	720941	1167	automatic/finished	no	sucC		succinyl-CoA synthetase subunit beta					6.2.1.5	SUCCCOASYN-RXN	PWY-5913$TCA			2009-02-28	COMMON				2		0.245073	0.2476	0.29563	0.211654	0.543273	0.456727	0.228792	0.228792	0.455013	0.087404	0.683805	0.316195	0.305913	0.208226	0.182519	0.303342	0.390746	0.609254	0.200514	0.305913	0.249357	0.244216
LF82_2198	3325709	CDS	2	720941	721810	870	automatic/finished	no	sucD		succinyl-CoA synthetase subunit alpha					6.2.1.5	SUCCCOASYN-RXN	PWY-5913$TCA			2009-02-28	COMMON				2		0.250575	0.2575	0.278161	0.213793	0.535632	0.464368	0.317241	0.158621	0.424138	0.1	0.582759	0.417241	0.258621	0.268966	0.186207	0.286207	0.455172	0.544828	0.175862	0.344828	0.224138	0.255172
LF82_p083	3325710	CDS	1	722050	723165	1116	automatic/finished	no			putative tetratricopeptide repeat protein	3 : Putative function from multiple computational evidences									2009-02-28	COMMON				3		0.289427	0.2034	0.244624	0.262545	0.448029	0.551971	0.306452	0.145161	0.370968	0.177419	0.516129	0.483871	0.341398	0.247312	0.169355	0.241935	0.416667	0.583333	0.22043	0.217742	0.193548	0.36828
LF82_p084	3325711	CDS	2	723047	723391	345	automatic/finished	no			conserved protein of unknown function	4 : Unknown function but conserved in other organisms	u : unknown	1 : Unknown							2009-02-28	UNIQUE_BANK						0.310145	0.1594	0.150725	0.37971	0.310145	0.689855	0.4	0.226087	0.113043	0.26087	0.33913	0.66087	0.243478	0.095652	0.113043	0.547826	0.208696	0.791304	0.286957	0.156522	0.226087	0.330435
LF82_0400	3325712	CDS	3	724494	726062	1569	automatic/finished	no	cydA		cytochrome bd-I ubiquinol oxidase subunit I					7.1.1.7	RXN0-5265$RXN0-5266$TRANS-RXN0-237	PWY0-1334$PWY0-1353			2009-02-28	COMMON				2		0.202677	0.2569	0.268324	0.272148	0.525175	0.474825	0.237094	0.227533	0.334608	0.200765	0.562141	0.437859	0.23327	0.24283	0.1587	0.365201	0.40153	0.59847	0.137667	0.300191	0.311663	0.250478
LF82_0401	3325713	CDS	3	726078	727217	1140	automatic/finished	no	cydB		cytochrome bd-I ubiquinol oxidase subunit II					7.1.1.7	RXN0-5265$RXN0-5266$TRANS-RXN0-237	PWY0-1334$PWY0-1353			2009-02-28	COMMON				2		0.185965	0.2579	0.282456	0.273684	0.540351	0.459649	0.255263	0.221053	0.334211	0.189474	0.555263	0.444737	0.186842	0.231579	0.184211	0.397368	0.415789	0.584211	0.115789	0.321053	0.328947	0.234211
LF82_2617	3325714	CDS	2	727232	727345	114	automatic/finished	no	cydX		cytochrome bd-I ubiquinol oxidase accessory subunit CydX					7.1.1.7					2009-02-28	UNIQUE_BANK						0.210526	0.2281	0.298246	0.263158	0.526316	0.473684	0.184211	0.184211	0.394737	0.236842	0.578947	0.421053	0.210526	0.236842	0.210526	0.342105	0.447368	0.552632	0.236842	0.263158	0.289474	0.210526
LF82_2609	3325715	CDS	1	727345	727638	294	automatic/finished	no	ybgE		PF09600 family protein YbgE										2009-02-28	COMMON				1		0.170068	0.2245	0.278912	0.326531	0.503401	0.496599	0.214286	0.234694	0.306122	0.244898	0.540816	0.459184	0.153061	0.183673	0.204082	0.459184	0.387755	0.612245	0.142857	0.255102	0.326531	0.27551
LF82_2608	3325716	CDS	3	727788	728192	405	automatic/finished	no	ybgC		esterase/thioesterase						RXN-9311	PWY-5837			2009-02-28	COMMON				3		0.241975	0.2272	0.261728	0.269136	0.488889	0.511111	0.237037	0.237037	0.362963	0.162963	0.6	0.4	0.303704	0.22963	0.140741	0.325926	0.37037	0.62963	0.185185	0.214815	0.281481	0.318519
LF82_2279	3325717	CDS	2	728189	728881	693	automatic/finished	no	tolQ		Tol-Pal system protein TolQ										2009-02-28	COMMON				1		0.239538	0.2367	0.266955	0.256854	0.503607	0.496393	0.290043	0.220779	0.333333	0.155844	0.554113	0.445887	0.264069	0.21645	0.168831	0.350649	0.385281	0.614719	0.164502	0.272727	0.298701	0.264069
LF82_2280	3325718	CDS	2	728885	729313	429	automatic/finished	no	tolR		Tol-Pal system protein TolR										2009-02-28	COMMON				2		0.242424	0.2191	0.293706	0.244755	0.512821	0.487179	0.265734	0.230769	0.384615	0.118881	0.615385	0.384615	0.265734	0.223776	0.146853	0.363636	0.370629	0.629371	0.195804	0.202797	0.34965	0.251748
LF82_2276	3325719	CDS	3	729378	730643	1266	automatic/finished	no	tolA		Tol-Pal system protein TolA										2009-02-28	COMMON				3		0.333333	0.2180	0.307267	0.14139	0.525276	0.474724	0.258294	0.123223	0.533175	0.085308	0.656398	0.343602	0.400474	0.379147	0.094787	0.125592	0.473934	0.526066	0.341232	0.151659	0.293839	0.21327
LF82_2277	3325720	CDS	3	730776	732068	1293	automatic/finished	no	tolB		Tol-Pal system periplasmic protein TolB										2009-02-28	COMMON				1		0.216551	0.2544	0.278422	0.25058	0.532869	0.467131	0.211137	0.25058	0.37355	0.164733	0.62413	0.37587	0.269142	0.271462	0.201856	0.257541	0.473318	0.526682	0.169374	0.241299	0.259861	0.329466
LF82_1591	3325721	CDS	1	732103	732624	522	automatic/finished	no	pal		peptidoglycan-associated outer membrane lipoprotein Pal										2009-02-28	COMMON				1		0.266284	0.2490	0.264368	0.220307	0.51341	0.48659	0.264368	0.224138	0.37931	0.132184	0.603448	0.396552	0.373563	0.212644	0.16092	0.252874	0.373563	0.626437	0.16092	0.310345	0.252874	0.275862
LF82_2610	3325722	CDS	1	732634	733425	792	automatic/finished	no	cpoB		cell division coordinator CpoB										2009-02-28	COMMON				3		0.282828	0.2424	0.253788	0.22096	0.496212	0.503788	0.280303	0.227273	0.344697	0.147727	0.57197	0.42803	0.371212	0.261364	0.147727	0.219697	0.409091	0.590909	0.19697	0.238636	0.268939	0.295455
LF82_t1244	3325723	tRNA	1	733590	733665	76	automatic/finished	no	lysT		tRNA-Lys										2009-02-28
LF82_t2408	3325724	tRNA	1	733701	733776	76	automatic/finished	no	valT		tRNA-Val										2009-02-28
ESCLF0676	3325111	CDS	3	733716	733889	174	automatic/finished	no			protein of unknown function	5 : Unknown function	u : unknown	1 : Unknown							2009-02-28	UNIQUE_AMIGA				3		0.201149	0.2529	0.298851	0.247126	0.551724	0.448276	0.189655	0.206897	0.344828	0.258621	0.551724	0.448276	0.241379	0.310345	0.224138	0.224138	0.534483	0.465517	0.172414	0.241379	0.327586	0.258621
LF82_t1247	3325725	tRNA	1	733779	733854	76	automatic/finished	no	lysW		tRNA-Lys										2009-02-28
LF82_t2414	3325726	tRNA	1	733906	733981	76	automatic/finished	no	valZ		tRNA-Val										2009-02-28
LF82_t1248	3325727	tRNA	1	733985	734060	76	automatic/finished	no	lysY		tRNA-Lys										2009-02-28
LF82_t1249	3325728	tRNA	1	734109	734184	76	automatic/finished	no	lysZ		tRNA-Lys										2009-02-28
LF82_t1241	3325729	tRNA	1	734218	734293	76	automatic/finished	no	lysQ		tRNA-Lys										2009-02-28
LF82_1432	3325730	CDS	3	734571	735614	1044	automatic/finished	no	nadA		quinolinate synthase					2.5.1.72	QUINOLINATE-SYNTHA-RXN	PYRIDNUCSYN-PWY			2009-02-28	COMMON				1		0.257663	0.2375	0.270115	0.234674	0.507663	0.492337	0.238506	0.232759	0.37931	0.149425	0.612069	0.387931	0.301724	0.270115	0.155172	0.272988	0.425287	0.574713	0.232759	0.20977	0.275862	0.281609
LF82_1681	3325731	CDS	1	735652	736371	720	automatic/finished	no	pnuC		nicotinamide riboside transporter										2009-02-28	COMMON				1		0.208333	0.2111	0.272222	0.308333	0.483333	0.516667	0.283333	0.1875	0.2875	0.241667	0.475	0.525	0.195833	0.183333	0.179167	0.441667	0.3625	0.6375	0.145833	0.2625	0.35	0.241667
LF82_3722	3327810	CDS	-2	736368	737309	942	automatic/finished	no	zitB		Zn(2(+))/Cd(2(+))/Ni(2(+))/Cu(2(+)) exporter										2009-02-28	COMMON				1		0.203822	0.2601	0.268577	0.267516	0.528662	0.471338	0.197452	0.296178	0.340764	0.165605	0.636943	0.363057	0.248408	0.235669	0.156051	0.359873	0.39172	0.60828	0.165605	0.248408	0.308917	0.27707
LF82_2616	3327811	CDS	-3	737423	737803	381	automatic/finished	no	ybgS		PF13985 family protein YbgS										2009-02-28	COMMON				2		0.314961	0.2625	0.251969	0.170604	0.514436	0.485564	0.377953	0.149606	0.409449	0.062992	0.559055	0.440945	0.370079	0.283465	0.173228	0.173228	0.456693	0.543307	0.19685	0.354331	0.173228	0.275591
LF82_0146	3325732	CDS	2	738119	739171	1053	automatic/finished	no	aroG		3-deoxy-7-phosphoheptulonate synthase, Phe-sensitive					2.5.1.54	DAHPSYN-RXN	PWY-6164			2009-02-28	COMMON				1		0.25736	0.2374	0.283001	0.222222	0.520418	0.479582	0.282051	0.225071	0.376068	0.116809	0.60114	0.39886	0.324786	0.210826	0.188034	0.276353	0.39886	0.60114	0.165242	0.276353	0.2849	0.273504
LF82_0916	3327812	CDS	-3	739337	740089	753	automatic/finished	no	gpmA		2,3-bisphosphoglycerate-dependent phosphoglycerate mutase					5.4.2.11	3PGAREARR-RXN	ANAGLYCOLYSIS-PWY$GLUCONEO-PWY$GLYCOLYSIS$GLYCOLYSIS-E-D$PWY-1622$PWY-6142$PWY-6901			2009-02-28	COMMON				2		0.26826	0.2231	0.297477	0.211155	0.520584	0.479416	0.25498	0.243028	0.374502	0.12749	0.61753	0.38247	0.386454	0.199203	0.167331	0.247012	0.366534	0.633466	0.163347	0.227092	0.350598	0.258964
LF82_0795	3327813	CDS	-2	740292	741332	1041	automatic/finished	no	galM		galactose-1-epimerase						ALDOSE1EPIM-RXN	PWY-6317			2009-02-28	COMMON				1		0.222863	0.2776	0.275696	0.223823	0.553314	0.446686	0.201729	0.270893	0.357349	0.170029	0.628242	0.371758	0.334294	0.236311	0.190202	0.239193	0.426513	0.573487	0.132565	0.325648	0.279539	0.262248
LF82_0794	3327814	CDS	-3	741326	742474	1149	automatic/finished	no	galK		galactokinase					2.7.1.6	GALACTOKIN-RXN	COLANSYN-PWY$PWY-6317			2009-02-28	COMMON				1		0.250653	0.2576	0.26893	0.222802	0.526545	0.473455	0.234987	0.232376	0.402089	0.130548	0.634465	0.365535	0.315927	0.214099	0.182768	0.287206	0.396867	0.603133	0.201044	0.326371	0.221932	0.250653
LF82_0799	3327815	CDS	-3	742478	743524	1047	automatic/finished	no	galT		galactose-1-phosphate uridylyltransferase					2.7.7.12	GALACTURIDYLYLTRANS-RXN	COLANSYN-PWY$PWY-6317			2009-02-28	COMMON				1		0.242598	0.2846	0.268386	0.204394	0.553009	0.446991	0.212034	0.286533	0.323782	0.17765	0.610315	0.389685	0.323782	0.260745	0.180516	0.234957	0.441261	0.558739	0.191977	0.30659	0.30086	0.200573
LF82_0792	3327816	CDS	-3	743534	744550	1017	automatic/finished	no	galE		UDP-glucose 4-epimerase					5.1.3.2	UDPGLUCEPIM-RXN	COLANSYN-PWY$PWY-6317			2009-02-28	COMMON				2		0.248771	0.2802	0.261554	0.20944	0.54179	0.45821	0.262537	0.253687	0.362832	0.120944	0.616519	0.383481	0.327434	0.20059	0.20059	0.271386	0.40118	0.59882	0.156342	0.386431	0.221239	0.235988
LF82_1376	3327817	CDS	-1	744811	746283	1473	automatic/finished	no	modF		ABC family protein ModF										2009-02-28	COMMON				2		0.228106	0.2587	0.265445	0.247794	0.5241	0.4759	0.213849	0.315682	0.317719	0.152749	0.633401	0.366599	0.303462	0.207739	0.187373	0.301426	0.395112	0.604888	0.167006	0.252546	0.291242	0.289206
LF82_1375	3327818	CDS	-3	746351	747139	789	automatic/finished	no	modE		DNA-binding transcriptional dual regulator ModE										2009-02-28	COMMON				1		0.264892	0.2586	0.263625	0.212928	0.52218	0.47782	0.250951	0.269962	0.361217	0.117871	0.631179	0.368821	0.311787	0.21673	0.178707	0.292776	0.395437	0.604563	0.231939	0.288973	0.250951	0.228137
LF82_2636	3325733	CDS	1	747268	747417	150	automatic/finished	no	acrZ		multidrug efflux pump accessory protein AcrZ										2009-02-28	COMMON				2		0.26	0.1800	0.233333	0.326667	0.413333	0.586667	0.28	0.18	0.36	0.18	0.54	0.46	0.24	0.1	0.16	0.5	0.26	0.74	0.26	0.26	0.18	0.3
LF82_1372	3325734	CDS	1	747580	748353	774	automatic/finished	no	modA		molybdate ABC transporter periplasmic binding protein					7.3.2.5					2009-02-28	COMMON				2		0.250646	0.2287	0.284238	0.236434	0.51292	0.48708	0.24031	0.174419	0.430233	0.155039	0.604651	0.395349	0.310078	0.306202	0.127907	0.255814	0.434109	0.565891	0.20155	0.205426	0.294574	0.29845
LF82_1373	3325735	CDS	3	748353	749042	690	automatic/finished	no	modB		molybdate ABC transporter membrane subunit					7.3.2.5					2009-02-28	COMMON				1		0.165217	0.2449	0.292754	0.297101	0.537681	0.462319	0.217391	0.252174	0.326087	0.204348	0.578261	0.421739	0.108696	0.26087	0.221739	0.408696	0.482609	0.517391	0.169565	0.221739	0.330435	0.278261
LF82_1374	3325736	CDS	2	749045	750103	1059	automatic/finished	no	modC		molybdate ABC transporter ATP binding subunit					7.3.2.5					2009-02-28	COMMON				1		0.239849	0.2323	0.293673	0.234183	0.525968	0.474032	0.252125	0.294618	0.322946	0.130312	0.617564	0.382436	0.286119	0.195467	0.192635	0.325779	0.388102	0.611898	0.181303	0.206799	0.365439	0.246459
LF82_2618	3327819	CDS	-3	750104	750922	819	automatic/finished	no	ybhA		pyridoxal phosphate/fructose-1,6-bisphosphate phosphatase					3.1.3.11, 3.1.3.74	3.1.3.74-RXN$F16BDEPHOS-RXN	GLUCONEO-PWY$GLYCOLYSIS$GLYCOLYSIS-E-D			2009-02-28	COMMON				1		0.255189	0.2589	0.255189	0.230769	0.514042	0.485959	0.25641	0.238095	0.358974	0.14652	0.59707	0.40293	0.333333	0.245421	0.142857	0.278388	0.388278	0.611722	0.175824	0.29304	0.263736	0.267399
LF82_1631	3325737	CDS	3	751077	752072	996	automatic/finished	no	pgl		6-phosphogluconolactonase					3.1.1.31	6PGLUCONOLACT-RXN	GLYCOLYSIS-E-D$OXIDATIVEPENT-PWY$PWY-6901$RUMP-PWY			2009-02-28	COMMON				1		0.222892	0.2500	0.297189	0.22992	0.547189	0.452811	0.210843	0.253012	0.394578	0.141566	0.64759	0.35241	0.322289	0.213855	0.186747	0.277108	0.400602	0.599398	0.135542	0.283133	0.310241	0.271084
LF82_2621	3327820	CDS	-1	752113	753129	1017	automatic/finished	no	ybhD		putative DNA-binding transcriptional regulator YbhD	3 : Putative function from multiple computational evidences									2009-02-28	COMMON				3		0.281219	0.2094	0.239921	0.26942	0.449361	0.550639	0.294985	0.227139	0.274336	0.20354	0.501475	0.498525	0.292035	0.224189	0.147493	0.336283	0.371681	0.628319	0.256637	0.176991	0.297935	0.268437
LF82_2624	3325738	CDS	1	753250	754302	1053	automatic/finished	no	ybhH		putative isomerase YbhH	3 : Putative function from multiple computational evidences									2009-02-28	COMMON				3		0.252612	0.2346	0.254511	0.25831	0.489079	0.510921	0.296296	0.188034	0.384615	0.131054	0.57265	0.42735	0.250712	0.262108	0.188034	0.299145	0.450142	0.549858	0.210826	0.253561	0.190883	0.344729
LF82_2625	3325739	CDS	1	754378	755811	1434	automatic/finished	no	ybhI		putative tricarboxylate transporter	3 : Putative function from multiple computational evidences									2009-02-28	COMMON				2		0.217573	0.2259	0.266388	0.290098	0.492329	0.507671	0.299163	0.158996	0.33682	0.205021	0.495816	0.504184	0.169456	0.232218	0.175732	0.422594	0.40795	0.59205	0.1841	0.286611	0.286611	0.242678
LF82_2626	3325740	CDS	3	755994	758255	2262	automatic/finished	no	ybhJ		putative hydratase YbhJ	3 : Putative function from multiple computational evidences									2009-02-28	COMMON				1		0.251989	0.2361	0.274978	0.236958	0.511052	0.488948	0.281167	0.190981	0.372679	0.155172	0.56366	0.43634	0.309019	0.238727	0.177719	0.274536	0.416446	0.583554	0.165782	0.278515	0.274536	0.281167
LF82_2620	3327821	CDS	-1	758395	759678	1284	automatic/finished	no	ybhC		outer membrane lipoprotein YhbC										2009-02-28	COMMON				1		0.23676	0.2648	0.273364	0.225078	0.538162	0.461838	0.275701	0.224299	0.364486	0.135514	0.588785	0.411215	0.301402	0.268692	0.191589	0.238318	0.46028	0.53972	0.133178	0.301402	0.264019	0.301402
LF82_2619	3327822	CDS	-3	759830	760306	477	automatic/finished	no	ybhB		putative kinase inhibitor	3 : Putative function from multiple computational evidences									2009-02-28	COMMON				1		0.207547	0.2390	0.287212	0.266247	0.526205	0.473795	0.220126	0.207547	0.408805	0.163522	0.616352	0.383648	0.27673	0.232704	0.213836	0.27673	0.446541	0.553459	0.125786	0.27673	0.238994	0.358491
LF82_p085	3325741	CDS	2	760415	761545	1131	automatic/finished	no			transposase						RXN0-5131				2009-02-28	COMMON				3		0.266136	0.2653	0.243148	0.225464	0.5084	0.4916	0.257294	0.238727	0.302387	0.201592	0.541114	0.458886	0.32626	0.238727	0.196286	0.238727	0.435013	0.564987	0.214854	0.318302	0.230769	0.236074
LF82_0233	3327823	CDS	-1	761656	762945	1290	automatic/finished	no	bioA		adenosylmethionine-8-amino-7-oxononanoate aminotransferase					2.6.1.62	DAPASYN-RXN	PWY0-1507			2009-02-28	COMMON				1		0.211628	0.2721	0.292248	0.224031	0.564341	0.435659	0.223256	0.251163	0.367442	0.15814	0.618605	0.381395	0.25814	0.260465	0.188372	0.293023	0.448837	0.551163	0.153488	0.304651	0.32093	0.22093
LF82_0234	3325742	CDS	3	763032	764072	1041	automatic/finished	no	bioB		biotin synthase					2.8.1.6	2.8.1.6-RXN	PWY0-1507			2009-02-28	COMMON				1		0.252642	0.2546	0.292988	0.199808	0.54755	0.45245	0.236311	0.279539	0.334294	0.149856	0.613833	0.386167	0.32853	0.244957	0.161383	0.26513	0.40634	0.59366	0.193084	0.239193	0.383285	0.184438
LF82_0237	3325743	CDS	2	764069	765223	1155	automatic/finished	no	bioF		8-amino-7-oxononanoate synthase					2.3.1.47	7KAPSYN-RXN$RXN-11484	PWY-6519$PWY-6578			2009-02-28	COMMON				1		0.197403	0.2606	0.318615	0.223377	0.579221	0.420779	0.176623	0.293507	0.38961	0.14026	0.683117	0.316883	0.257143	0.231169	0.233766	0.277922	0.464935	0.535065	0.158442	0.257143	0.332468	0.251948
LF82_0235	3325744	CDS	3	765210	765965	756	automatic/finished	no	bioC		malonyl-acyl carrier protein methyltransferase					2.1.1.197	RXN-11475	PWY-6519			2009-02-28	COMMON				1		0.214286	0.2725	0.292328	0.220899	0.564815	0.435185	0.154762	0.353175	0.329365	0.162698	0.68254	0.31746	0.293651	0.261905	0.186508	0.257937	0.448413	0.551587	0.194444	0.202381	0.361111	0.242063
LF82_0236	3325745	CDS	1	765958	766635	678	automatic/finished	no	bioD		dethiobiotin synthetase					6.3.3.3	DETHIOBIOTIN-SYN-RXN	PWY0-1507			2009-02-28	COMMON				3		0.250737	0.2537	0.283186	0.212389	0.536873	0.463127	0.265487	0.221239	0.367257	0.146018	0.588496	0.411504	0.247788	0.300885	0.181416	0.269911	0.482301	0.517699	0.238938	0.238938	0.300885	0.221239
LF82_p086	3327824	CDS	-3	766802	766939	138	automatic/finished	no			conserved protein of unknown function	4 : Unknown function but conserved in other organisms	u : unknown	1 : Unknown							2009-02-28	WRONG						0.275362	0.2319	0.15942	0.333333	0.391304	0.608696	0.217391	0.23913	0.173913	0.369565	0.413043	0.586957	0.347826	0.282609	0.086957	0.282609	0.369565	0.630435	0.26087	0.173913	0.217391	0.347826
LF82_2396	3325746	CDS	3	767214	769235	2022	automatic/finished	no	uvrB		excision nuclease subunit B						RXN0-2621				2009-02-28	COMMON				2		0.243323	0.2468	0.285361	0.22453	0.532146	0.467854	0.225519	0.271513	0.363501	0.139466	0.635015	0.364985	0.333828	0.215134	0.145401	0.305638	0.360534	0.639466	0.170623	0.253709	0.347181	0.228487
LF82_2627	3327825	CDS	-1	769273	770181	909	automatic/finished	no	ybhK		putative transferase YbhK	3 : Putative function from multiple computational evidences									2009-02-28	COMMON				1		0.229923	0.2343	0.288229	0.247525	0.522552	0.477448	0.254125	0.264026	0.356436	0.125413	0.620462	0.379538	0.270627	0.207921	0.188119	0.333333	0.39604	0.60396	0.165017	0.231023	0.320132	0.283828
ESCLF0709	3325112	CDS	-2	770424	770579	156	automatic/finished	no			conserved protein of unknown function	4 : Unknown function but conserved in other organisms	u : unknown	1 : Unknown							2009-02-28	UNIQUE_AMIGA				1		0.24359	0.2308	0.262821	0.262821	0.49359	0.50641	0.288462	0.173077	0.307692	0.230769	0.480769	0.519231	0.211538	0.288462	0.134615	0.365385	0.423077	0.576923	0.230769	0.230769	0.346154	0.192308
LF82_1365	3325747	CDS	1	770578	771567	990	automatic/finished	no	moaA		GTP 3',8'-cyclase					4.1.99.22	RXN-8340	PWY-6823			2009-02-28	COMMON				1		0.227273	0.2717	0.261616	0.239394	0.533333	0.466667	0.239394	0.284848	0.330303	0.145455	0.615152	0.384848	0.318182	0.181818	0.215152	0.284848	0.39697	0.60303	0.124242	0.348485	0.239394	0.287879
LF82_1366	3325748	CDS	1	771589	772101	513	automatic/finished	no	moaB		protein MoaB										2009-02-28	COMMON				2		0.22807	0.2398	0.282651	0.249513	0.522417	0.477583	0.239766	0.222222	0.380117	0.157895	0.602339	0.397661	0.280702	0.269006	0.181287	0.269006	0.450292	0.549708	0.163743	0.22807	0.28655	0.321637
LF82_1367	3325749	CDS	3	772104	772589	486	automatic/finished	no	moaC		cyclic pyranopterin monophosphate synthase					4.6.1.17	RXN-8340	PWY-6823			2009-02-28	COMMON				2		0.244856	0.2572	0.302469	0.195473	0.559671	0.440329	0.277778	0.203704	0.41358	0.104938	0.617284	0.382716	0.283951	0.259259	0.166667	0.290123	0.425926	0.574074	0.17284	0.308642	0.327161	0.191358
LF82_1368	3325750	CDS	1	772582	772827	246	automatic/finished	no	moaD		molybdopterin synthase sulfur carrier subunit					2.8.1.12	RXN-8342	PWY-6823			2009-02-28	COMMON				2		0.199187	0.2439	0.308943	0.247967	0.552846	0.447154	0.158537	0.231707	0.451219	0.158537	0.682927	0.317073	0.268293	0.268293	0.134146	0.329268	0.402439	0.597561	0.170732	0.231707	0.341463	0.256098
LF82_1369	3325751	CDS	2	772829	773281	453	automatic/finished	no	moaE		molybdopterin synthase catalytic subunit					2.8.1.12	RXN-8342	PWY-6823			2009-02-28	COMMON				2		0.247241	0.2472	0.315673	0.189845	0.562914	0.437086	0.225166	0.225166	0.430464	0.119205	0.655629	0.344371	0.304636	0.211921	0.238411	0.245033	0.450331	0.549669	0.211921	0.304636	0.278146	0.205298
LF82_2628	3325752	CDS	3	773418	774122	705	automatic/finished	no	ybhL		Bax1-I family protein YbhL										2009-02-28	COMMON				1		0.205674	0.2383	0.253901	0.302128	0.492199	0.507801	0.302128	0.170213	0.293617	0.234043	0.46383	0.53617	0.182979	0.234043	0.157447	0.425532	0.391489	0.608511	0.131915	0.310638	0.310638	0.246809
LF82_2629	3325753	CDS	3	774327	775040	714	automatic/finished	no	ybhM		Bax1-I family protein YbhM										2009-02-28	COMMON				3		0.260504	0.1835	0.228291	0.327731	0.411765	0.588235	0.323529	0.138655	0.281513	0.256303	0.420168	0.579832	0.193277	0.214286	0.176471	0.415966	0.390756	0.609244	0.264706	0.197479	0.226891	0.310924
LF82_2630	3327826	CDS	-3	775076	776032	957	automatic/finished	no	ybhN		PF03706 family inner membrane protein YbhN										2009-02-28	COMMON				1		0.191223	0.2341	0.289446	0.285266	0.523511	0.476489	0.260188	0.231975	0.30094	0.206897	0.532915	0.467085	0.197492	0.169279	0.203762	0.429467	0.373041	0.626959	0.115987	0.30094	0.363636	0.219436
LF82_2631	3327827	CDS	-1	776032	777273	1242	automatic/finished	no	clsB		cardiolipin synthase B						CARDIOLIPSYN-RXN$RXN-8141	PWY-5269$PWY-5668			2009-02-28	COMMON				1		0.23752	0.2576	0.286634	0.218196	0.544283	0.455717	0.210145	0.299517	0.350242	0.140097	0.649758	0.350242	0.323671	0.18599	0.200483	0.289855	0.386473	0.613527	0.178744	0.28744	0.309179	0.224638
LF82_2632	3327828	CDS	-2	777270	778031	762	automatic/finished	no	ybhP		endonuclease/exonuclease/phosphatase domain-containing protein YbhP										2009-02-28	COMMON				1		0.216535	0.2795	0.278215	0.225722	0.557743	0.442257	0.19685	0.307087	0.346457	0.149606	0.653543	0.346457	0.307087	0.228346	0.181102	0.283465	0.409449	0.590551	0.145669	0.30315	0.307087	0.244094
LF82_2633	3325754	CDS	3	778164	778574	411	automatic/finished	no	ybhQ		putative inner membrane protein	3 : Putative function from multiple computational evidences									2009-02-28	COMMON				3		0.192214	0.2165	0.323601	0.26764	0.540146	0.459854	0.189781	0.291971	0.335766	0.182482	0.627737	0.372263	0.20438	0.175182	0.20438	0.416058	0.379562	0.620438	0.182482	0.182482	0.430657	0.20438
LF82_2634	3327829	CDS	-2	778536	779642	1107	automatic/finished	no	ybhR		ABC exporter membrane subunit YbhR					7.6.2.2					2009-02-28	COMMON				1		0.223126	0.2800	0.248419	0.248419	0.528455	0.471545	0.279133	0.265583	0.262873	0.192412	0.528455	0.471545	0.243902	0.252033	0.124661	0.379404	0.376694	0.623306	0.146341	0.322493	0.357724	0.173442
LF82_2635	3327830	CDS	-1	779653	780786	1134	automatic/finished	no	ybhS		ABC exporter membrane subunit YbhS					7.6.2.2					2009-02-28	COMMON				1		0.19224	0.2654	0.285714	0.256614	0.551146	0.448854	0.293651	0.267196	0.285714	0.153439	0.55291	0.44709	0.198413	0.219577	0.171958	0.410053	0.391534	0.608466	0.084656	0.309524	0.399471	0.206349
LF82_2622	3327831	CDS	-3	780779	782515	1737	automatic/finished	no	ybhF		ABC exporter ATP binding subunit YbhF					7.6.2.2					2009-02-28	COMMON				1		0.234888	0.2631	0.29361	0.208405	0.556707	0.443293	0.253886	0.248705	0.35924	0.138169	0.607945	0.392055	0.29361	0.219344	0.186529	0.300518	0.405872	0.594128	0.157168	0.321244	0.33506	0.186529
LF82_2623	3327832	CDS	-2	782508	783506	999	automatic/finished	no	ybhG		HlyD_D23 family protein YbhG										2009-02-28	COMMON				1		0.225225	0.2593	0.316316	0.199199	0.575576	0.424424	0.186186	0.273273	0.417417	0.123123	0.690691	0.309309	0.33033	0.252252	0.168168	0.249249	0.42042	0.57958	0.159159	0.252252	0.363363	0.225225
LF82_2639	3327833	CDS	-3	783506	784177	672	automatic/finished	no	cecR		DNA-binding transcriptional dual regulator CecR										2009-02-28	COMMON				2		0.248512	0.2827	0.247024	0.221726	0.529762	0.470238	0.285714	0.263393	0.308036	0.142857	0.571429	0.428571	0.3125	0.25	0.15625	0.28125	0.40625	0.59375	0.147321	0.334821	0.276786	0.241071
LF82_1872	3325755	CDS	2	784406	785767	1362	automatic/finished	no	rhlE		ATP-dependent RNA helicase RhlE										2009-02-28	COMMON				2		0.232746	0.2753	0.288546	0.203377	0.563877	0.436123	0.220264	0.328194	0.359031	0.092511	0.687225	0.312775	0.312775	0.226872	0.200441	0.259912	0.427313	0.572687	0.165198	0.270925	0.306167	0.257709
ESCLF0728	3325114	CDS	-2	786000	786194	195	automatic/finished	no			Riboflavin biosynthesis intermediates N-glycosidase										2009-02-28	NEW				3		0.271795	0.2205	0.292308	0.215385	0.512821	0.48718	0.215385	0.276923	0.353846	0.153846	0.630769	0.369231	0.353846	0.215385	0.2	0.230769	0.415385	0.584615	0.246154	0.169231	0.323077	0.261538
LF82_0489	3325756	CDS	1	786304	788454	2151	automatic/finished	no	dinG		ATP-dependent DNA helicase DinG						RXN0-4261				2009-02-28	COMMON				1		0.233845	0.2520	0.290098	0.224082	0.542073	0.457927	0.232915	0.301255	0.32636	0.13947	0.627615	0.372385	0.312413	0.198047	0.185495	0.304045	0.383543	0.616457	0.156206	0.256625	0.358438	0.228731
LF82_2637	3325757	CDS	1	788482	789444	963	automatic/finished	no	ybiB		nonspecific DNA-binding protein YbiB										2009-02-28	COMMON				2		0.237799	0.2565	0.294912	0.2108	0.551402	0.448598	0.255452	0.28972	0.352025	0.102804	0.641745	0.358255	0.286604	0.23053	0.196262	0.286604	0.426791	0.573209	0.17134	0.249221	0.336449	0.242991
LF82_2638	3325758	CDS	3	789585	790670	1086	automatic/finished	no	hcxB		hydroxycarboxylate dehydrogenase B					1.1.1.237	HYDROXYPHENYLPYRUVATE-REDUCTASE-RXN$RXN-7632				2009-02-28	COMMON				1		0.211786	0.2541	0.303867	0.230203	0.558011	0.441989	0.220994	0.243094	0.38674	0.149171	0.629834	0.370166	0.273481	0.254144	0.201657	0.270718	0.455801	0.544199	0.140884	0.265193	0.323204	0.270718
LF82_2641	3327834	CDS	-2	790899	791159	261	automatic/finished	no	ybiJ		DUF1471 domain-containing protein YbiJ										2009-02-28	COMMON				2		0.264368	0.2529	0.252874	0.229885	0.505747	0.494253	0.344828	0.091954	0.425287	0.137931	0.517241	0.482759	0.252874	0.390805	0.103448	0.252874	0.494253	0.505747	0.195402	0.275862	0.229885	0.298851
LF82_2640	3327835	CDS	-2	791424	791690	267	automatic/finished	no	ybiI		zinc finger domain-containing protein YbiI										2009-02-28	COMMON				3		0.277154	0.2322	0.277154	0.213483	0.509363	0.490637	0.235955	0.235955	0.370787	0.157303	0.606742	0.393258	0.359551	0.213483	0.269663	0.157303	0.483146	0.516854	0.235955	0.247191	0.191011	0.325843
LF82_2651	3327836	CDS	-1	791764	792441	678	automatic/finished	no	ybiX		PKHD-type hydroxylase YbiX										2009-02-28	COMMON				1		0.243363	0.2773	0.258112	0.221239	0.535398	0.464602	0.221239	0.292035	0.323009	0.163717	0.615044	0.384956	0.323009	0.20354	0.185841	0.287611	0.389381	0.610619	0.185841	0.336283	0.265487	0.212389
LF82_0668	3327837	CDS	-2	792657	794939	2283	automatic/finished	no	fiu		iron catecholate outer membrane transporter Fiu										2009-02-28	COMMON				1		0.251862	0.2803	0.251424	0.216382	0.531756	0.468244	0.312746	0.191853	0.348226	0.147175	0.540079	0.459921	0.315374	0.283837	0.187911	0.212878	0.471748	0.528252	0.127464	0.365309	0.218134	0.289093
LF82_2642	3327838	CDS	-2	795204	795464	261	automatic/finished	no	mcbA		DUF1471 domain-containing protein McbA										2009-02-28	COMMON				1		0.291188	0.2644	0.252874	0.191571	0.517241	0.482759	0.321839	0.206897	0.367816	0.103448	0.574713	0.425287	0.287356	0.275862	0.183908	0.252874	0.45977	0.54023	0.264368	0.310345	0.206897	0.218391
LF82_2643	3325759	CDS	2	795740	796666	927	automatic/finished	no	rlmF		23S rRNA m(6)A1618 methyltransferase					2.1.1.181	RXN-11596				2009-02-28	COMMON				1		0.238403	0.2546	0.285868	0.221143	0.540453	0.459547	0.255663	0.268608	0.333333	0.142395	0.601942	0.398058	0.31068	0.213592	0.223301	0.252427	0.436893	0.563107	0.148867	0.281553	0.300971	0.268608
LF82_2644	3327839	CDS	-1	796663	798888	2226	automatic/finished	no	ybiO		moderate conductance mechanosensitive channel YbiO										2009-02-28	COMMON				1		0.211141	0.2655	0.27044	0.25292	0.535939	0.464061	0.265499	0.253369	0.30593	0.175202	0.559299	0.440701	0.212938	0.256065	0.169811	0.361186	0.425876	0.574124	0.154987	0.287062	0.33558	0.222372
LF82_0855	3327840	CDS	-1	799006	799728	723	automatic/finished	no	glnQ		L-glutamine ABC transporter ATP binding subunit					7.4.2.1					2009-02-28	COMMON				2		0.233748	0.2448	0.294606	0.226833	0.539419	0.460581	0.224066	0.286307	0.373444	0.116183	0.659751	0.340249	0.3361	0.195021	0.13278	0.3361	0.327801	0.672199	0.141079	0.253112	0.377593	0.228216
LF82_0854	3327841	CDS	-2	799725	800384	660	automatic/finished	no	glnP		L-glutamine ABC transporter membrane subunit					7.4.2.1					2009-02-28	COMMON				2		0.183333	0.2500	0.283333	0.283333	0.533333	0.466667	0.281818	0.240909	0.322727	0.154545	0.563636	0.436364	0.15	0.209091	0.204545	0.436364	0.413636	0.586364	0.118182	0.3	0.322727	0.259091
LF82_0851	3327842	CDS	-2	800523	801269	747	automatic/finished	no	glnH		L-glutamine ABC transporter periplasmic binding protein					7.4.2.1					2009-02-28	COMMON				2		0.294511	0.2316	0.251673	0.222222	0.483266	0.516734	0.309237	0.156627	0.389558	0.144578	0.546185	0.453815	0.373494	0.220884	0.120482	0.285141	0.341365	0.658635	0.200803	0.317269	0.24498	0.236948
ESCLF0742	3325115	CDS	-1	801196	801387	192	automatic/finished	no			conserved protein of unknown function	4 : Unknown function but conserved in other organisms	u : unknown	1 : Unknown							2009-02-28	UNIQUE_AMIGA				3		0.265625	0.2031	0.234375	0.296875	0.4375	0.5625	0.265625	0.140625	0.28125	0.3125	0.421875	0.578125	0.3125	0.140625	0.25	0.296875	0.390625	0.609375	0.21875	0.328125	0.171875	0.28125
LF82_p087	3327843	CDS	-2	801315	801608	294	automatic/finished	no			conserved protein of unknown function	4 : Unknown function but conserved in other organisms	u : unknown	1 : Unknown							2009-02-28	WRONG						0.261905	0.2177	0.176871	0.343537	0.394558	0.605442	0.306122	0.173469	0.142857	0.377551	0.316327	0.683673	0.22449	0.265306	0.193878	0.316327	0.459184	0.540816	0.255102	0.214286	0.193878	0.336735
LF82_0520	3327844	CDS	-1	801673	802269	597	automatic/finished	no	dps		DNA protection during starvation protein										2009-02-28	COMMON				2		0.298157	0.2379	0.234506	0.229481	0.472362	0.527638	0.326633	0.201005	0.356784	0.115578	0.557789	0.442211	0.336683	0.221106	0.135678	0.306533	0.356784	0.643216	0.231156	0.291457	0.211055	0.266332
LF82_1874	3327845	CDS	-3	802475	803362	888	automatic/finished	no	rhtA		L-threonine/L-homoserine exporter										2009-02-28	COMMON				3		0.181306	0.2477	0.281532	0.289414	0.529279	0.470721	0.199324	0.263514	0.341216	0.195946	0.60473	0.39527	0.131757	0.293919	0.172297	0.402027	0.466216	0.533784	0.212838	0.185811	0.331081	0.27027
LF82_1567	3325760	CDS	3	803715	804230	516	automatic/finished	no	ompX		outer membrane protein X										2009-02-28	COMMON				2		0.251938	0.2616	0.25	0.236434	0.511628	0.488372	0.284884	0.145349	0.366279	0.203488	0.511628	0.488372	0.319767	0.244186	0.22093	0.215116	0.465116	0.534884	0.151163	0.395349	0.162791	0.290698
LF82_2645	3327846	CDS	-2	804279	805862	1584	automatic/finished	no	opgE		phosphoethanolamine transferase										2009-02-28	COMMON				1		0.260732	0.2481	0.24053	0.250631	0.488636	0.511364	0.274621	0.208333	0.30303	0.214015	0.511364	0.488636	0.320076	0.217803	0.157197	0.304924	0.375	0.625	0.1875	0.318182	0.261364	0.232955
LF82_s2060	3324974	misc_RNA	-1	806217	806305	89	automatic/finished	no	rybA		Novel sRNA, function unknown										2009-02-28	no
LF82_1364	3325761	CDS	3	806448	806915	468	automatic/finished	no	mntR		DNA-binding transcriptional dual regulator MntR										2009-02-28	COMMON				1		0.245726	0.2073	0.333333	0.213675	0.540598	0.459402	0.230769	0.25	0.410256	0.108974	0.660256	0.339744	0.307692	0.179487	0.205128	0.307692	0.384615	0.615385	0.198718	0.192308	0.384615	0.224359
LF82_2646	3325762	CDS	2	806912	808030	1119	automatic/finished	no	ybiR		putative transporter YbiR	3 : Putative function from multiple computational evidences									2009-02-28	COMMON				1		0.179625	0.2189	0.2958	0.30563	0.514745	0.485255	0.225201	0.270777	0.286863	0.217158	0.557641	0.442359	0.147453	0.217158	0.193029	0.442359	0.410188	0.589812	0.16622	0.168901	0.407507	0.257373
LF82_2647	3327847	CDS	-3	808088	809008	921	automatic/finished	no	ldtB		L,D-transpeptidase LdtB						RXN0-5402				2009-02-28	COMMON				2		0.243214	0.2649	0.268187	0.22367	0.533116	0.466884	0.296417	0.247557	0.348534	0.107492	0.596091	0.403909	0.289902	0.260586	0.159609	0.289902	0.420195	0.579805	0.143322	0.286645	0.296417	0.273616
LF82_2648	3325763	CDS	1	809227	810819	1593	automatic/finished	no	ybiT		putative ATP-binding protein YbiT	3 : Putative function from multiple computational evidences									2009-02-28	COMMON				1		0.249215	0.2367	0.290647	0.223478	0.527307	0.472693	0.265537	0.239171	0.354049	0.141243	0.59322	0.40678	0.354049	0.167608	0.175141	0.303201	0.34275	0.65725	0.12806	0.303201	0.34275	0.225989
LF82_2649	3327848	CDS	-3	811019	811834	816	automatic/finished	no	ybiV		sugar phosphatase YbiV					3.1.3.23	RXNQT-4142$SUGAR-PHOSPHATASE-RXN				2009-02-28	COMMON				1		0.281863	0.2292	0.241422	0.247549	0.470588	0.529412	0.279412	0.238971	0.338235	0.143382	0.577206	0.422794	0.371324	0.172794	0.128676	0.327206	0.301471	0.698529	0.194853	0.275735	0.257353	0.272059
LF82_2650	3327849	CDS	-2	811980	814412	2433	automatic/finished	no	ybiW		putative pyruvate formate lyase	3 : Putative function from multiple computational evidences					PYRUVFORMLY-RXN	ANARESP1-PWY$FERMENTATION-PWY$PWY-5480$PWY-5485$PWY-5493			2009-02-28	COMMON				2		0.240444	0.2692	0.27538	0.214961	0.544595	0.455405	0.237978	0.268804	0.35635	0.136868	0.625154	0.374846	0.330456	0.219482	0.173859	0.276202	0.393342	0.606658	0.152898	0.319359	0.295931	0.231813
LF82_2652	3327850	CDS	-3	814418	815317	900	automatic/finished	no	ybiY		putative pyruvate formate-lyase activating enzyme YbiY	3 : Putative function from multiple computational evidences					TDCEACT-RXN				2009-02-28	COMMON				1		0.236667	0.2789	0.26	0.224444	0.538889	0.461111	0.233333	0.27	0.33	0.166667	0.6	0.4	0.306667	0.246667	0.17	0.276667	0.416667	0.583333	0.17	0.32	0.28	0.23
LF82_0752	3325764	CDS	3	815448	816110	663	automatic/finished	no	fsaA		fructose-6-phosphate aldolase 1						RXN0-313				2009-02-28	COMMON				1		0.221719	0.2187	0.316742	0.242836	0.535445	0.464555	0.235294	0.226244	0.41629	0.122172	0.642534	0.357466	0.239819	0.298643	0.144796	0.316742	0.443439	0.556561	0.190045	0.131222	0.38914	0.289593
LF82_1378	3327851	CDS	-2	816186	816935	750	automatic/finished	no	moeB		molybdopterin-synthase adenylyltransferase					2.7.7.80	RXN-11361	PWY-6823			2009-02-28	COMMON				1		0.222667	0.2533	0.3	0.224	0.553333	0.446667	0.224	0.252	0.388	0.136	0.64	0.36	0.272	0.22	0.196	0.312	0.416	0.584	0.172	0.288	0.316	0.224
LF82_1377	3327852	CDS	-3	816935	818170	1236	automatic/finished	no	moeA		molybdopterin molybdotransferase					2.10.1.1	RXN-8348	PWY-6823			2009-02-28	COMMON				1		0.204693	0.2686	0.295307	0.231392	0.563916	0.436084	0.208738	0.259709	0.38835	0.143204	0.648058	0.351942	0.242718	0.252427	0.206311	0.298544	0.458738	0.541262	0.162621	0.293689	0.291262	0.252427
LF82_1081	3325765	CDS	1	818374	819339	966	automatic/finished	no	iaaA		isoaspartyl dipeptidase proenzyme					3.4.19.5, 3.5.1.1	ASPARAGHYD-RXN$RXN0-3241	ASPARAGINE-DEG1-PWY			2009-02-28	COMMON				3		0.229814	0.2412	0.321946	0.207039	0.563147	0.436853	0.229814	0.186335	0.468944	0.114907	0.65528	0.34472	0.245342	0.254658	0.220497	0.279503	0.475155	0.524845	0.214286	0.282609	0.276398	0.226708
LF82_0932	3325766	CDS	2	819326	821197	1872	automatic/finished	no	gsiA		glutathione ABC transporter ATP binding subunit GsiA					7.4.2.10					2009-02-28	COMMON				1		0.213675	0.2468	0.293269	0.246261	0.540064	0.459936	0.192308	0.30609	0.358974	0.142628	0.665064	0.334936	0.270833	0.224359	0.179487	0.325321	0.403846	0.596154	0.177885	0.209936	0.341346	0.270833
LF82_0933	3325767	CDS	3	821217	822755	1539	automatic/finished	no	gsiB		glutathione ABC transporter periplasmic binding protein					7.4.2.10					2009-02-28	COMMON				2		0.261858	0.2463	0.282651	0.209227	0.528915	0.471085	0.282651	0.212476	0.341131	0.163743	0.553606	0.446394	0.323587	0.290448	0.132554	0.253411	0.423002	0.576998	0.179337	0.235867	0.374269	0.210526
LF82_0934	3325768	CDS	2	822773	823693	921	automatic/finished	no	gsiC		glutathione ABC transporter membrane subunit GsiC					7.4.2.10					2009-02-28	COMMON				1		0.181325	0.2410	0.299674	0.277959	0.540717	0.459283	0.224756	0.234528	0.348534	0.192182	0.583062	0.416938	0.188925	0.214984	0.175896	0.420195	0.390879	0.609121	0.130293	0.273616	0.374593	0.221498
LF82_0935	3325769	CDS	1	823696	824607	912	automatic/finished	no	gsiD		glutathione ABC transporter membrane subunit GsiD					7.4.2.10					2009-02-28	COMMON				1		0.173246	0.2434	0.288377	0.294956	0.531798	0.468202	0.223684	0.220395	0.348684	0.207237	0.569079	0.430921	0.171053	0.243421	0.1875	0.398026	0.430921	0.569079	0.125	0.266447	0.328947	0.279605
LF82_3528	3325770	CDS	3	824784	827141	2358	automatic/finished	no	pdeI		putative c-di-GMP phosphodiesterase PdeI	3 : Putative function from multiple computational evidences					RXN0-4181				2009-02-28	COMMON				3		0.292197	0.1811	0.230704	0.296014	0.41179	0.58821	0.306616	0.183206	0.304071	0.206107	0.487277	0.512723	0.352417	0.164122	0.143766	0.339695	0.307888	0.692112	0.217557	0.195929	0.244275	0.342239
LF82_3529	3325771	CDS	1	827149	828477	1329	automatic/finished	no	dgcI		putative diguanylate cyclase DgcI	3 : Putative function from multiple computational evidences					RXN0-5359				2009-02-28	COMMON				3		0.272385	0.1881	0.240783	0.298721	0.428894	0.571106	0.295711	0.155756	0.325056	0.223476	0.480813	0.519187	0.322799	0.176072	0.14447	0.356659	0.320542	0.679458	0.198646	0.232506	0.252822	0.316027
LF82_3530	3327853	CDS	-3	828524	829849	1326	automatic/finished	no	rimO		ribosomal protein S12 methylthiotransferase RimO					2.8.4.4	RXN0-6366				2009-02-28	COMMON				2		0.25641	0.2481	0.27451	0.220965	0.522624	0.477376	0.235294	0.269231	0.368778	0.126697	0.638009	0.361991	0.339367	0.174208	0.18552	0.300905	0.359729	0.640272	0.19457	0.300905	0.269231	0.235294
LF82_0246	3325772	CDS	1	830062	830445	384	automatic/finished	no	bssR		regulator of biofilm formation										2009-02-28	COMMON				1		0.28125	0.2292	0.255208	0.234375	0.484375	0.515625	0.28125	0.28125	0.304688	0.132812	0.585938	0.414062	0.359375	0.15625	0.171875	0.3125	0.328125	0.671875	0.203125	0.25	0.289062	0.257812
LF82_3531	3325773	CDS	3	830556	831671	1116	automatic/finished	no	yliI		aldose sugar dehydrogenase YliI						RXN0-6371				2009-02-28	COMMON				1		0.241039	0.2384	0.277778	0.242832	0.516129	0.483871	0.225806	0.239247	0.360215	0.174731	0.599462	0.400538	0.303763	0.198925	0.223118	0.274194	0.422043	0.577957	0.193548	0.276882	0.25	0.27957
LF82_3532	3327854	CDS	-3	831668	832294	627	automatic/finished	no	gstB		glutathione S-transferase GstB						GSHTRAN-RXN$GST-RXN				2009-02-28	COMMON				1		0.253589	0.2440	0.275917	0.226475	0.519936	0.480064	0.239234	0.263158	0.344498	0.15311	0.607656	0.392344	0.30622	0.205742	0.186603	0.301435	0.392345	0.607655	0.215311	0.263158	0.296651	0.22488
LF82_0431	3325774	CDS	2	832541	833743	1203	automatic/finished	no	dacC		D-alanyl-D-alanine carboxypeptidase DacC					3.4.16.4	3.4.16.4-RXN				2009-02-28	COMMON				2		0.243558	0.2244	0.288446	0.243558	0.512884	0.487116	0.281796	0.194514	0.361596	0.162095	0.55611	0.44389	0.281796	0.241895	0.179551	0.296758	0.421446	0.578554	0.167082	0.236908	0.32419	0.27182
LF82_0468	3327855	CDS	-2	833790	834548	759	automatic/finished	no	deoR		DNA-binding transcriptional repressor DeoR										2009-02-28	COMMON				1		0.245059	0.2411	0.259552	0.254282	0.500659	0.499341	0.256917	0.256917	0.320158	0.166008	0.577075	0.422925	0.324111	0.201581	0.177866	0.296443	0.379447	0.620553	0.15415	0.264822	0.280632	0.300395
LF82_2656	3327856	CDS	-2	834606	835202	597	automatic/finished	no	ybjG		undecaprenyl pyrophosphate phosphatase					3.6.1.27	UNDECAPRENYL-DIPHOSPHATASE-RXN				2009-02-28	COMMON				2		0.18258	0.2479	0.268007	0.301508	0.515913	0.484087	0.201005	0.266332	0.281407	0.251256	0.547739	0.452261	0.18593	0.221106	0.190955	0.40201	0.41206	0.58794	0.160804	0.256281	0.331658	0.251256
LF82_0326	3325775	CDS	2	835487	836719	1233	automatic/finished	no	mdfA		multidrug efflux pump MdfA/Na(+):H(+) antiporter/K(+):H(+) antiporter										2009-02-28	COMMON				1		0.191403	0.2247	0.296837	0.287105	0.521492	0.478508	0.245742	0.218978	0.328467	0.206813	0.547445	0.452555	0.180049	0.221411	0.192214	0.406326	0.413625	0.586375	0.148418	0.233577	0.36983	0.248175
LF82_2657	3327857	CDS	-2	836760	837044	285	automatic/finished	no	ybjH		uncharacterized protein YbjH										2009-02-28	COMMON				2		0.207018	0.2526	0.277193	0.263158	0.529825	0.470175	0.210526	0.263158	0.421053	0.105263	0.684211	0.315789	0.252632	0.252632	0.147368	0.347368	0.4	0.6	0.157895	0.242105	0.263158	0.336842
LF82_2658	3327858	CDS	-1	837130	837945	816	automatic/finished	no	ybjI		5-amino-6-(5-phospho-D-ribitylamino)uracil phosphatase					3.1.3.102, 3.1.3.104	RXN0-5187				2009-02-28	COMMON				3		0.289216	0.2034	0.258578	0.248775	0.46201	0.53799	0.275735	0.172794	0.400735	0.150735	0.573529	0.426471	0.367647	0.154412	0.158088	0.319853	0.3125	0.6875	0.224265	0.283088	0.216912	0.275735
LF82_2659	3327859	CDS	-2	837945	839153	1209	automatic/finished	no	ybjJ		inner membrane protein YbjJ										2009-02-28	COMMON				1		0.169562	0.2432	0.301075	0.286187	0.544251	0.455749	0.240695	0.186104	0.394541	0.17866	0.580645	0.419355	0.131514	0.272953	0.213399	0.382134	0.486352	0.513648	0.136476	0.270471	0.295285	0.297767
LF82_2660	3325776	CDS	2	839237	839773	537	automatic/finished	no	rcdA		DNA-binding transcriptional regulator RcdA										2009-02-28	COMMON				1		0.247672	0.2384	0.277467	0.236499	0.515829	0.484171	0.273743	0.256983	0.307263	0.162011	0.564246	0.435754	0.290503	0.234637	0.173184	0.301676	0.407821	0.592179	0.178771	0.223464	0.351955	0.24581
LF82_s2061	3324976	misc_RNA	-1	839790	839868	79	automatic/finished	no	rybB		sRNA effector of ompC and ompW mRNA instability; requires Hfq										2009-02-28	no
LF82_2661	3327860	CDS	-2	839949	841634	1686	automatic/finished	no	ybjL		putative transport protein YbjL	3 : Putative function from multiple computational evidences									2009-02-28	COMMON				1		0.213523	0.2384	0.276987	0.271056	0.515421	0.484579	0.259786	0.209964	0.359431	0.170819	0.569395	0.430605	0.213523	0.170819	0.220641	0.395018	0.391459	0.608541	0.16726	0.33452	0.25089	0.247331
LF82_2662	3325777	CDS	2	841904	842281	378	automatic/finished	no	ybjM		putative inner membrane protein	3 : Putative function from multiple computational evidences									2009-02-28	COMMON				1		0.193122	0.2169	0.259259	0.330688	0.47619	0.52381	0.198413	0.253968	0.253968	0.293651	0.507937	0.492064	0.15873	0.214286	0.222222	0.404762	0.436508	0.563492	0.222222	0.18254	0.301587	0.293651
LF82_0926	3327861	CDS	-1	842311	842568	258	automatic/finished	no	grxA		reduced glutaredoxin 1										2009-02-28	COMMON				1		0.286822	0.2016	0.263566	0.248062	0.465116	0.534884	0.22093	0.232558	0.395349	0.151163	0.627907	0.372093	0.406977	0.186047	0.174419	0.232558	0.360465	0.639535	0.232558	0.186047	0.22093	0.360465
LF82_2653	3325778	CDS	1	842728	843015	288	automatic/finished	no	ybjC		DUF1418 domain-containing protein YbjC										2009-02-28	COMMON				1		0.232639	0.2326	0.256944	0.277778	0.489583	0.510417	0.239583	0.3125	0.291667	0.15625	0.604167	0.395833	0.229167	0.229167	0.114583	0.427083	0.34375	0.65625	0.229167	0.15625	0.364583	0.25
LF82_1482	3325779	CDS	2	842999	843721	723	automatic/finished	no	nfsA		NADPH-dependent nitroreductase NfsA						R303-RXN				2009-02-28	COMMON				1		0.239281	0.2517	0.271093	0.237898	0.522822	0.477178	0.248963	0.286307	0.302905	0.161826	0.589212	0.410788	0.298755	0.224066	0.19917	0.278008	0.423237	0.576764	0.170124	0.244813	0.311203	0.273859
LF82_1888	3325780	CDS	2	843782	844684	903	automatic/finished	no	rimK		ribosomal protein S6 modification protein						RXN0-6726				2009-02-28	COMMON				2		0.217054	0.2447	0.314507	0.223699	0.559247	0.440753	0.245847	0.239203	0.398671	0.116279	0.637874	0.362126	0.259136	0.239203	0.20598	0.295681	0.445183	0.554817	0.146179	0.255814	0.33887	0.259136
LF82_2663	3325781	CDS	2	844772	845248	477	automatic/finished	no	ybjN		protein YbjN										2009-02-28	COMMON				1		0.230608	0.2285	0.251572	0.289308	0.480084	0.519916	0.220126	0.257862	0.333333	0.188679	0.591195	0.408805	0.320755	0.213836	0.106918	0.358491	0.320755	0.679245	0.150943	0.213836	0.314465	0.320755
LF82_1689	3325782	CDS	3	845598	846710	1113	automatic/finished	no	potF		putrescine ABC transporter periplasmic binding protein					7.6.2.11					2009-02-28	COMMON				1		0.262354	0.2390	0.267745	0.230907	0.506739	0.493261	0.269542	0.196765	0.377358	0.156334	0.574124	0.425876	0.342318	0.242588	0.132075	0.283019	0.374663	0.625337	0.175202	0.277628	0.293801	0.253369
LF82_1690	3325783	CDS	1	846805	847938	1134	automatic/finished	no	potG		putrescine ABC transporter ATP binding subunit					7.6.2.11					2009-02-28	COMMON				1		0.223104	0.2460	0.296296	0.234568	0.542328	0.457672	0.222222	0.298942	0.362434	0.116402	0.661376	0.338624	0.309524	0.193122	0.171958	0.325397	0.365079	0.634921	0.137566	0.246032	0.354497	0.261905
LF82_1691	3325784	CDS	1	847948	848892	945	automatic/finished	no	potH		putrescine ABC transporter membrane subunit PotH					7.6.2.11					2009-02-28	COMMON				1		0.204233	0.2349	0.267725	0.293122	0.502646	0.497354	0.260317	0.27619	0.263492	0.2	0.539683	0.460317	0.212698	0.219048	0.139683	0.428571	0.35873	0.64127	0.139683	0.209524	0.4	0.250794
LF82_1692	3325785	CDS	3	848889	849734	846	automatic/finished	no	potI		putrescine ABC transporter membrane subunit PotI					7.6.2.11					2009-02-28	COMMON				2		0.165485	0.2447	0.303782	0.286052	0.548463	0.451537	0.248227	0.202128	0.343972	0.205674	0.546099	0.453901	0.117021	0.280142	0.187943	0.414894	0.468085	0.531915	0.131206	0.251773	0.379433	0.237589
LF82_2664	3325786	CDS	2	849794	850282	489	automatic/finished	no	ybjO		putative inner membrane protein	3 : Putative function from multiple computational evidences									2009-02-28	COMMON				1		0.190184	0.2352	0.286299	0.288344	0.521472	0.478528	0.251534	0.276074	0.251534	0.220859	0.527607	0.472393	0.190184	0.190184	0.202454	0.417178	0.392638	0.607362	0.128834	0.239264	0.404908	0.226994
LF82_2047	3325787	CDS	3	850323	851450	1128	automatic/finished	no	rlmC		23S rRNA m(5)U747 methyltransferase					2.1.1.189	RXN-11600				2009-02-28	COMMON				2		0.224291	0.2598	0.280142	0.235816	0.539894	0.460106	0.215426	0.31383	0.31117	0.159574	0.625	0.375	0.279255	0.24734	0.175532	0.297872	0.422872	0.577128	0.178191	0.218085	0.353723	0.25
LF82_0154	3327862	CDS	-1	851479	852210	732	automatic/finished	no	artJ		L-arginine ABC transporter periplasmic binding protein					7.4.2.1					2009-02-28	COMMON				2		0.300546	0.2363	0.218579	0.244536	0.454918	0.545082	0.315574	0.17623	0.340164	0.168033	0.516393	0.483607	0.364754	0.254098	0.114754	0.266393	0.368852	0.631148	0.221311	0.278689	0.20082	0.29918
LF82_0155	3327863	CDS	-1	852436	853104	669	automatic/finished	no	artM		L-arginine ABC transporter membrane subunit ArtM					7.4.2.1					2009-02-28	COMMON				2		0.200299	0.2481	0.286996	0.264574	0.535127	0.464873	0.264574	0.264574	0.251121	0.219731	0.515695	0.484305	0.206278	0.242152	0.147982	0.403587	0.390135	0.609865	0.130045	0.237668	0.461883	0.170404
LF82_0157	3327864	CDS	-2	853104	853820	717	automatic/finished	no	artQ		L-arginine ABC transporter membrane subunit ArtQ					7.4.2.1					2009-02-28	COMMON				2		0.172943	0.2510	0.299861	0.276151	0.550907	0.449093	0.225941	0.271967	0.313808	0.188285	0.585774	0.414226	0.179916	0.246862	0.175732	0.39749	0.422594	0.577406	0.112971	0.23431	0.410042	0.242678
LF82_0153	3327865	CDS	-2	853827	854558	732	automatic/finished	no	artI		putative ABC transporter periplasmic binding protein ArtI	3 : Putative function from multiple computational evidences									2009-02-28	COMMON				2		0.296448	0.2391	0.244536	0.219945	0.483607	0.516393	0.319672	0.192623	0.348361	0.139344	0.540984	0.459016	0.368852	0.229508	0.131148	0.270492	0.360656	0.639344	0.20082	0.295082	0.254098	0.25
LF82_0156	3327866	CDS	-3	854576	855304	729	automatic/finished	no	artP		L-arginine ABC transporter ATP binding subunit					7.4.2.1					2009-02-28	COMMON				1		0.246914	0.2689	0.257888	0.226337	0.526749	0.473251	0.251029	0.312757	0.312757	0.123457	0.625514	0.374486	0.308642	0.209877	0.17284	0.308642	0.382716	0.617284	0.18107	0.283951	0.288066	0.246914
LF82_2665	3327867	CDS	-2	855522	856037	516	automatic/finished	no	ybjP		DUF3828 domain-containing lipoprotein YbjP										2009-02-28	COMMON				2		0.228682	0.2888	0.25	0.232558	0.53876	0.46124	0.267442	0.273256	0.302326	0.156977	0.575581	0.424419	0.290698	0.215116	0.255814	0.238372	0.47093	0.52907	0.127907	0.377907	0.19186	0.302326
LF82_2666	3325788	CDS	2	856163	856486	324	automatic/finished	no	ybjQ		putative heavy metal binding protein YbjQ	3 : Putative function from multiple computational evidences									2009-02-28	COMMON				2		0.219136	0.2315	0.317901	0.231481	0.549383	0.450617	0.25	0.166667	0.453704	0.12963	0.62037	0.37963	0.240741	0.212963	0.25	0.296296	0.462963	0.537037	0.166667	0.314815	0.25	0.268519
LF82_2667	3325789	CDS	1	856483	857313	831	automatic/finished	no	amiD		N-acetylmuramoyl-L-alanine amidase D					3.5.1.28	3.5.1.28-RXN$RXN0-5225				2009-02-28	COMMON				1		0.23225	0.2587	0.306859	0.202166	0.565584	0.434416	0.198556	0.296029	0.361011	0.144404	0.65704	0.34296	0.31769	0.263538	0.169675	0.249097	0.433213	0.566787	0.180505	0.216606	0.389892	0.212996
LF82_2668	3327868	CDS	-2	857310	858323	1014	automatic/finished	no	ybjS		putative epimerase YbjS	3 : Putative function from multiple computational evidences									2009-02-28	COMMON				2		0.232742	0.2771	0.2643	0.225838	0.54142	0.45858	0.251479	0.278107	0.313609	0.156805	0.591716	0.408284	0.292899	0.221893	0.201183	0.284024	0.423077	0.576923	0.153846	0.331361	0.278107	0.236686
LF82_2669	3327869	CDS	-3	858422	859852	1431	automatic/finished	no	ybjT		putative NAD(P)-dependent oxidoreductase YbjT	3 : Putative function from multiple computational evidences									2009-02-28	COMMON				1		0.214535	0.2628	0.290007	0.232704	0.55276	0.44724	0.203354	0.29979	0.341719	0.155136	0.641509	0.358491	0.27044	0.220126	0.197065	0.312369	0.417191	0.582809	0.169811	0.268344	0.331237	0.230608
LF82_1236	3327870	CDS	-2	859863	860864	1002	automatic/finished	no	ltaE		low-specificity L-threonine aldolase					4.1.2.26, 4.1.2.48	LTAA-RXN$PHENYLSERINE-ALDOLASE-RXN$RXN0-6563$THREONINE-ALDOLASE-RXN	GLYSYN-THR-PWY$PWY-5436			2009-02-28	COMMON				1		0.229541	0.2675	0.287425	0.215569	0.55489	0.44511	0.230539	0.239521	0.407186	0.122754	0.646707	0.353293	0.302395	0.236527	0.179641	0.281437	0.416168	0.583832	0.155689	0.326347	0.275449	0.242515
LF82_1694	3327871	CDS	-2	860901	862619	1719	automatic/finished	no	poxB		pyruvate oxidase					1.2.5.1	RXN-11496$RXN0-2022$RXN0-5244$RXN0-6375	PWY3O-440$PYRUVOX-PWY			2009-02-28	COMMON				1		0.244328	0.2536	0.280977	0.221059	0.534613	0.465387	0.247818	0.225131	0.385689	0.141361	0.61082	0.38918	0.287958	0.232112	0.183246	0.296684	0.415358	0.584642	0.197208	0.303665	0.273997	0.225131
LF82_0967	3327872	CDS	-2	862752	863720	969	automatic/finished	no	hcr		NADH oxidoreductase						RXN0-307				2009-02-28	COMMON				2		0.219814	0.2632	0.297214	0.219814	0.560372	0.439628	0.232198	0.229102	0.365325	0.173375	0.594427	0.405573	0.260062	0.26935	0.198142	0.272446	0.467492	0.532508	0.167183	0.291022	0.328173	0.213622
LF82_0966	3327873	CDS	-3	863732	865384	1653	automatic/finished	no	hcp		protein S-nitrosylase					1.7.99.1	HYDROXYLAMINE-REDUCTASE-RXN				2009-02-28	COMMON				2		0.226255	0.2692	0.276467	0.22807	0.545675	0.454325	0.23412	0.261343	0.362976	0.141561	0.624319	0.375681	0.295826	0.219601	0.185118	0.299456	0.404719	0.595281	0.14882	0.326679	0.281307	0.243194
LF82_2655	3327874	CDS	-1	865528	866427	900	automatic/finished	no	lysO		L-lysine exporter										2009-02-28	COMMON				1		0.184444	0.2378	0.246667	0.331111	0.484444	0.515556	0.263333	0.256667	0.29	0.19	0.546667	0.453333	0.153333	0.206667	0.18	0.46	0.386667	0.613333	0.136667	0.25	0.27	0.343333
LF82_0104	3327875	CDS	-2	866922	867617	696	automatic/finished	no	aqpZ		water channel AqpZ										2009-02-28	COMMON				1		0.170977	0.2241	0.293103	0.311782	0.517241	0.482759	0.206897	0.163793	0.431034	0.198276	0.594828	0.405172	0.142241	0.258621	0.228448	0.37069	0.487069	0.512931	0.163793	0.25	0.219828	0.366379
LF82_2654	3325790	CDS	2	868043	869701	1659	automatic/finished	no	ybjD		DUF2813 domain-containing protein YbjD										2009-02-28	COMMON				1		0.216395	0.2489	0.283303	0.251356	0.532248	0.467752	0.195298	0.318264	0.312839	0.173599	0.631103	0.368897	0.273056	0.19349	0.222423	0.311031	0.415913	0.584087	0.180832	0.235081	0.314647	0.269439
LF82_2670	3327876	CDS	-1	869698	870690	993	automatic/finished	no	ybjX		DUF535 domain-containing protein YbjX										2009-02-28	COMMON				1		0.252769	0.2467	0.255791	0.244713	0.502518	0.497482	0.26284	0.299094	0.253776	0.18429	0.55287	0.44713	0.296073	0.196375	0.214502	0.293051	0.410876	0.589124	0.199396	0.244713	0.299094	0.256798
LF82_1252	3325791	CDS	1	870805	871920	1116	automatic/finished	no	macA		ABC-type tripartite efflux pump membrane fusion protein										2009-02-28	COMMON				2		0.267025	0.2366	0.296595	0.199821	0.533154	0.466846	0.282258	0.260753	0.379032	0.077957	0.639785	0.360215	0.333333	0.241935	0.129032	0.295699	0.370968	0.629032	0.185484	0.206989	0.38172	0.225806
LF82_1253	3325792	CDS	3	871917	873863	1947	automatic/finished	no	macB		ABC-type tripartite efflux pump ATP binding/membrane subunit										2009-02-28	COMMON				1		0.213148	0.2445	0.297381	0.244992	0.541859	0.458141	0.232666	0.244992	0.385208	0.137134	0.6302	0.3698	0.260401	0.218798	0.187982	0.33282	0.40678	0.59322	0.146379	0.269646	0.318952	0.265023
LF82_0373	3327877	CDS	-2	873936	874190	255	automatic/finished	no	cspD		DNA replication inhibitor CspD										2009-02-28	COMMON				2		0.27451	0.1961	0.27451	0.254902	0.470588	0.529412	0.258824	0.141176	0.411765	0.188235	0.552941	0.447059	0.341176	0.176471	0.223529	0.258824	0.4	0.6	0.223529	0.270588	0.188235	0.317647
LF82_0320	3325793	CDS	1	874483	874803	321	automatic/finished	no	clpS		specificity factor for ClpA-ClpP chaperone-protease complex										2009-02-28	COMMON				3		0.299065	0.1838	0.261682	0.255452	0.445483	0.554517	0.261682	0.168224	0.383178	0.186916	0.551402	0.448598	0.383178	0.205607	0.093458	0.317757	0.299065	0.700935	0.252336	0.17757	0.308411	0.261682
LF82_0317	3325794	CDS	1	874834	877110	2277	automatic/finished	no	clpA		ATP-dependent Clp protease ATP-binding subunit ClpA					3.4.21.92	3.4.21.92-RXN				2009-02-28	COMMON				1		0.246377	0.2407	0.288098	0.224857	0.528766	0.471234	0.255599	0.256917	0.378129	0.109354	0.635046	0.364954	0.333333	0.205534	0.163373	0.29776	0.368906	0.631094	0.150198	0.259552	0.322793	0.267457
LF82_p088	3325795	CDS	2	878063	879046	984	automatic/finished	no	cas		CRISPR-associated endonuclease Cas1					3.1.-.-					2009-02-28	COMMON				1		0.246951	0.2317	0.267276	0.254065	0.498984	0.501016	0.240854	0.237805	0.359756	0.161585	0.597561	0.402439	0.310976	0.240854	0.167683	0.280488	0.408537	0.591463	0.189024	0.216463	0.27439	0.320122
LF82_p089	3325796	CDS	1	879043	882276	3234	automatic/finished	no	cas		CRISPR-associated nuclease/helicase Cas3 subtype I-F/YPEST					3.1.-.-, 3.6.4.-					2009-02-28	COMMON				1		0.250155	0.2335	0.283241	0.233148	0.516698	0.483302	0.235622	0.266234	0.328386	0.169759	0.59462	0.40538	0.307978	0.214286	0.219852	0.257885	0.434137	0.565863	0.206865	0.219852	0.301484	0.2718
LF82_p090	3325797	CDS	3	882606	883913	1308	automatic/finished	no	csy		CRISPR-associated protein Csy1										2009-02-28	COMMON				3		0.266055	0.2416	0.262232	0.230122	0.503823	0.496177	0.238532	0.247706	0.327982	0.18578	0.575688	0.424312	0.325688	0.240826	0.181193	0.252294	0.422018	0.577982	0.233945	0.236239	0.277523	0.252294
LF82_p091	3325798	CDS	2	884192	884833	642	automatic/finished	no			protein of unknown function	5 : Unknown function	u : unknown	1 : Unknown							2009-02-28	COMMON				1		0.255452	0.2383	0.252336	0.253894	0.490654	0.509346	0.205607	0.252336	0.336449	0.205607	0.588785	0.411215	0.341121	0.214953	0.186916	0.257009	0.401869	0.598131	0.219626	0.247664	0.233645	0.299065
LF82_p092	3325799	CDS	3	884844	885845	1002	automatic/finished	no	csy		CRISPR-associated protein Csy3										2009-02-28	COMMON				2		0.262475	0.2196	0.281437	0.236527	0.500998	0.499002	0.257485	0.221557	0.374251	0.146707	0.595808	0.404192	0.317365	0.224551	0.170659	0.287425	0.39521	0.60479	0.212575	0.212575	0.299401	0.275449
LF82_p093	3325800	CDS	1	885856	886410	555	automatic/finished	no	cas6f		CRISPR-associated endonuclease Cas6/Csy4					3.1.-.-					2009-02-28	COMMON				3		0.263063	0.2090	0.272072	0.255856	0.481081	0.518919	0.243243	0.264865	0.302703	0.189189	0.567568	0.432432	0.281081	0.2	0.227027	0.291892	0.427027	0.572973	0.264865	0.162162	0.286486	0.286486
LF82_t2122	3327878	tRNA	-1	886520	886607	88	automatic/finished	no	serW		tRNA-Ser										2009-02-28
ESCLF0819	3325117	CDS	-3	887492	887686	195	automatic/finished	no			protein of unknown function	5 : Unknown function	u : unknown	1 : Unknown							2009-02-28	UNIQUE_AMIGA				3		0.189744	0.2513	0.276923	0.282051	0.528205	0.471795	0.169231	0.276923	0.276923	0.276923	0.553846	0.446154	0.230769	0.153846	0.276923	0.338462	0.430769	0.569231	0.169231	0.323077	0.276923	0.230769
ESCLF0820	3325118	CDS	-2	887913	888287	375	automatic/finished	no			protein of unknown function	5 : Unknown function	u : unknown	1 : Unknown							2009-02-28	UNIQUE_AMIGA				3		0.218667	0.2560	0.253333	0.272	0.509333	0.490667	0.224	0.272	0.256	0.248	0.528	0.472	0.256	0.176	0.288	0.28	0.464	0.536	0.176	0.32	0.216	0.288
LF82_1114	3327879	CDS	-1	888412	888630	219	automatic/finished	no	infA		translation initiation factor IF-1										2009-02-28	COMMON				2		0.296804	0.2511	0.232877	0.219178	0.484018	0.515982	0.369863	0.205479	0.315068	0.109589	0.520548	0.479452	0.315068	0.164384	0.191781	0.328767	0.356164	0.643836	0.205479	0.383562	0.191781	0.219178
LF82_0006	3327880	CDS	-2	888915	889619	705	automatic/finished	no	aat		leucyl/phenylalanyl-tRNA--protein transferase					2.3.2.6	LEUCYLTRANSFERASE-RXN				2009-02-28	COMMON				1		0.204255	0.2780	0.258156	0.259574	0.53617	0.46383	0.174468	0.310638	0.306383	0.208511	0.617021	0.382979	0.255319	0.204255	0.255319	0.285106	0.459574	0.540426	0.182979	0.319149	0.212766	0.285106
LF82_0402	3327881	CDS	-3	889661	891382	1722	automatic/finished	no	cydC		glutathione/L-cysteine ABC exporter subunit CydC										2009-02-28	COMMON				1		0.210221	0.2613	0.274681	0.253775	0.536005	0.463995	0.205575	0.310105	0.33101	0.15331	0.641115	0.358885	0.229965	0.228223	0.195122	0.34669	0.423345	0.576655	0.195122	0.245645	0.297909	0.261324
LF82_0403	3327882	CDS	-3	891383	893149	1767	automatic/finished	no	cydD		glutathione/L-cysteine ABC exporter subunit CydD										2009-02-28	COMMON				1		0.204867	0.2575	0.277872	0.259762	0.535371	0.464629	0.178268	0.302207	0.342954	0.17657	0.645161	0.354839	0.234295	0.249576	0.183362	0.332767	0.432937	0.567063	0.202037	0.220713	0.307301	0.269949
LF82_2323	3327883	CDS	-1	893272	894237	966	automatic/finished	no	trxB		thioredoxin reductase					1.8.1.9	THIOREDOXIN-REDUCT-NADPH-RXN	THIOREDOX-PWY			2009-02-28	COMMON				2		0.247412	0.2692	0.259834	0.223602	0.528986	0.471014	0.276398	0.217391	0.388199	0.118012	0.60559	0.39441	0.304348	0.236025	0.189441	0.270186	0.425466	0.574534	0.161491	0.354037	0.201863	0.282609
ESCLF0826	3325119	CDS	2	894446	894619	174	automatic/finished	no			conserved protein of unknown function	4 : Unknown function but conserved in other organisms	u : unknown	1 : Unknown							2009-02-28	UNIQUE_AMIGA				3		0.304598	0.1897	0.212644	0.293103	0.402299	0.597701	0.344828	0.155172	0.206897	0.293103	0.362069	0.637931	0.293103	0.241379	0.189655	0.275862	0.431034	0.568966	0.275862	0.172414	0.241379	0.310345
LF82_1234	3325801	CDS	1	894781	895275	495	automatic/finished	no	lrp		DNA-binding transcriptional dual regulator Lrp										2009-02-28	COMMON				3		0.256566	0.2182	0.258586	0.266667	0.476768	0.523232	0.242424	0.30303	0.315152	0.139394	0.618182	0.381818	0.339394	0.163636	0.175758	0.321212	0.339394	0.660606	0.187879	0.187879	0.284848	0.339394
LF82_0761	3325802	CDS	3	895410	899462	4053	automatic/finished	no	ftsK		cell division DNA translocase FtsK										2009-02-28	COMMON				1		0.239822	0.2647	0.272884	0.222551	0.537626	0.462374	0.182828	0.315322	0.366395	0.135455	0.681717	0.318283	0.320503	0.292376	0.141377	0.245744	0.433753	0.566247	0.216136	0.186529	0.310881	0.286454
LF82_1211	3325803	CDS	2	899618	900232	615	automatic/finished	no	lolA		outer membrane lipoprotein carrier protein										2009-02-28	COMMON				2		0.279675	0.2455	0.263415	0.211382	0.508943	0.491057	0.321951	0.219512	0.317073	0.141463	0.536585	0.463415	0.346341	0.214634	0.195122	0.243902	0.409756	0.590244	0.170732	0.302439	0.278049	0.24878
LF82_1809	3325804	CDS	3	900243	901586	1344	automatic/finished	no	rarA		replication-associated recombination protein A										2009-02-28	COMMON				1		0.234375	0.2574	0.278274	0.229911	0.535714	0.464286	0.223214	0.25	0.390625	0.136161	0.640625	0.359375	0.310268	0.265625	0.183036	0.241071	0.448661	0.551339	0.169643	0.256696	0.261161	0.3125
LF82_2118	3325805	CDS	3	901677	902969	1293	automatic/finished	no	serS		serine--tRNA ligase					6.1.1.11	RXN0-2161$SERINE--TRNA-LIGASE-RXN	PWY0-901$TRNA-CHARGING-PWY			2009-02-28	COMMON				2		0.24826	0.2467	0.279969	0.225058	0.526682	0.473318	0.222738	0.280742	0.37819	0.118329	0.658933	0.341067	0.338747	0.208817	0.174014	0.278422	0.382831	0.617169	0.183295	0.25058	0.287703	0.278422
LF82_0497	3325806	CDS	1	903208	905652	2445	automatic/finished	no	dmsA		dimethyl sulfoxide reductase subunit A					1.8.5.3	DIMESULFREDUCT-RXN$RXN0-5262$TRANS-RXN0-234	PWY0-1348$PWY0-1356			2009-02-28	COMMON				1		0.25726	0.2458	0.274438	0.222495	0.520245	0.479755	0.287117	0.229448	0.343558	0.139877	0.573006	0.426994	0.322699	0.225767	0.207362	0.244172	0.433129	0.566871	0.161963	0.282209	0.272393	0.283436
LF82_0498	3325807	CDS	2	905663	906280	618	automatic/finished	no	dmsB		dimethyl sulfoxide reductase subunit B					1.8.5.3	DIMESULFREDUCT-RXN$RXN0-5262$TRANS-RXN0-234	PWY0-1348$PWY0-1356			2009-02-28	COMMON				2		0.249191	0.2443	0.270227	0.236246	0.514563	0.485437	0.242718	0.203883	0.34466	0.208738	0.548544	0.451456	0.34466	0.218447	0.237864	0.199029	0.456311	0.543689	0.160194	0.31068	0.228155	0.300971
LF82_0499	3325808	CDS	3	906282	907145	864	automatic/finished	no	dmsC		dimethyl sulfoxide reductase subunit C					1.8.5.3	DIMESULFREDUCT-RXN$RXN0-5262$TRANS-RXN0-234	PWY0-1348$PWY0-1356			2009-02-28	COMMON				1		0.164352	0.2234	0.315972	0.296296	0.539352	0.460648	0.211806	0.236111	0.354167	0.197917	0.590278	0.409722	0.128472	0.211806	0.21875	0.440972	0.430556	0.569444	0.152778	0.222222	0.375	0.25
LF82_2671	3327884	CDS	-3	907181	907789	609	automatic/finished	no	ycaC		putative hydrolase	3 : Putative function from multiple computational evidences									2009-02-28	COMMON				3		0.261084	0.2217	0.241379	0.275862	0.463054	0.536946	0.256158	0.192118	0.364532	0.187192	0.55665	0.44335	0.315271	0.256158	0.128079	0.300493	0.384236	0.615764	0.211823	0.216749	0.231527	0.339901
LF82_2672	3325809	CDS	3	908103	909251	1149	automatic/finished	no	ycaD		putative transporter YcaD	3 : Putative function from multiple computational evidences									2009-02-28	COMMON				1		0.181897	0.2315	0.286336	0.300261	0.517842	0.482158	0.250653	0.227154	0.302872	0.219321	0.530026	0.469974	0.164491	0.21671	0.203655	0.415144	0.420366	0.579634	0.130548	0.250653	0.35248	0.266319
LF82_1621	3327885	CDS	-2	909348	910088	741	automatic/finished	no	pflA		pyruvate formate-lyase activating enzyme					1.97.1.4	TDCEACT-RXN				2009-02-28	COMMON				2		0.255061	0.2348	0.264507	0.245614	0.499325	0.500675	0.242915	0.218623	0.376518	0.161943	0.595142	0.404858	0.356275	0.145749	0.194332	0.303644	0.340081	0.659919	0.165992	0.340081	0.222672	0.271255
LF82_1622	3327886	CDS	-3	910280	912562	2283	automatic/finished	no	pflB		pyruvate formate-lyase					2.3.1.54	KETOBUTFORMLY-RXN$PYRUVFORMLY-RXN	ANARESP1-PWY$FERMENTATION-PWY$PWY-5437$PWY-5480$PWY-5485$PWY-5493			2009-02-28	COMMON				2		0.257556	0.2668	0.245291	0.230399	0.512046	0.487954	0.278581	0.227332	0.348226	0.145861	0.575558	0.424442	0.348226	0.229961	0.144547	0.277267	0.374507	0.625493	0.145861	0.34297	0.243101	0.268068
LF82_0720	3327887	CDS	-3	912617	913474	858	automatic/finished	no	focA		formate channel FocA										2009-02-28	COMMON				2		0.215618	0.2308	0.252914	0.300699	0.483683	0.516317	0.286713	0.171329	0.346154	0.195804	0.517483	0.482517	0.206294	0.227273	0.164336	0.402098	0.391608	0.608392	0.153846	0.293706	0.248252	0.304196
LF82_2675	3327888	CDS	-3	913880	915640	1761	automatic/finished	no	ycaO		ribosomal protein S12 methylthiotransferase accessory factor YcaO					3.6.1.8	ATP-PYROPHOSPHATASE-RXN				2009-02-28	COMMON				1		0.24134	0.2447	0.263487	0.250426	0.508234	0.491766	0.212947	0.218058	0.374787	0.194208	0.592845	0.407155	0.32368	0.229983	0.163543	0.282794	0.393526	0.606474	0.187394	0.286201	0.252129	0.274276
LF82_2676	3325810	CDS	2	915770	916462	693	automatic/finished	no	ycaP		DUF421 domain-containing protein YcaP										2009-02-28	COMMON				1		0.238095	0.1977	0.281385	0.282828	0.479076	0.520924	0.242424	0.225108	0.337662	0.194805	0.562771	0.437229	0.268398	0.168831	0.177489	0.385281	0.34632	0.65368	0.203463	0.199134	0.329004	0.268398
LF82_2117	3325811	CDS	2	916661	917749	1089	automatic/finished	no	serC		phosphoserine/phosphohydroxythreonine aminotransferase					2.6.1.17, 2.6.1.52	PSERTRANSAM-RXN$PSERTRANSAMPYR-RXN	PYRIDOXSYN-PWY$SERSYN-PWY			2009-02-28	COMMON				2		0.247016	0.2305	0.265381	0.257117	0.495868	0.504132	0.247934	0.195592	0.38843	0.168044	0.584022	0.415978	0.319559	0.225895	0.162534	0.292011	0.38843	0.61157	0.173554	0.269972	0.245179	0.311295
LF82_0140	3325812	CDS	3	917820	919103	1284	automatic/finished	no	aroA		3-phosphoshikimate 1-carboxyvinyltransferase					2.5.1.19	2.5.1.19-RXN	PWY-6163			2009-02-28	COMMON				3		0.247664	0.2375	0.262461	0.252336	0.5	0.5	0.273364	0.214953	0.357477	0.154206	0.57243	0.42757	0.268692	0.261682	0.179907	0.28972	0.441589	0.558411	0.200935	0.235981	0.25	0.313084
LF82_2674	3325813	CDS	1	919273	920037	765	automatic/finished	no	ycaL		periplasmic protease YcaL										2009-02-28	COMMON				2		0.273203	0.2340	0.257516	0.235294	0.491503	0.508497	0.309804	0.152941	0.376471	0.160784	0.529412	0.470588	0.313726	0.258824	0.188235	0.239216	0.447059	0.552941	0.196078	0.290196	0.207843	0.305882
LF82_0323	3325814	CDS	2	920210	920893	684	automatic/finished	no	cmk		cytidylate kinase					2.7.4.25	RXN-11831$RXN-11832	P1-PWY$PWY0-163			2009-02-28	COMMON				1		0.22807	0.2471	0.290936	0.233918	0.538012	0.461988	0.171053	0.258772	0.429825	0.140351	0.688596	0.311404	0.27193	0.258772	0.162281	0.307018	0.421053	0.578947	0.241228	0.223684	0.280702	0.254386
LF82_1968	3325815	CDS	1	921004	922677	1674	automatic/finished	no	rpsA		30S ribosomal subunit protein S1										2009-02-28	COMMON				2		0.267622	0.2384	0.274194	0.219833	0.512545	0.487455	0.236559	0.189964	0.47491	0.098566	0.664875	0.335125	0.354839	0.18638	0.163082	0.295699	0.349462	0.650538	0.21147	0.33871	0.184588	0.265233
LF82_1095	3325816	CDS	1	922837	923121	285	automatic/finished	no	ihfB		integration host factor subunit beta										2009-02-28	COMMON				3		0.298246	0.2456	0.245614	0.210526	0.491228	0.508772	0.273684	0.252632	0.336842	0.136842	0.589474	0.410526	0.357895	0.231579	0.178947	0.231579	0.410526	0.589474	0.263158	0.252632	0.221053	0.263158
LF82_2673	3325817	CDS	2	923327	925591	2265	automatic/finished	no	ycaI		metallo-beta-lactamase superfamily inner membrane protein YcaI										2009-02-28	COMMON				3		0.226932	0.2296	0.266225	0.277263	0.495806	0.504194	0.223841	0.283444	0.284768	0.207947	0.568212	0.431788	0.222517	0.215894	0.219868	0.341722	0.435762	0.564238	0.234437	0.189404	0.29404	0.282119
LF82_1398	3325818	CDS	2	925628	927376	1749	automatic/finished	no	msbA		ATP-binding lipopolysaccharide transport protein					7.5.2.6	3.6.3.39-RXN				2009-02-28	COMMON				1		0.232133	0.2378	0.263579	0.266438	0.501429	0.498571	0.291595	0.219554	0.324185	0.164666	0.543739	0.456261	0.255575	0.22813	0.168096	0.348199	0.396226	0.603774	0.149228	0.265866	0.298456	0.286449
LF82_1229	3325819	CDS	1	927373	928359	987	automatic/finished	no	lpxK		tetraacyldisaccharide 4'-kinase					2.7.1.130	TETRAACYLDISACC4KIN-RXN	KDO-NAGLIPASYN-PWY$NAGLIPASYN-PWY			2009-02-28	COMMON				1		0.200608	0.2391	0.311044	0.24924	0.550152	0.449848	0.173252	0.270517	0.398176	0.158055	0.668693	0.331307	0.243161	0.240122	0.212766	0.303951	0.452888	0.547112	0.18541	0.206687	0.322188	0.285714
LF82_2677	3325820	CDS	1	928396	929628	1233	automatic/finished	no	ycaQ		interstrand DNA crosslink repair glycosylase										2009-02-28	COMMON				1		0.231955	0.2474	0.276561	0.24412	0.523925	0.476075	0.199513	0.321168	0.311436	0.167883	0.632603	0.367397	0.29927	0.211679	0.209246	0.279805	0.420925	0.579075	0.19708	0.209246	0.309002	0.284672
LF82_2678	3325821	CDS	1	929680	929862	183	automatic/finished	no	ycaR		UPF0434 family protein YcaR										2009-02-28	COMMON				1		0.26776	0.2295	0.256831	0.245902	0.486339	0.513661	0.245902	0.295082	0.311475	0.147541	0.606557	0.393443	0.344262	0.163934	0.180328	0.311475	0.344262	0.655738	0.213115	0.229508	0.278689	0.278689
LF82_1151	3325822	CDS	3	929859	930605	747	automatic/finished	no	kdsB		3-deoxy-manno-octulosonate cytidylyltransferase					2.7.7.38	CPM-KDOSYNTH-RXN	KDO-NAGLIPASYN-PWY$PWY-1269			2009-02-28	COMMON				1		0.222222	0.2490	0.279786	0.248996	0.528782	0.471218	0.204819	0.24498	0.437751	0.11245	0.682731	0.317269	0.293173	0.2249	0.184739	0.297189	0.409639	0.590361	0.168675	0.277108	0.216867	0.337349
LF82_2682	3325823	CDS	3	930759	931652	894	automatic/finished	no	ycbJ		putative phosphotransferase YcbJ	3 : Putative function from multiple computational evidences									2009-02-28	COMMON				1		0.247204	0.2394	0.279642	0.233781	0.519016	0.480984	0.224832	0.288591	0.298658	0.187919	0.587248	0.412752	0.271812	0.194631	0.238255	0.295302	0.432886	0.567114	0.244966	0.234899	0.302013	0.218121
LF82_2680	3327889	CDS	-2	931629	932408	780	automatic/finished	no	elyC		envelope biogenesis factor										2009-02-28	COMMON				1		0.237179	0.2423	0.279487	0.241026	0.521795	0.478205	0.261538	0.280769	0.284615	0.173077	0.565385	0.434615	0.234615	0.246154	0.2	0.319231	0.446154	0.553846	0.215385	0.2	0.353846	0.230769
ESCLF0856	3325120	CDS	-1	932311	932475	165	automatic/finished	no			conserved protein of unknown function	4 : Unknown function but conserved in other organisms	u : unknown	1 : Unknown							2009-02-28	UNIQUE_AMIGA				3		0.236364	0.1939	0.266667	0.30303	0.460606	0.539394	0.254545	0.109091	0.4	0.236364	0.509091	0.490909	0.290909	0.290909	0.181818	0.236364	0.472727	0.527273	0.163636	0.181818	0.218182	0.436364
LF82_2146	3325824	CDS	3	932544	933329	786	automatic/finished	no	cmoM		tRNA cmo(5)U34 methyltransferase										2009-02-28	COMMON				1		0.245547	0.2239	0.292621	0.237913	0.516539	0.483461	0.209924	0.274809	0.347328	0.167939	0.622137	0.377863	0.347328	0.187023	0.187023	0.278626	0.374046	0.625954	0.179389	0.209924	0.343511	0.267176
LF82_1414	3325825	CDS	2	933326	934648	1323	automatic/finished	no	mukF		chromosome partitioning protein MukF										2009-02-28	COMMON				1		0.241875	0.2419	0.283447	0.232804	0.525321	0.474679	0.210884	0.272109	0.369615	0.147392	0.641723	0.358277	0.349206	0.190476	0.163265	0.297052	0.353741	0.646259	0.165533	0.263039	0.31746	0.253968
LF82_1413	3325826	CDS	3	934656	935333	678	automatic/finished	no	mukE		chromosome partitioning protein MukE										2009-02-28	COMMON				1		0.237463	0.2522	0.272861	0.237463	0.525074	0.474926	0.19469	0.314159	0.336283	0.154867	0.650442	0.349558	0.336283	0.181416	0.181416	0.300885	0.362832	0.637168	0.181416	0.261062	0.300885	0.256637
LF82_1412	3325827	CDS	2	935333	939793	4461	automatic/finished	no	mukB		chromosome partitioning protein MukB										2009-02-28	COMMON				1		0.238287	0.2580	0.296346	0.207353	0.55436	0.44564	0.198386	0.31809	0.362475	0.121049	0.680565	0.319435	0.35844	0.195024	0.177539	0.268998	0.372562	0.627438	0.158036	0.260928	0.349025	0.232011
LF82_2679	3325828	CDS	1	940054	941901	1848	automatic/finished	no	ldtD		L,D-transpeptidase LdtD						RXN0-5402				2009-02-28	COMMON				1		0.24513	0.2576	0.271104	0.22619	0.52868	0.47132	0.248377	0.274351	0.321429	0.155844	0.595779	0.404221	0.287338	0.275974	0.172078	0.26461	0.448052	0.551948	0.199675	0.222403	0.319805	0.258117
LF82_2683	3325829	CDS	1	942082	942630	549	automatic/finished	no	mepK		peptidoglycan LD-endopeptidase										2009-02-28	COMMON				3		0.260474	0.2678	0.238616	0.233151	0.506375	0.493625	0.26776	0.256831	0.300546	0.174863	0.557377	0.442623	0.295082	0.224044	0.213115	0.26776	0.437158	0.562842	0.218579	0.322404	0.202186	0.256831
LF82_2684	3325830	CDS	3	942657	943304	648	automatic/finished	no	gloC		hydroxyacylglutathione hydrolase GloC					3.1.2.6	GLYOXII-RXN$RXN-7919	PWY-5386			2009-02-28	COMMON				3		0.231481	0.2407	0.277778	0.25	0.518519	0.481481	0.199074	0.296296	0.347222	0.157407	0.643519	0.356481	0.305556	0.194444	0.194444	0.305556	0.388889	0.611111	0.189815	0.231481	0.291667	0.287037
LF82_0174	3327890	CDS	-1	943354	944544	1191	automatic/finished	no	aspC		aspartate aminotransferase					2.6.1.1, 2.6.1.3, 2.6.1.5, 2.6.1.7	2.6.1.7-RXN$ASPAMINOTRANS-RXN$CYSTEINE-AMINOTRANSFERASE-RXN$PHEAMINOTRANS-RXN$TYRAMINOTRANS-RXN	GLUTDEG-PWY$MALATE-ASPARTATE-SHUTTLE-PWY$PHESYN$PWY-5329$PWY-5913$PWY0-1534$TYRSYN			2009-02-28	COMMON				2		0.243493	0.2544	0.266163	0.235936	0.520571	0.479429	0.251889	0.239295	0.375315	0.133501	0.61461	0.38539	0.307305	0.2267	0.188917	0.277078	0.415617	0.584383	0.171285	0.297229	0.234257	0.297229
LF82_1561	3327891	CDS	-3	944729	945817	1089	automatic/finished	no	ompF		outer membrane porin F										2009-02-28	COMMON				2		0.26079	0.2286	0.24977	0.26079	0.478421	0.521579	0.264463	0.137741	0.413223	0.184573	0.550964	0.449036	0.374656	0.201102	0.184573	0.239669	0.385675	0.614325	0.143251	0.347107	0.151515	0.358127
LF82_0168	3327892	CDS	-1	946399	947799	1401	automatic/finished	no	asnS		asparagine--tRNA ligase					6.1.1.22	ASPARAGINE--TRNA-LIGASE-RXN	TRNA-CHARGING-PWY			2009-02-28	COMMON				2		0.227694	0.2548	0.271235	0.246253	0.526053	0.473947	0.205567	0.226981	0.40257	0.164882	0.62955	0.37045	0.310493	0.216274	0.17773	0.295503	0.394004	0.605996	0.167024	0.321199	0.233405	0.278373
LF82_1677	3327893	CDS	-1	947968	949170	1203	automatic/finished	no	pncB		nicotinate phosphoribosyltransferase					6.3.4.21	NICOTINATEPRIBOSYLTRANS-RXN	PYRIDNUCSAL-PWY			2009-02-28	COMMON				2		0.229426	0.2627	0.252702	0.255195	0.515378	0.484622	0.197007	0.296758	0.326683	0.179551	0.623441	0.376559	0.329177	0.204489	0.17207	0.294264	0.376559	0.623441	0.162095	0.286783	0.259352	0.291771
LF82_1615	3325831	CDS	2	949436	952048	2613	automatic/finished	no	pepN		aminopeptidase N					3.4.11.2	3.4.11.2-RXN$RXN0-5195				2009-02-28	COMMON				2		0.235362	0.2629	0.271718	0.230004	0.534635	0.465365	0.235362	0.269805	0.349024	0.145809	0.618829	0.381171	0.340987	0.226177	0.150402	0.282434	0.376579	0.623421	0.129736	0.292767	0.315729	0.261768
LF82_2189	3327894	CDS	-1	952243	953010	768	automatic/finished	no	ssuB		aliphatic sulfonate ABC transporter ATP binding subunit					7.6.2.14					2009-02-28	COMMON				1		0.209635	0.2292	0.33724	0.223958	0.566406	0.433594	0.179688	0.304688	0.394531	0.121094	0.699219	0.300781	0.253906	0.21875	0.207031	0.320312	0.425781	0.574219	0.195312	0.164062	0.410156	0.230469
LF82_2190	3327895	CDS	-2	953007	953798	792	automatic/finished	no	ssuC		aliphatic sulfonate ABC transporter membrane subunit					7.6.2.14					2009-02-28	COMMON				2		0.170455	0.2437	0.306818	0.27904	0.550505	0.449495	0.219697	0.253788	0.314394	0.212121	0.568182	0.431818	0.151515	0.231061	0.208333	0.409091	0.439394	0.560606	0.140152	0.246212	0.397727	0.215909
LF82_2191	3327896	CDS	-3	953810	954955	1146	automatic/finished	no	ssuD		FMNH2-dependent alkanesulfonate monooxygenase					1.14.14.5	RXN0-280	ALKANEMONOX-PWY			2009-02-28	COMMON				1		0.21815	0.2740	0.293194	0.21466	0.56719	0.43281	0.172775	0.298429	0.395288	0.133508	0.693717	0.306283	0.28534	0.253927	0.188482	0.272251	0.442408	0.557592	0.196335	0.269634	0.295812	0.23822
LF82_2188	3327897	CDS	-1	954952	955911	960	automatic/finished	no	ssuA		aliphatic sulfonate ABC transporter periplasmic binding protein					7.6.2.14					2009-02-28	COMMON				1		0.245833	0.2688	0.258333	0.227083	0.527083	0.472917	0.240625	0.265625	0.346875	0.146875	0.6125	0.3875	0.284375	0.275	0.1625	0.278125	0.4375	0.5625	0.2125	0.265625	0.265625	0.25625
LF82_2192	3327898	CDS	-3	955904	956479	576	automatic/finished	no	ssuE		NADPH-dependent FMN reductase					1.5.1.38	RXN-12444	ALKANEMONOX-PWY			2009-02-28	COMMON				2		0.215278	0.2899	0.255208	0.239583	0.545139	0.454861	0.177083	0.348958	0.333333	0.140625	0.682292	0.317708	0.307292	0.255208	0.130208	0.307292	0.385417	0.614583	0.161458	0.265625	0.302083	0.270833
LF82_1793	3325832	CDS	1	956716	957726	1011	automatic/finished	no	pyrD		dihydroorotate dehydrogenase, type 2					1.3.5.2	RXN0-5244$RXN0-5254$RXN0-6490$RXN0-6491$RXN0-6554	PWY-5686			2009-02-28	COMMON				1		0.268051	0.2186	0.244313	0.269041	0.462908	0.537092	0.281899	0.234421	0.341246	0.142433	0.575668	0.424332	0.320475	0.20178	0.166172	0.311573	0.367953	0.632047	0.20178	0.219585	0.225519	0.353116
LF82_2685	3325833	CDS	3	957900	958442	543	automatic/finished	no	zapC		cell division protein ZapC										2009-02-28	COMMON				1		0.254144	0.2228	0.254144	0.268877	0.47698	0.52302	0.220994	0.232044	0.348066	0.198895	0.580111	0.419889	0.325967	0.19337	0.165746	0.314917	0.359116	0.640884	0.21547	0.243094	0.248619	0.292818
LF82_2686	3327899	CDS	-3	958439	959548	1110	automatic/finished	no	ycbX		6-N-hydroxylaminopurine resistance protein										2009-02-28	COMMON				1		0.23964	0.2486	0.258559	0.253153	0.507207	0.492793	0.237838	0.256757	0.351351	0.154054	0.608108	0.391892	0.264865	0.245946	0.213514	0.275676	0.459459	0.540541	0.216216	0.243243	0.210811	0.32973
LF82_1894	3325834	CDS	3	959646	961754	2109	automatic/finished	no	rlmL		fused 23S rRNA m(2)G2445 methyltransferase and 23S rRNA m(7)G2069 methyltransferase					2.1.1.173, 2.1.1.264	RXN-11574				2009-02-28	COMMON				2		0.237553	0.2556	0.285917	0.220958	0.541489	0.458511	0.247511	0.27596	0.338549	0.13798	0.614509	0.385491	0.311522	0.207681	0.210526	0.27027	0.418208	0.581792	0.153627	0.283073	0.308677	0.254623
LF82_2394	3325835	CDS	2	961766	963673	1908	automatic/finished	no	uup		ATP-binding protein Uup										2009-02-28	COMMON				1		0.263627	0.2338	0.284591	0.218029	0.518344	0.481656	0.221698	0.283019	0.372642	0.122642	0.65566	0.34434	0.36478	0.160377	0.183962	0.290881	0.34434	0.65566	0.204403	0.257862	0.29717	0.240566
LF82_1711	3325836	CDS	2	963803	965056	1254	automatic/finished	no	pqiA		intermembrane transport protein PqiA										2009-02-28	COMMON				1		0.188995	0.2360	0.283892	0.291069	0.519936	0.480064	0.227273	0.248804	0.303828	0.220096	0.552632	0.447368	0.181818	0.229665	0.203349	0.385167	0.433014	0.566986	0.157895	0.229665	0.344498	0.267943
LF82_1712	3325837	CDS	3	965061	966701	1641	automatic/finished	no	pqiB		intermembrane transport protein PqiB										2009-02-28	COMMON				1		0.265692	0.2230	0.278489	0.232785	0.501523	0.498477	0.292505	0.250457	0.323583	0.133455	0.57404	0.42596	0.310786	0.204753	0.180987	0.303474	0.38574	0.61426	0.193784	0.213894	0.330896	0.261426
LF82_3533	3325838	CDS	2	966698	967261	564	automatic/finished	no	pqiC		intermembrane transport lipoprotein PqiC										2009-02-28	COMMON				1		0.244681	0.2323	0.294326	0.228723	0.526596	0.473404	0.265957	0.25	0.345745	0.138298	0.595745	0.404255	0.324468	0.18617	0.207447	0.281915	0.393617	0.606383	0.143617	0.260638	0.329787	0.265957
LF82_1903	3325839	CDS	2	967517	967684	168	automatic/finished	no	rmf		ribosome modulation factor										2009-02-28	COMMON				1		0.303571	0.2262	0.315476	0.154762	0.541667	0.458333	0.232143	0.303571	0.321429	0.142857	0.625	0.375	0.321429	0.178571	0.321429	0.178571	0.5	0.5	0.357143	0.196429	0.303571	0.142857
LF82_0604	3327900	CDS	-3	967754	968272	519	automatic/finished	no	fabA		beta-hydroxyacyl-acyl carrier protein dehydratase/isomerase					4.2.1.59, 5.3.3.14	3-HYDROXYDECANOYL-ACP-DEHYDR-RXN$4.2.1.58-RXN$4.2.1.59-RXN$4.2.1.61-RXN$5.3.3.14-RXN$FABAUNSATDEHYDR-RXN$RXN-10061$RXN-9520$RXN-9533$RXN-9537$RXN-9553$RXN-9557$RXN-9634$RXN-9655$RXN0-2144$RXN1G-320$RXN1G-363$RXN1G-479$RXN1G-517	FASYN-ELONG-PWY$PWY-5971$PWY-5973$PWY0-862			2009-02-28	COMMON				3		0.236994	0.2177	0.300578	0.244701	0.518304	0.481696	0.219653	0.231214	0.398844	0.150289	0.630058	0.369942	0.277457	0.16185	0.225434	0.33526	0.387283	0.612717	0.213873	0.260116	0.277457	0.248555
LF82_2687	3327901	CDS	-1	968341	970101	1761	automatic/finished	no	ycbZ		putative ATP-dependent protease YcbZ	3 : Putative function from multiple computational evidences									2009-02-28	COMMON				1		0.239069	0.2510	0.266326	0.243612	0.51732	0.48268	0.202726	0.286201	0.349233	0.16184	0.635434	0.364566	0.301533	0.219762	0.175468	0.303237	0.39523	0.60477	0.212947	0.247019	0.274276	0.265758
LF82_2681	3325840	CDS	3	970287	970739	453	automatic/finished	no	matP		macrodomain Ter protein										2009-02-28	COMMON				3		0.313466	0.2031	0.267108	0.216336	0.470199	0.529801	0.291391	0.271523	0.304636	0.13245	0.576159	0.423841	0.437086	0.152318	0.152318	0.258278	0.304636	0.695364	0.211921	0.18543	0.344371	0.258278
LF82_1559	3327902	CDS	-3	970817	971857	1041	automatic/finished	no	ompA		outer membrane protein A										2009-02-28	COMMON				2		0.241114	0.2651	0.262248	0.231508	0.527378	0.472622	0.247839	0.21902	0.397695	0.135447	0.616715	0.383285	0.322767	0.268012	0.175793	0.233429	0.443804	0.556196	0.152738	0.308357	0.213256	0.325648
LF82_2208	3327903	CDS	-2	972213	972722	510	automatic/finished	no	sulA		cell division inhibitor SulA										2009-02-28	COMMON				3		0.260784	0.2451	0.237255	0.256863	0.482353	0.517647	0.241176	0.264706	0.276471	0.217647	0.541176	0.458824	0.282353	0.270588	0.170588	0.276471	0.441176	0.558824	0.258824	0.2	0.264706	0.276471
LF82_2211	3325841	CDS	2	972941	973570	630	automatic/finished	no	sxy		transcriptional coactivator for CRP										2009-02-28	COMMON				3		0.263492	0.2048	0.273016	0.25873	0.477778	0.522222	0.247619	0.266667	0.295238	0.190476	0.561905	0.438095	0.319048	0.195238	0.190476	0.295238	0.385714	0.614286	0.22381	0.152381	0.333333	0.290476
LF82_2693	3327904	CDS	-2	973533	975686	2154	automatic/finished	no	yccS		putative transporter YccS	3 : Putative function from multiple computational evidences									2009-02-28	COMMON				1		0.212163	0.2614	0.258124	0.268338	0.519499	0.480501	0.203343	0.32312	0.286908	0.18663	0.610028	0.389972	0.266017	0.221448	0.182451	0.330084	0.4039	0.5961	0.167131	0.239554	0.305014	0.288301
LF82_2689	3327905	CDS	-2	975705	976151	447	automatic/finished	no	yccF		PF03733 family inner membrane protein YccF										2009-02-28	COMMON				1		0.208054	0.2327	0.255034	0.304251	0.487696	0.512304	0.281879	0.221477	0.308725	0.187919	0.530201	0.469799	0.167785	0.234899	0.201342	0.395973	0.436242	0.563758	0.174497	0.241611	0.255034	0.328859
LF82_0974	3325842	CDS	2	976274	978328	2055	automatic/finished	no	helD		DNA helicase IV						RXN-11135				2009-02-28	COMMON				1		0.246715	0.2307	0.293431	0.229197	0.524088	0.475912	0.226277	0.274453	0.343066	0.156204	0.617518	0.382482	0.321168	0.211679	0.19708	0.270073	0.408759	0.591241	0.192701	0.205839	0.340146	0.261314
LF82_1342	3327906	CDS	-2	978360	978818	459	automatic/finished	no	mgsA		methylglyoxal synthase					4.2.3.3	METHGLYSYN-RXN				2009-02-28	COMMON				3		0.252723	0.2614	0.257081	0.228758	0.518519	0.481481	0.261438	0.267974	0.320261	0.150327	0.588235	0.411765	0.294118	0.24183	0.137255	0.326797	0.379085	0.620915	0.202614	0.27451	0.313726	0.20915
LF82_2694	3327907	CDS	-3	978914	979576	663	automatic/finished	no	yccT		DUF2057 domain-containing protein YccT										2009-02-28	COMMON				1		0.239819	0.2624	0.242836	0.254902	0.505279	0.494721	0.253394	0.285068	0.298643	0.162896	0.58371	0.41629	0.294118	0.271493	0.122172	0.312217	0.393665	0.606335	0.171946	0.230769	0.307692	0.289593
LF82_2695	3325843	CDS	3	979749	980162	414	automatic/finished	no	yccU		putative HspQ acetyl donor	3 : Putative function from multiple computational evidences									2009-02-28	COMMON				1		0.251208	0.2440	0.297101	0.207729	0.541063	0.458937	0.246377	0.231884	0.42029	0.101449	0.652174	0.347826	0.282609	0.246377	0.166667	0.304348	0.413043	0.586957	0.224638	0.253623	0.304348	0.217391
LF82_1041	3327908	CDS	-3	980207	980524	318	automatic/finished	no	hspQ		heat shock protein HspQ										2009-02-28	COMMON				2		0.220126	0.2830	0.27673	0.220126	0.559748	0.440252	0.160377	0.339623	0.367925	0.132075	0.707547	0.292453	0.367925	0.216981	0.132075	0.283019	0.349057	0.650943	0.132075	0.292453	0.330189	0.245283
LF82_2696	3327909	CDS	-3	980582	981772	1191	automatic/finished	no	rlmI		23S rRNA m(5)C1962 methyltransferase					2.1.1.191	RXN-11602				2009-02-28	COMMON				1		0.229219	0.2443	0.277078	0.24937	0.521411	0.478589	0.221662	0.256927	0.355164	0.166247	0.612091	0.387909	0.297229	0.191436	0.211587	0.299748	0.403023	0.596977	0.168766	0.284635	0.264484	0.282116
LF82_2697	3325844	CDS	3	981867	982145	279	automatic/finished	no	yccX		acylphosphatase					3.6.1.7	ACYLPHOSPHATASE-RXN				2009-02-28	COMMON				1		0.258065	0.2151	0.315412	0.21147	0.530466	0.469534	0.215054	0.215054	0.387097	0.182796	0.602151	0.397849	0.311828	0.16129	0.268817	0.258065	0.430108	0.569892	0.247312	0.268817	0.290323	0.193548
LF82_2691	3327910	CDS	-3	982142	982471	330	automatic/finished	no	tusE		sulfur transfer protein TusE										2009-02-28	COMMON				1		0.30303	0.1970	0.272727	0.227273	0.469697	0.530303	0.290909	0.209091	0.345455	0.154545	0.554545	0.445455	0.336364	0.2	0.172727	0.290909	0.372727	0.627273	0.281818	0.181818	0.3	0.236364
LF82_2688	3327911	CDS	-2	982563	983222	660	automatic/finished	no	yccA		modulator of FtsH protease										2009-02-28	COMMON				2		0.186364	0.2530	0.256061	0.304545	0.509091	0.490909	0.318182	0.218182	0.277273	0.186364	0.495455	0.504545	0.15	0.254545	0.168182	0.427273	0.422727	0.577273	0.090909	0.286364	0.322727	0.3
ESCLF0900	3325121	CDS	-2	983424	983600	177	automatic/finished	no			conserved protein of unknown function	4 : Unknown function but conserved in other organisms	u : unknown	1 : Unknown							2009-02-28	UNIQUE_AMIGA				1		0.242938	0.2373	0.276836	0.242938	0.514124	0.485876	0.254237	0.220339	0.271186	0.254237	0.491525	0.508475	0.305085	0.237288	0.220339	0.237288	0.457627	0.542373	0.169492	0.254237	0.338983	0.237288
LF82_t2119	3327912	tRNA	-1	983429	983516	88	automatic/finished	no	serT		tRNA-Ser										2009-02-28
ESCLF0901	3325122	CDS	-1	983530	983700	171	automatic/finished	no			protein of unknown function	5 : Unknown function	u : unknown	1 : Unknown							2009-02-28	UNIQUE_AMIGA				3		0.274854	0.1696	0.269006	0.28655	0.438596	0.561404	0.245614	0.175439	0.333333	0.245614	0.508772	0.491228	0.280702	0.175439	0.245614	0.298246	0.421053	0.578947	0.298246	0.157895	0.22807	0.315789
LF82_1049	3325845	CDS	2	983942	985060	1119	automatic/finished	no	hyaA		hydrogenase 1 small subunit					1.12.5.1	RXN0-5254$RXN0-5255$RXN0-5256				2009-02-28	COMMON				2		0.224307	0.2833	0.276139	0.216265	0.559428	0.440572	0.252011	0.219839	0.356568	0.171582	0.576408	0.423593	0.270777	0.260054	0.227882	0.241287	0.487936	0.512064	0.150134	0.369973	0.243968	0.235925
LF82_1050	3325846	CDS	1	985057	986850	1794	automatic/finished	no	hyaB		hydrogenase 1 large subunit					1.12.5.1	RXN0-5254$RXN0-5255$RXN0-5256				2009-02-28	COMMON				2		0.226867	0.2798	0.281494	0.211817	0.561316	0.438685	0.255853	0.240803	0.346154	0.157191	0.586957	0.413043	0.30602	0.220736	0.197324	0.27592	0.41806	0.58194	0.118729	0.377926	0.301003	0.202341
LF82_1051	3325847	CDS	1	986869	987576	708	automatic/finished	no	hyaC		hydrogenase 1 cytochrome b subunit					1.12.5.1	RXN0-5254$RXN0-5255$RXN0-5256				2009-02-28	COMMON				2		0.20904	0.2359	0.281073	0.274011	0.516949	0.483051	0.279661	0.190678	0.283898	0.245763	0.474576	0.525424	0.241525	0.15678	0.228814	0.372881	0.385593	0.614407	0.105932	0.36017	0.330508	0.20339
LF82_1052	3325848	CDS	3	987573	988160	588	automatic/finished	no	hyaD		putative hydrogenase 1 maturation protease HyaD	3 : Putative function from multiple computational evidences									2009-02-28	COMMON				1		0.215986	0.2534	0.333333	0.197279	0.586735	0.413265	0.173469	0.306122	0.397959	0.122449	0.704082	0.295918	0.311224	0.173469	0.219388	0.295918	0.392857	0.607143	0.163265	0.280612	0.382653	0.173469
LF82_1053	3325849	CDS	2	988157	988555	399	automatic/finished	no	hyaE		putative HyaA chaperone	3 : Putative function from multiple computational evidences									2009-02-28	COMMON				2		0.220551	0.2556	0.300752	0.223058	0.556391	0.443609	0.210526	0.270677	0.360902	0.157895	0.631579	0.368421	0.255639	0.203008	0.24812	0.293233	0.451128	0.548872	0.195489	0.293233	0.293233	0.218045
LF82_1054	3325850	CDS	1	988552	989409	858	automatic/finished	no	hyaF		protein HyaF										2009-02-28	COMMON				1		0.242424	0.2576	0.286713	0.213287	0.544289	0.455711	0.216783	0.311189	0.321678	0.15035	0.632867	0.367133	0.300699	0.216783	0.195804	0.286713	0.412587	0.587413	0.20979	0.244755	0.342657	0.202797
LF82_0102	3325851	CDS	2	989543	991087	1545	automatic/finished	no	appC		cytochrome bd-II ubiquinol oxidase subunit I					7.1.1.7	RXN-12352$RXN0-5244$RXN0-5265$RXN0-5266$TRANS-RXN0-237	PWY0-1334$PWY0-1353			2009-02-28	COMMON				1		0.203883	0.2550	0.284142	0.256958	0.539159	0.460841	0.225243	0.258252	0.31068	0.205825	0.568932	0.431068	0.229126	0.23301	0.172816	0.365049	0.405825	0.594175	0.157282	0.273786	0.368932	0.2
LF82_0101	3325852	CDS	1	991099	992235	1137	automatic/finished	no	appB		cytochrome bd-II ubiquinol oxidase subunit II					7.1.1.7	RXN-12352$RXN0-5244$RXN0-5265$RXN0-5266$TRANS-RXN0-237	PWY0-1334$PWY0-1353			2009-02-28	COMMON				1		0.170624	0.2348	0.296394	0.298153	0.531223	0.468777	0.218997	0.240106	0.298153	0.242744	0.538259	0.461741	0.150396	0.192612	0.218997	0.437995	0.41161	0.58839	0.14248	0.271768	0.372032	0.21372
LF82_0100	3325853	CDS	2	992390	993730	1341	automatic/finished	no	appA		periplasmic phosphoanhydride phosphatase/multiple inositol-polyphosphate phosphatase					3.1.3.62	3.6.5.1-RXN$RXN-10940				2009-02-28	COMMON				1		0.249814	0.2632	0.270694	0.216257	0.53393	0.46607	0.246085	0.286353	0.306488	0.161074	0.592841	0.407159	0.268456	0.277405	0.181208	0.272931	0.458613	0.541387	0.234899	0.225951	0.324385	0.214765
LF82_0376	3327913	CDS	-1	993718	993930	213	automatic/finished	no	cspH		CspA family protein CspH										2009-02-28	UNIQUE_BANK						0.267606	0.2488	0.230047	0.253521	0.478873	0.521127	0.253521	0.211268	0.338028	0.197183	0.549296	0.450704	0.225352	0.225352	0.239437	0.309859	0.464789	0.535211	0.323944	0.309859	0.112676	0.253521
LF82_0375	3325854	CDS	1	994216	994428	213	automatic/finished	no	cspG		cold shock protein CspG										2009-02-28	COMMON				3		0.295775	0.1972	0.230047	0.276995	0.42723	0.57277	0.323944	0.15493	0.352113	0.169014	0.507042	0.492958	0.352113	0.197183	0.15493	0.295775	0.352113	0.647887	0.211268	0.239437	0.183099	0.366197
LF82_3534	3325855	CDS	3	994602	994832	231	automatic/finished	no	ymcE		protein YmcE										2009-02-28	UNIQUE_BANK						0.255411	0.2035	0.212121	0.329004	0.415584	0.584416	0.311688	0.168831	0.233766	0.285714	0.402597	0.597403	0.220779	0.194805	0.220779	0.363636	0.415584	0.584416	0.233766	0.246753	0.181818	0.337662
LF82_0906	3325856	CDS	1	994822	994995	174	automatic/finished	no	gnsA		putative phosphatidylethanolamine synthesis regulator GnsA	3 : Putative function from multiple computational evidences									2009-02-28	COMMON				3		0.413793	0.1782	0.218391	0.189655	0.396552	0.603448	0.431034	0.103448	0.362069	0.103448	0.465517	0.534483	0.431034	0.172414	0.103448	0.293103	0.275862	0.724138	0.37931	0.258621	0.189655	0.172414
LF82_2692	3327914	CDS	-1	995044	996117	1074	automatic/finished	no	yccM		putative electron transport protein YccM	3 : Putative function from multiple computational evidences									2009-02-28	COMMON				1		0.225326	0.2263	0.260708	0.28771	0.486965	0.513035	0.268156	0.215084	0.26257	0.25419	0.477654	0.522346	0.195531	0.234637	0.215084	0.354749	0.449721	0.550279	0.21229	0.22905	0.304469	0.25419
LF82_2288	3327915	CDS	-3	996200	998932	2733	automatic/finished	no	torS		sensory histidine kinase TorS					2.7.13.3	2.7.13.3-RXN				2009-02-28	COMMON				1		0.251738	0.2656	0.274058	0.208562	0.5397	0.4603	0.249177	0.319429	0.327113	0.104281	0.646542	0.353458	0.300768	0.219539	0.184413	0.29528	0.403952	0.596048	0.205269	0.257958	0.310648	0.226125
LF82_p094	3327916	CDS	-2	999027	1000100	1074	automatic/finished	no			putative integrase	3 : Putative function from multiple computational evidences									2009-02-28	COMMON				3		0.317505	0.2197	0.25419	0.208566	0.473929	0.526071	0.337989	0.201117	0.315642	0.145251	0.51676	0.48324	0.301676	0.24581	0.203911	0.248603	0.449721	0.550279	0.312849	0.21229	0.243017	0.231844
LF82_p095	3327917	CDS	-1	1000078	1000296	219	automatic/finished	no			putative excisionase	3 : Putative function from multiple computational evidences									2009-02-28	UNIQUE_BANK						0.315068	0.2009	0.287671	0.196347	0.488584	0.511416	0.30137	0.260274	0.260274	0.178082	0.520548	0.479452	0.30137	0.164384	0.287671	0.246575	0.452055	0.547945	0.342466	0.178082	0.315068	0.164384
LF82_p096	3327918	CDS	-1	1000402	1000746	345	automatic/finished	no			conserved protein of unknown function	4 : Unknown function but conserved in other organisms	u : unknown	1 : Unknown							2009-02-28	COMMON				3		0.289855	0.2174	0.252174	0.24058	0.469565	0.530435	0.304348	0.173913	0.347826	0.173913	0.521739	0.478261	0.313043	0.217391	0.191304	0.278261	0.408696	0.591304	0.252174	0.26087	0.217391	0.269565
LF82_p097	3327919	CDS	-1	1000774	1000941	168	automatic/finished	no			conserved protein of unknown function	4 : Unknown function but conserved in other organisms	u : unknown	1 : Unknown							2009-02-28	COMMON				3		0.35119	0.2262	0.244048	0.178571	0.470238	0.529762	0.285714	0.196429	0.375	0.142857	0.571429	0.428571	0.410714	0.160714	0.178571	0.25	0.339286	0.660714	0.357143	0.321429	0.178571	0.142857
ESCLF0918	3325123	CDS	-3	1001096	1001374	279	automatic/finished	no			conserved protein of unknown function	4 : Unknown function but conserved in other organisms	u : unknown	1 : Unknown							2009-02-28	UNIQUE_AMIGA				3		0.290323	0.1900	0.236559	0.283154	0.426523	0.573477	0.365591	0.16129	0.225806	0.247312	0.387097	0.612903	0.301075	0.172043	0.215054	0.311828	0.387097	0.612903	0.204301	0.236559	0.268817	0.290323
LF82_p098	3327920	CDS	-1	1001374	1002177	804	automatic/finished	no			conserved protein of unknown function	4 : Unknown function but conserved in other organisms	u : unknown	1 : Unknown							2009-02-28	COMMON				3		0.274876	0.2276	0.283582	0.21393	0.511194	0.488806	0.257463	0.238806	0.365672	0.13806	0.604478	0.395522	0.309702	0.257463	0.190299	0.242537	0.447761	0.552239	0.257463	0.186567	0.294776	0.261194
LF82_p099	3327921	CDS	-3	1002179	1002730	552	automatic/finished	no			Ead/Ea22-like family protein										2009-02-28	COMMON				3		0.298913	0.2011	0.277174	0.222826	0.478261	0.521739	0.266304	0.211957	0.413043	0.108696	0.625	0.375	0.347826	0.184783	0.195652	0.271739	0.380435	0.619565	0.282609	0.206522	0.222826	0.288043
LF82_p100	3327922	CDS	-1	1002727	1003242	516	automatic/finished	no			Ead/Ea22-like family protein										2009-02-28	COMMON				3		0.261628	0.1938	0.302326	0.242248	0.496124	0.503876	0.244186	0.168605	0.44186	0.145349	0.610465	0.389535	0.331395	0.238372	0.133721	0.296512	0.372093	0.627907	0.209302	0.174419	0.331395	0.284884
LF82_p101	3327923	CDS	-1	1003420	1003734	315	automatic/finished	no			conserved protein of unknown function	4 : Unknown function but conserved in other organisms	u : unknown	1 : Unknown							2009-02-28	COMMON				3		0.368254	0.1746	0.253968	0.203175	0.428571	0.571429	0.352381	0.12381	0.380952	0.142857	0.504762	0.495238	0.27619	0.238095	0.209524	0.27619	0.447619	0.552381	0.47619	0.161905	0.171429	0.190476
LF82_p102	3327924	CDS	-2	1003746	1004186	441	automatic/finished	no			conserved protein of unknown function	4 : Unknown function but conserved in other organisms	u : unknown	1 : Unknown							2009-02-28	COMMON				3		0.369615	0.2041	0.206349	0.219955	0.410431	0.589569	0.353741	0.190476	0.353741	0.102041	0.544218	0.455782	0.37415	0.231293	0.095238	0.29932	0.326531	0.673469	0.380952	0.190476	0.170068	0.258503
LF82_p103	3327925	CDS	-1	1004212	1005123	912	automatic/finished	no			Recombinational DNA repair protein RecT (prophage associated)										2009-02-28	COMMON				3		0.320175	0.2007	0.257675	0.221491	0.458333	0.541667	0.302632	0.190789	0.365132	0.141447	0.555921	0.444079	0.375	0.217105	0.157895	0.25	0.375	0.625	0.282895	0.194079	0.25	0.273026
ESCLF0925	3325124	CDS	-2	1005120	1005428	309	automatic/finished	no			conserved protein of unknown function	4 : Unknown function but conserved in other organisms	u : unknown	1 : Unknown							2009-02-28	UNIQUE_AMIGA				3		0.346278	0.1909	0.226537	0.236246	0.417476	0.582524	0.300971	0.165049	0.359223	0.174757	0.524272	0.475728	0.407767	0.174757	0.184466	0.23301	0.359223	0.640777	0.330097	0.23301	0.135922	0.300971
ESCLF0926	3325125	CDS	-2	1005513	1005683	171	automatic/finished	no			protein of unknown function	5 : Unknown function	u : unknown	1 : Unknown							2009-02-28	NEW				3		0.321637	0.2281	0.210526	0.239766	0.438596	0.561403	0.280702	0.280702	0.22807	0.210526	0.508772	0.491228	0.298246	0.22807	0.175439	0.298246	0.403509	0.596491	0.385965	0.175439	0.22807	0.210526
LF82_p104	3327926	CDS	-3	1005923	1006372	450	automatic/finished	no			conserved protein of unknown function	4 : Unknown function but conserved in other organisms	u : unknown	1 : Unknown							2009-02-28	COMMON				3		0.311111	0.1644	0.235556	0.288889	0.4	0.6	0.34	0.186667	0.293333	0.18	0.48	0.52	0.286667	0.166667	0.16	0.386667	0.326667	0.673333	0.306667	0.14	0.253333	0.3
LF82_p105	3327927	CDS	-2	1006431	1006682	252	automatic/finished	no			conserved protein of unknown function	4 : Unknown function but conserved in other organisms	u : unknown	1 : Unknown							2009-02-28	COMMON				3		0.297619	0.2063	0.222222	0.27381	0.428571	0.571429	0.309524	0.119048	0.369048	0.202381	0.488095	0.511905	0.321429	0.27381	0.130952	0.27381	0.404762	0.595238	0.261905	0.22619	0.166667	0.345238
LF82_p106	3327928	CDS	-3	1006691	1006990	300	automatic/finished	no			conserved protein of unknown function	4 : Unknown function but conserved in other organisms	u : unknown	1 : Unknown							2009-02-28	COMMON				3		0.326667	0.2267	0.26	0.186667	0.486667	0.513333	0.31	0.28	0.31	0.1	0.59	0.41	0.32	0.18	0.27	0.23	0.45	0.55	0.35	0.22	0.2	0.23
LF82_p107	3327929	CDS	-3	1007393	1008043	651	automatic/finished	no			HTH-type transcriptional regulator for conjugative element R391										2009-02-28	COMMON				3		0.308756	0.2074	0.261137	0.222734	0.46851	0.53149	0.304147	0.193548	0.354839	0.147465	0.548387	0.451613	0.327189	0.211982	0.184332	0.276498	0.396313	0.603687	0.294931	0.21659	0.24424	0.24424
LF82_p108	3325857	CDS	1	1008124	1008309	186	automatic/finished	no			Unassigned protein										2009-02-28	COMMON				2		0.306452	0.2419	0.263441	0.188172	0.505376	0.494624	0.241935	0.16129	0.451613	0.145161	0.612903	0.387097	0.387097	0.241935	0.145161	0.225806	0.387097	0.612903	0.290323	0.322581	0.193548	0.193548
LF82_p109	3325858	CDS	1	1008418	1008711	294	automatic/finished	no			conserved protein of unknown function	4 : Unknown function but conserved in other organisms	u : unknown	1 : Unknown							2009-02-28	COMMON				3		0.29932	0.2041	0.27551	0.221088	0.479592	0.520408	0.326531	0.193878	0.357143	0.122449	0.55102	0.44898	0.306122	0.22449	0.173469	0.295918	0.397959	0.602041	0.265306	0.193878	0.295918	0.244898
LF82_p110	3325859	CDS	2	1008734	1009006	273	automatic/finished	no			conserved protein of unknown function	4 : Unknown function but conserved in other organisms	u : unknown	1 : Unknown							2009-02-28	UNIQUE_BANK						0.300366	0.2125	0.227106	0.260073	0.43956	0.56044	0.296703	0.252747	0.285714	0.164835	0.538462	0.461538	0.351648	0.197802	0.142857	0.307692	0.340659	0.659341	0.252747	0.186813	0.252747	0.307692
ESCLF0933	3325126	CDS	3	1008975	1009217	243	automatic/finished	no			conserved protein of unknown function	4 : Unknown function but conserved in other organisms	u : unknown	1 : Unknown							2009-02-28	UNIQUE_AMIGA				3		0.312757	0.2263	0.238683	0.222222	0.465021	0.534979	0.209877	0.271605	0.271605	0.246914	0.54321	0.45679	0.358025	0.209877	0.234568	0.197531	0.444444	0.555556	0.37037	0.197531	0.209877	0.222222
LF82_p111	3325860	CDS	1	1009069	1009956	888	automatic/finished	no			Replication protein										2009-02-28	COMMON				3		0.307432	0.2376	0.256757	0.198198	0.494369	0.505631	0.273649	0.236486	0.364865	0.125	0.601351	0.398649	0.391892	0.222973	0.172297	0.212838	0.39527	0.60473	0.256757	0.253378	0.233108	0.256757
LF82_p112	3325861	CDS	3	1009953	1011329	1377	automatic/finished	no			Replicative DNA helicase					3.6.1.-	RXN0-4261				2009-02-28	COMMON				3		0.266521	0.2389	0.286855	0.207698	0.525781	0.474219	0.287582	0.211329	0.383442	0.117647	0.594771	0.405229	0.287582	0.233115	0.198257	0.281046	0.431373	0.568627	0.224401	0.272331	0.278867	0.224401
ESCLF0936	3325127	CDS	2	1011623	1011931	309	automatic/finished	no			conserved protein of unknown function	4 : Unknown function but conserved in other organisms	u : unknown	1 : Unknown							2009-02-28	UNIQUE_AMIGA				3		0.326861	0.1877	0.262136	0.223301	0.449838	0.550162	0.281553	0.135922	0.359223	0.223301	0.495146	0.504854	0.38835	0.213592	0.174757	0.223301	0.38835	0.61165	0.31068	0.213592	0.252427	0.223301
ESCLF0937	3325128	CDS	3	1012131	1012541	411	automatic/finished	no			putative recombination protein	3 : Putative function from multiple computational evidences									2009-02-28	NEW				3		0.311436	0.2409	0.250608	0.19708	0.491484	0.508516	0.328467	0.226277	0.321168	0.124088	0.547445	0.452555	0.343066	0.19708	0.189781	0.270073	0.386861	0.613139	0.262774	0.29927	0.240876	0.19708
LF82_p113	3325862	CDS	2	1012538	1012714	177	automatic/finished	no			NinE family protein										2009-02-28	UNIQUE_BANK						0.361582	0.2655	0.20339	0.169492	0.468927	0.531073	0.40678	0.271186	0.135593	0.186441	0.40678	0.59322	0.338983	0.186441	0.288136	0.186441	0.474576	0.525424	0.338983	0.338983	0.186441	0.135593
LF82_p114	3325863	CDS	1	1012717	1013118	402	automatic/finished	no			conserved protein of unknown function	4 : Unknown function but conserved in other organisms	u : unknown	1 : Unknown							2009-02-28	COMMON				3		0.358209	0.1915	0.226368	0.223881	0.41791	0.58209	0.320896	0.208955	0.283582	0.186567	0.492537	0.507463	0.41791	0.164179	0.186567	0.231343	0.350746	0.649254	0.335821	0.201493	0.208955	0.253731
LF82_p115	3325864	CDS	2	1013111	1013287	177	automatic/finished	no			Protein ninF										2009-02-28	COMMON				3		0.288136	0.2203	0.276836	0.214689	0.497175	0.502825	0.20339	0.254237	0.338983	0.20339	0.59322	0.40678	0.423729	0.152542	0.20339	0.220339	0.355932	0.644068	0.237288	0.254237	0.288136	0.220339
LF82_p116	3325865	CDS	3	1013280	1014002	723	automatic/finished	no	roi		Roi protein										2009-02-28	COMMON				3		0.294606	0.2075	0.254495	0.24343	0.461964	0.538036	0.311203	0.211618	0.365145	0.112033	0.576763	0.423237	0.3361	0.195021	0.165975	0.302905	0.360996	0.639004	0.236515	0.215768	0.232365	0.315353
LF82_p117	3325866	CDS	2	1014002	1014292	291	automatic/finished	no	ybcO		DLP12 prophage; putative nuclease YbcO										2009-02-28	COMMON				3		0.292096	0.2337	0.292096	0.182131	0.525773	0.474227	0.340206	0.206186	0.340206	0.113402	0.546392	0.453608	0.298969	0.185567	0.268041	0.247423	0.453608	0.546392	0.237113	0.309278	0.268041	0.185567
LF82_p118	3325867	CDS	1	1014289	1014651	363	automatic/finished	no	rusA		DLP12 prophage; crossover junction endodeoxyribonuclease RusA										2009-02-28	COMMON				3		0.311295	0.2645	0.22314	0.201102	0.487603	0.512397	0.272727	0.272727	0.305785	0.14876	0.578512	0.421488	0.363636	0.132231	0.206612	0.297521	0.338843	0.661157	0.297521	0.38843	0.157025	0.157025
LF82_p119	3325868	CDS	3	1014648	1014836	189	automatic/finished	no			Protein ninH										2009-02-28	UNIQUE_BANK						0.338624	0.2328	0.269841	0.15873	0.502646	0.497354	0.412698	0.238095	0.285714	0.063492	0.52381	0.47619	0.285714	0.174603	0.253968	0.285714	0.428571	0.571429	0.31746	0.285714	0.269841	0.126984
LF82_p120	3325869	CDS	2	1014833	1015456	624	automatic/finished	no			Phage antitermination protein #Q										2009-02-28	COMMON				3		0.282051	0.2372	0.277244	0.203526	0.514423	0.485577	0.288462	0.192308	0.360577	0.158654	0.552885	0.447115	0.288462	0.278846	0.206731	0.225962	0.485577	0.514423	0.269231	0.240385	0.264423	0.225962
LF82_p121	3325870	CDS	3	1015890	1016213	324	automatic/finished	no			Holin										2009-02-28	COMMON				3		0.277778	0.2346	0.246914	0.240741	0.481481	0.518519	0.324074	0.148148	0.37963	0.148148	0.527778	0.472222	0.25	0.231481	0.194444	0.324074	0.425926	0.574074	0.259259	0.324074	0.166667	0.25
LF82_p122	3325871	CDS	1	1016236	1016673	438	automatic/finished	no			Lysozyme					3.2.1.17	3.2.1.17-RXN				2009-02-28	COMMON				3		0.269406	0.2352	0.269406	0.226027	0.504566	0.495434	0.246575	0.246575	0.349315	0.157534	0.59589	0.40411	0.335616	0.205479	0.232877	0.226027	0.438356	0.561644	0.226027	0.253425	0.226027	0.294521
LF82_p123	3325872	CDS	3	1016670	1017107	438	automatic/finished	no	rzpD		DLP12 prophage; putative prophage endopeptidase RzpD										2009-02-28	COMMON				3		0.285388	0.2648	0.244292	0.205479	0.509132	0.490868	0.335616	0.19863	0.342466	0.123288	0.541096	0.458904	0.294521	0.260274	0.219178	0.226027	0.479452	0.520548	0.226027	0.335616	0.171233	0.267123
LF82_p124	3325873	CDS	2	1017104	1017247	144	automatic/finished	no			conserved protein of unknown function	4 : Unknown function but conserved in other organisms	u : unknown	1 : Unknown							2009-02-28	UNIQUE_BANK						0.25	0.2014	0.243056	0.305556	0.444444	0.555556	0.354167	0.270833	0.166667	0.208333	0.4375	0.5625	0.208333	0.083333	0.270833	0.4375	0.354167	0.645833	0.1875	0.25	0.291667	0.270833
LF82_p125	3325874	CDS	3	1017450	1017968	519	automatic/finished	no			Rha family transcriptional regulator										2009-02-28	COMMON				3		0.312139	0.2177	0.242775	0.22736	0.460501	0.539499	0.33526	0.202312	0.289017	0.17341	0.491329	0.508671	0.381503	0.17341	0.144509	0.300578	0.317919	0.682081	0.219653	0.277457	0.294798	0.208092
ESCLF0948	3325129	CDS	1	1018240	1018425	186	automatic/finished	no			conserved protein of unknown function	4 : Unknown function but conserved in other organisms	u : unknown	1 : Unknown							2009-02-28	UNIQUE_AMIGA				3		0.306452	0.1667	0.295699	0.231183	0.462366	0.537634	0.274194	0.112903	0.435484	0.177419	0.548387	0.451613	0.370968	0.193548	0.16129	0.274194	0.354839	0.645161	0.274194	0.193548	0.290323	0.241935
LF82_p126	3325875	CDS	2	1018565	1018807	243	automatic/finished	no			conserved protein of unknown function	4 : Unknown function but conserved in other organisms	u : unknown	1 : Unknown							2009-02-28	COMMON				1		0.316872	0.2140	0.234568	0.234568	0.44856	0.55144	0.308642	0.17284	0.345679	0.17284	0.518519	0.481481	0.358025	0.234568	0.08642	0.320988	0.320988	0.679012	0.283951	0.234568	0.271605	0.209877
ESCLF0950	3325130	CDS	3	1018809	1018988	180	automatic/finished	no			conserved protein of unknown function	4 : Unknown function but conserved in other organisms	u : unknown	1 : Unknown							2009-02-28	UNIQUE_AMIGA				3		0.316667	0.1889	0.266667	0.227778	0.455556	0.544444	0.3	0.183333	0.333333	0.183333	0.516667	0.483333	0.383333	0.133333	0.183333	0.3	0.316667	0.683333	0.266667	0.25	0.283333	0.2
ESCLF0951	3325131	CDS	2	1019012	1019434	423	automatic/finished	no			conserved protein of unknown function	4 : Unknown function but conserved in other organisms	u : unknown	1 : Unknown							2009-02-28	NEW				3		0.260047	0.2293	0.276596	0.234043	0.50591	0.49409	0.269504	0.177305	0.390071	0.163121	0.567376	0.432624	0.304965	0.283688	0.177305	0.234043	0.460993	0.539007	0.205674	0.22695	0.262411	0.304965
LF82_p127	3325876	CDS	1	1019431	1020843	1413	automatic/finished	no			Phage terminase, large subunit, PBSX family										2009-02-28	COMMON				1		0.265393	0.2321	0.278839	0.223638	0.51097	0.48903	0.269639	0.216561	0.363057	0.150743	0.579618	0.420382	0.329087	0.225053	0.180467	0.265393	0.40552	0.59448	0.197452	0.254777	0.292994	0.254777
LF82_p128	3325877	CDS	3	1020846	1022972	2127	automatic/finished	no			Portal protein										2009-02-28	COMMON				3		0.287729	0.2172	0.260931	0.234133	0.478138	0.521862	0.25811	0.217207	0.38787	0.136812	0.605078	0.394922	0.356841	0.236953	0.156559	0.249647	0.393512	0.606488	0.248237	0.197461	0.238364	0.315938
LF82_p129	3325878	CDS	1	1022986	1023870	885	automatic/finished	no			Phage capsid protein										2009-02-28	COMMON				1		0.343503	0.2350	0.245198	0.176271	0.480226	0.519774	0.223729	0.301695	0.379661	0.094915	0.681356	0.318644	0.471186	0.20339	0.132203	0.19322	0.335593	0.664407	0.335593	0.2	0.223729	0.240678
LF82_p130	3325879	CDS	3	1023882	1025153	1272	automatic/finished	no			Head protein										2009-02-28	COMMON				3		0.27044	0.2453	0.227987	0.256289	0.47327	0.52673	0.29717	0.214623	0.325472	0.162736	0.540094	0.459906	0.301887	0.275943	0.153302	0.268868	0.429245	0.570755	0.212264	0.245283	0.205189	0.337264
ESCLF0956	3325132	CDS	3	1025196	1025381	186	automatic/finished	no			conserved protein of unknown function	4 : Unknown function but conserved in other organisms	u : unknown	1 : Unknown							2009-02-28	UNIQUE_AMIGA				3		0.27957	0.1989	0.290323	0.231183	0.489247	0.510753	0.274194	0.129032	0.435484	0.16129	0.564516	0.435484	0.33871	0.193548	0.209677	0.258065	0.403226	0.596774	0.225806	0.274194	0.225806	0.274194
LF82_p131	3325880	CDS	1	1025356	1025838	483	automatic/finished	no			Packaged DNA stabilization protein p27										2009-02-28	COMMON				3		0.273292	0.2195	0.231884	0.275362	0.451346	0.548654	0.229814	0.236025	0.360248	0.173913	0.596273	0.403727	0.322981	0.248447	0.142857	0.285714	0.391304	0.608696	0.267081	0.173913	0.192547	0.36646
LF82_p132	3325881	CDS	3	1025847	1027265	1419	automatic/finished	no			conserved protein of unknown function	4 : Unknown function but conserved in other organisms	u : unknown	1 : Unknown							2009-02-28	COMMON				1		0.24031	0.2396	0.269204	0.250881	0.508809	0.491191	0.247357	0.196617	0.350951	0.205074	0.547569	0.452431	0.30444	0.226216	0.20296	0.266385	0.429175	0.570825	0.169133	0.295983	0.2537	0.281184
LF82_p133	3325882	CDS	2	1027265	1028218	954	automatic/finished	no			DNA stabilization, phage-associated										2009-02-28	COMMON				3		0.283019	0.2579	0.238994	0.220126	0.496855	0.503145	0.352201	0.163522	0.349057	0.13522	0.512579	0.487421	0.286164	0.336478	0.119497	0.257862	0.455975	0.544025	0.210692	0.273585	0.248428	0.267296
LF82_p134	3325883	CDS	1	1028218	1028673	456	automatic/finished	no			Gene 10 protein										2009-02-28	COMMON				2		0.27193	0.2500	0.243421	0.234649	0.493421	0.506579	0.296053	0.210526	0.309211	0.184211	0.519737	0.480263	0.348684	0.151316	0.203947	0.296053	0.355263	0.644737	0.171053	0.388158	0.217105	0.223684
LF82_p135	3325884	CDS	3	1028676	1029368	693	automatic/finished	no			Phage DNA transfer protein										2009-02-28	COMMON				3		0.262626	0.2439	0.27417	0.219336	0.518038	0.481962	0.272727	0.233766	0.341991	0.151515	0.575758	0.424242	0.316017	0.290043	0.207792	0.186147	0.497836	0.502165	0.199134	0.207792	0.272727	0.320346
LF82_p136	3325885	CDS	3	1029378	1030766	1389	automatic/finished	no			Phage DNA transfer protein										2009-02-28	COMMON				3		0.268539	0.2297	0.278618	0.223182	0.508279	0.491721	0.261339	0.213823	0.38013	0.144708	0.593952	0.406048	0.328294	0.269978	0.198704	0.203024	0.468683	0.531318	0.215983	0.205184	0.257019	0.321814
LF82_p137	3325886	CDS	2	1030766	1032763	1998	automatic/finished	no			Lytic transglycosylase domain-containing protein										2009-02-28	COMMON				3		0.283784	0.2397	0.270771	0.205706	0.510511	0.489489	0.264264	0.24024	0.393393	0.102102	0.633634	0.366366	0.316817	0.292793	0.163664	0.226727	0.456456	0.543544	0.27027	0.186186	0.255255	0.288288
LF82_p138	3327930	CDS	-3	1032854	1033369	516	automatic/finished	no			conserved exported protein of unknown function	4 : Unknown function but conserved in other organisms	u : unknown	1 : Unknown							2009-02-28	COMMON				3		0.335271	0.2248	0.218992	0.22093	0.443798	0.556202	0.337209	0.25	0.273256	0.139535	0.523256	0.476744	0.354651	0.22093	0.174419	0.25	0.395349	0.604651	0.313953	0.203488	0.209302	0.273256
LF82_p139	3325887	CDS	1	1033474	1033893	420	automatic/finished	no			conserved exported protein of unknown function	4 : Unknown function but conserved in other organisms	u : unknown	1 : Unknown							2009-02-28	COMMON				3		0.285714	0.1833	0.264286	0.266667	0.447619	0.552381	0.321429	0.135714	0.378571	0.164286	0.514286	0.485714	0.3	0.228571	0.192857	0.278571	0.421429	0.578571	0.235714	0.185714	0.221429	0.357143
ESCLF0966	3325133	CDS	-3	1033910	1034161	252	automatic/finished	no			Arc-like DNA binding domain protein										2009-02-28	NEW				3		0.337302	0.2024	0.222222	0.238095	0.424603	0.575397	0.27381	0.22619	0.309524	0.190476	0.535714	0.464286	0.416667	0.214286	0.119048	0.25	0.333333	0.666667	0.321429	0.166667	0.238095	0.27381
LF82_p140	3325888	CDS	1	1034308	1036707	2400	automatic/finished	no			Endo-alpha-sialidase, phage head protein										2009-02-28	COMMON				3		0.306667	0.1742	0.237917	0.28125	0.412083	0.587917	0.30375	0.145	0.35	0.20125	0.495	0.505	0.3175	0.23625	0.205	0.24125	0.44125	0.55875	0.29875	0.14125	0.15875	0.40125
ESCLF0968	3325134	CDS	1	1036948	1037235	288	automatic/finished	no			conserved protein of unknown function	4 : Unknown function but conserved in other organisms	u : unknown	1 : Unknown							2009-02-28	UNIQUE_AMIGA				3		0.215278	0.1875	0.28125	0.315972	0.46875	0.53125	0.208333	0.177083	0.354167	0.260417	0.53125	0.46875	0.197917	0.208333	0.25	0.34375	0.458333	0.541667	0.239583	0.177083	0.239583	0.34375
LF82_2289	3325889	CDS	3	1037697	1038725	1029	automatic/finished	no	torT		periplasmic trimethylamine-N-oxide binding protein										2009-02-28	COMMON				1		0.232264	0.2420	0.293489	0.232264	0.535471	0.464529	0.212828	0.279883	0.341108	0.166181	0.620991	0.379009	0.294461	0.22449	0.189504	0.291545	0.413994	0.586006	0.189504	0.221574	0.349854	0.239067
LF82_2287	3327931	CDS	-3	1038698	1039390	693	automatic/finished	no	torR		DNA-binding transcriptional dual regulator TorR										2009-02-28	COMMON				1		0.222222	0.2439	0.290043	0.243867	0.533911	0.466089	0.21645	0.311688	0.341991	0.12987	0.65368	0.34632	0.285714	0.181818	0.203463	0.329004	0.385281	0.614719	0.164502	0.238095	0.324675	0.272727
LF82_2285	3325890	CDS	2	1039520	1040692	1173	automatic/finished	no	torC		cytochrome c menaquinol dehydrogenase TorC						RXN0-5263$RXN0-5264$TRANS-RXN0-234	PWY0-1347$PWY0-1355			2009-02-28	COMMON				1		0.272805	0.2447	0.269395	0.213129	0.514067	0.485933	0.294118	0.217391	0.337596	0.150895	0.554987	0.445013	0.350384	0.230179	0.191816	0.227621	0.421995	0.578005	0.173913	0.286445	0.278772	0.26087
LF82_2284	3325891	CDS	1	1040692	1043238	2547	automatic/finished	no	torA		trimethylamine N-oxide reductase 1						RXN0-5263$RXN0-5264$TRANS-RXN0-234	PWY0-1347$PWY0-1355			2009-02-28	COMMON				1		0.227719	0.2540	0.300746	0.217511	0.55477	0.44523	0.227326	0.256773	0.355713	0.160188	0.612485	0.387515	0.315665	0.220259	0.202591	0.261484	0.42285	0.57715	0.140165	0.285041	0.343934	0.23086
LF82_2286	3325892	CDS	3	1043235	1043834	600	automatic/finished	no	torD		trimethylamine-N-oxide reductase-specific chaperone										2009-02-28	COMMON				3		0.238333	0.2367	0.29	0.235	0.526667	0.473333	0.2	0.265	0.34	0.195	0.605	0.395	0.305	0.24	0.165	0.29	0.405	0.595	0.21	0.205	0.365	0.22
LF82_0269	3327932	CDS	-1	1044190	1044495	306	automatic/finished	no	cbpM		chaperone modulator CbpM										2009-02-28	COMMON				2		0.202614	0.2353	0.313726	0.248366	0.54902	0.45098	0.215686	0.27451	0.382353	0.127451	0.656863	0.343137	0.27451	0.215686	0.156863	0.352941	0.372549	0.627451	0.117647	0.215686	0.401961	0.264706
LF82_0268	3327933	CDS	-2	1044495	1045415	921	automatic/finished	no	cbpA		curved DNA-binding protein										2009-02-28	COMMON				1		0.268187	0.2584	0.274701	0.198697	0.533116	0.466884	0.254072	0.28013	0.355049	0.110749	0.635179	0.364821	0.358306	0.208469	0.18241	0.250814	0.390879	0.609121	0.192182	0.286645	0.286645	0.234528
LF82_0053	3325893	CDS	3	1045950	1047191	1242	automatic/finished	no	agp		glucose-1-phosphatase					3.1.3.10, 3.1.3.8	GLUCOSE-1-PHOSPHAT-RXN$RXN0-1001	GLUCOSE1PMETAB-PWY			2009-02-28	COMMON				1		0.272142	0.2440	0.269726	0.214171	0.513688	0.486312	0.2657	0.23913	0.338164	0.157005	0.577295	0.422705	0.347826	0.2343	0.149758	0.268116	0.384058	0.615942	0.202899	0.258454	0.321256	0.217391
LF82_2690	3327934	CDS	-1	1047229	1047456	228	automatic/finished	no	yccJ		PF13993 family protein YccJ										2009-02-28	COMMON				3		0.320175	0.2018	0.27193	0.20614	0.473684	0.526316	0.263158	0.131579	0.447368	0.157895	0.578947	0.421053	0.407895	0.236842	0.131579	0.223684	0.368421	0.631579	0.289474	0.236842	0.236842	0.236842
LF82_2432	3327935	CDS	-2	1047477	1048073	597	automatic/finished	no	wrbA		NAD(P)H:quinone oxidoreductase					1.6.5.2	NQOR-RXN				2009-02-28	COMMON				2		0.241206	0.2663	0.273032	0.21943	0.539364	0.460637	0.236181	0.211055	0.41206	0.140704	0.623116	0.376884	0.256281	0.291457	0.201005	0.251256	0.492462	0.507538	0.231156	0.296482	0.20603	0.266332
ESCLF0979	3325135	CDS	2	1048277	1048513	237	automatic/finished	no			conserved protein of unknown function	4 : Unknown function but conserved in other organisms	u : unknown	1 : Unknown							2009-02-28	UNIQUE_AMIGA				3		0.28692	0.2363	0.253165	0.223629	0.489451	0.510549	0.379747	0.227848	0.21519	0.177215	0.443038	0.556962	0.253165	0.202532	0.278481	0.265823	0.481013	0.518987	0.227848	0.278481	0.265823	0.227848
LF82_3538	3325894	CDS	3	1048446	1048619	174	automatic/finished	no	ymdF		stress-induced bacterial acidophilic repeat motifs-containing protein YmdF										2009-02-28	COMMON				3		0.362069	0.2069	0.298851	0.132184	0.505747	0.494253	0.310345	0.155172	0.431034	0.103448	0.586207	0.413793	0.431034	0.172414	0.344828	0.051724	0.517241	0.482759	0.344828	0.293103	0.12069	0.241379
LF82_2055	3327936	CDS	-1	1048702	1050030	1329	automatic/finished	no	rutG		pyrimidine:H(+) symporter										2009-02-28	COMMON				1		0.181339	0.2235	0.315275	0.27991	0.538751	0.461249	0.259594	0.173815	0.406321	0.160271	0.580135	0.419865	0.139955	0.255079	0.187359	0.417607	0.442438	0.557562	0.14447	0.241535	0.352144	0.261851
LF82_2054	3327937	CDS	-2	1050051	1050545	495	automatic/finished	no	rutF		FMN reductase RutF					1.5.1.42	FMNREDUCT-RXN$NADPH-DEHYDROGENASE-FLAVIN-RXN$RXN-12444$RXN-9510	ALKANEMONOX-PWY			2009-02-28	COMMON				1		0.189899	0.2970	0.288889	0.224242	0.585859	0.414141	0.242424	0.242424	0.345455	0.169697	0.587879	0.412121	0.212121	0.272727	0.236364	0.278788	0.509091	0.490909	0.115152	0.375758	0.284848	0.224242
LF82_2053	3327938	CDS	-1	1050556	1051146	591	automatic/finished	no	rutE		putative malonic semialdehyde reductase	3 : Putative function from multiple computational evidences				1.1.1.298	RXN-8974	PWY0-1471			2009-02-28	COMMON				1		0.211506	0.2944	0.27242	0.221658	0.566836	0.433164	0.243655	0.258883	0.319797	0.177665	0.57868	0.42132	0.233503	0.279188	0.228426	0.258883	0.507614	0.492386	0.15736	0.345178	0.269036	0.228426
LF82_2052	3327939	CDS	-1	1051156	1051956	801	automatic/finished	no	rutD		putative aminoacrylate hydrolase RutD	3 : Putative function from multiple computational evidences					RXN0-6452	PWY0-1471			2009-02-28	COMMON				1		0.202247	0.2859	0.290886	0.220974	0.576779	0.423221	0.164794	0.318352	0.378277	0.138577	0.696629	0.303371	0.277154	0.243446	0.194757	0.284644	0.438202	0.561798	0.164794	0.29588	0.299625	0.2397
LF82_2051	3327940	CDS	-3	1051964	1052350	387	automatic/finished	no	rutC		putative aminoacrylate peracid reductase RutC	3 : Putative function from multiple computational evidences					RXN0-6461	PWY0-1471			2009-02-28	COMMON				2		0.237726	0.2842	0.258398	0.219638	0.542636	0.457364	0.310078	0.193798	0.364341	0.131783	0.55814	0.44186	0.263566	0.286822	0.139535	0.310078	0.426357	0.573643	0.139535	0.372093	0.271318	0.217054
LF82_2050	3327941	CDS	-1	1052362	1053054	693	automatic/finished	no	rutB		peroxyureidoacrylate/ureidoacrylate amidohydrolase						RXN-12894$RXN0-6460	PWY0-1471			2009-02-28	COMMON				1		0.220779	0.2799	0.269841	0.229437	0.549784	0.450216	0.242424	0.233766	0.341991	0.181818	0.575758	0.424242	0.264069	0.277056	0.164502	0.294372	0.441558	0.558442	0.155844	0.329004	0.30303	0.212121
LF82_2049	3327942	CDS	-2	1053054	1054202	1149	automatic/finished	no	rutA		pyrimidine monooxygenase RutA					1.14.99.46	RXN0-6444	PWY0-1471			2009-02-28	COMMON				1		0.227154	0.2689	0.277633	0.226284	0.546562	0.453438	0.245431	0.198433	0.373368	0.182768	0.571802	0.428198	0.279373	0.263708	0.180157	0.276762	0.443864	0.556136	0.156658	0.344648	0.279373	0.219321
LF82_2056	3325895	CDS	2	1054433	1055071	639	automatic/finished	no	rutR		DNA-binding transcriptional dual regulator RutR										2009-02-28	COMMON				1		0.244131	0.2238	0.286385	0.245696	0.510172	0.489828	0.248826	0.239437	0.338028	0.173709	0.577465	0.422535	0.28169	0.258216	0.140845	0.319249	0.399061	0.600939	0.201878	0.173709	0.380282	0.244131
LF82_1787	3327943	CDS	-3	1055111	1059073	3963	automatic/finished	no	putA		fused DNA-binding transcriptional repressor/proline dehydrogenase/1-pyrroline-5-carboxylate dehydrogenase PutA					1.2.1.88, 1.5.5.2	PYRROLINECARBDEHYDROG-RXN$RXN-821	PROUT-PWY			2009-02-28	COMMON				1		0.220288	0.2682	0.293465	0.218017	0.561696	0.438304	0.211204	0.28539	0.375473	0.127933	0.660863	0.339137	0.283876	0.261166	0.17941	0.275549	0.440575	0.559425	0.165783	0.258138	0.325511	0.250568
LF82_1788	3325896	CDS	1	1059496	1061004	1509	automatic/finished	no	putP		proline:Na(+) symporter										2009-02-28	COMMON				1		0.186216	0.2253	0.316103	0.272366	0.541418	0.458582	0.260437	0.182903	0.351889	0.204771	0.534791	0.465209	0.170974	0.228628	0.210736	0.389662	0.439364	0.560636	0.127237	0.264414	0.385686	0.222664
LF82_0548	3325897	CDS	1	1061224	1062054	831	automatic/finished	no	efeU		Ferrous iron permease EfeU										2009-02-28	COMMON				1		0.176895	0.2371	0.302046	0.283995	0.53911	0.46089	0.198556	0.231047	0.382671	0.187726	0.613718	0.386282	0.173285	0.209386	0.198556	0.418773	0.407942	0.592058	0.158845	0.270758	0.32491	0.245487
LF82_2699	3325898	CDS	1	1062112	1063239	1128	automatic/finished	no	efeO		ferrous iron transport system protein EfeO										2009-02-28	COMMON				1		0.284574	0.2358	0.271277	0.208333	0.507092	0.492908	0.289894	0.204787	0.390957	0.114362	0.595745	0.404255	0.361702	0.242021	0.132979	0.263298	0.375	0.625	0.202128	0.260638	0.289894	0.24734
LF82_2698	3325899	CDS	3	1063245	1064516	1272	automatic/finished	no	efeB		heme-containing peroxidase/deferrochelatase					4.99.1.1	RXN0-6258				2009-02-28	COMMON				1		0.238208	0.2406	0.296384	0.224843	0.53695	0.46305	0.231132	0.278302	0.337264	0.153302	0.615566	0.384434	0.313679	0.226415	0.188679	0.271226	0.415094	0.584906	0.169811	0.216981	0.363208	0.25
LF82_1659	3325900	CDS	1	1065007	1065930	924	automatic/finished	no	phoH		ATP-binding protein PhoH										2009-02-28	COMMON				1		0.252165	0.2435	0.282468	0.221861	0.525974	0.474026	0.230519	0.237013	0.383117	0.149351	0.62013	0.37987	0.298701	0.211039	0.214286	0.275974	0.425325	0.574675	0.227273	0.282468	0.25	0.24026
LF82_1628	3327944	CDS	-3	1065980	1066393	414	automatic/finished	no	pgaD		poly-N-acetyl-D-glucosamine synthase subunit PgaD										2009-02-28	COMMON				3		0.294686	0.2174	0.219807	0.268116	0.437198	0.562802	0.268116	0.246377	0.253623	0.231884	0.5	0.5	0.318841	0.195652	0.130435	0.355072	0.326087	0.673913	0.297101	0.210145	0.275362	0.217391
LF82_1627	3327945	CDS	-2	1066395	1067720	1326	automatic/finished	no	pgaC		poly-N-acetyl-D-glucosamine synthase subunit PgaC						RXN0-5413				2009-02-28	COMMON				3		0.239819	0.2157	0.25264	0.291855	0.468326	0.531674	0.282805	0.208145	0.282805	0.226244	0.49095	0.50905	0.233032	0.208145	0.201357	0.357466	0.409502	0.590498	0.20362	0.230769	0.273756	0.291855
LF82_1626	3327946	CDS	-1	1067713	1069731	2019	automatic/finished	no	pgaB		poly-beta-1,6-N-acetyl-D-glucosamine N-deacetylase and beta-1,6 glycoside hydrolase						RXN0-5414				2009-02-28	COMMON				3		0.289747	0.2164	0.228331	0.265478	0.444775	0.555225	0.239227	0.245171	0.323923	0.191679	0.569094	0.430906	0.340267	0.224368	0.160475	0.274889	0.384844	0.615156	0.289747	0.179792	0.200594	0.329866
LF82_1625	3327947	CDS	-2	1069740	1072163	2424	automatic/finished	no	pgaA		partially deacetylated poly-beta-1,6-N-acetyl-D-glucosamine outer membrane porin										2009-02-28	COMMON				3		0.279703	0.2306	0.239274	0.250413	0.469884	0.530116	0.231436	0.246287	0.330446	0.191832	0.576733	0.423267	0.357673	0.236386	0.17698	0.22896	0.413366	0.586634	0.25	0.209158	0.210396	0.330446
LF82_2700	3325901	CDS	2	1072751	1074118	1368	automatic/finished	no	dgcT		putative diguanylate cyclase DgcT	3 : Putative function from multiple computational evidences				2.7.7.65	RXN0-5359				2009-02-28	COMMON				3		0.290936	0.1586	0.221491	0.328947	0.380117	0.619883	0.350877	0.138158	0.287281	0.223684	0.425439	0.574561	0.291667	0.155702	0.157895	0.394737	0.313596	0.686404	0.230263	0.182018	0.219298	0.368421
LF82_t2123	3327948	tRNA	-1	1074223	1074310	88	automatic/finished	no	serX		tRNA-Ser										2009-02-28
LF82_0825	3325902	CDS	1	1074544	1075482	939	automatic/finished	no	ghrA		glyoxylate/hydroxypyruvate reductase A					1.1.1.79	GLYOXYLATE-REDUCTASE-NADP+-RXN				2009-02-28	COMMON				1		0.240682	0.2481	0.266241	0.244941	0.514377	0.485623	0.210863	0.297125	0.335463	0.15655	0.632588	0.367412	0.28754	0.210863	0.214058	0.28754	0.42492	0.57508	0.223642	0.236422	0.249201	0.290735
LF82_2701	3325903	CDS	1	1075537	1076274	738	automatic/finished	no	ycdX		zinc-binding phosphatase YcdX										2009-02-28	COMMON				1		0.254743	0.2317	0.257453	0.256098	0.48916	0.51084	0.268293	0.207317	0.382114	0.142276	0.589431	0.410569	0.313008	0.239837	0.158537	0.288618	0.398374	0.601626	0.182927	0.247967	0.231707	0.337398
LF82_2702	3325904	CDS	3	1076298	1076852	555	automatic/finished	no	ycdY		chaperone protein YcdY										2009-02-28	COMMON				3		0.218018	0.2396	0.299099	0.243243	0.538739	0.461261	0.172973	0.254054	0.372973	0.2	0.627027	0.372973	0.286486	0.27027	0.172973	0.27027	0.443243	0.556757	0.194595	0.194595	0.351351	0.259459
LF82_2703	3325905	CDS	2	1076954	1077445	492	automatic/finished	no	ycdZ		inner membrane protein YcdZ										2009-02-28	COMMON				2		0.197154	0.2378	0.298781	0.26626	0.536585	0.463415	0.262195	0.219512	0.329268	0.189024	0.548781	0.451219	0.152439	0.25	0.231707	0.365854	0.481707	0.518293	0.176829	0.243902	0.335366	0.243902
LF82_0366	3327949	CDS	-2	1077510	1078343	834	automatic/finished	no	csgG		curli secretion channel										2009-02-28	COMMON				2		0.252998	0.2410	0.256595	0.2494	0.497602	0.502398	0.284173	0.226619	0.316547	0.172662	0.543165	0.456835	0.284173	0.230216	0.165468	0.320144	0.395683	0.604317	0.190647	0.266187	0.28777	0.255396
LF82_0365	3327950	CDS	-3	1078370	1078786	417	automatic/finished	no	csgF		curli assembly component CsgF										2009-02-28	COMMON				1		0.285372	0.2230	0.206235	0.285372	0.429257	0.570743	0.330935	0.201439	0.266187	0.201439	0.467626	0.532374	0.330935	0.23741	0.151079	0.280576	0.388489	0.611511	0.194245	0.230216	0.201439	0.374101
LF82_0364	3327951	CDS	-3	1078811	1079200	390	automatic/finished	no	csgE		curli assembly component CsgE										2009-02-28	COMMON				3		0.284615	0.1846	0.24359	0.287179	0.428205	0.571795	0.276923	0.169231	0.330769	0.223077	0.5	0.5	0.307692	0.2	0.176923	0.315385	0.376923	0.623077	0.269231	0.184615	0.223077	0.323077
LF82_0363	3327952	CDS	-2	1079205	1079855	651	automatic/finished	no	csgD		DNA-binding transcriptional dual regulator CsgD										2009-02-28	COMMON				3		0.308756	0.2151	0.202765	0.273425	0.417819	0.582181	0.345622	0.235023	0.230415	0.18894	0.465438	0.534562	0.382488	0.184332	0.138249	0.294931	0.322581	0.677419	0.198157	0.225806	0.239631	0.336406
LF82_0361	3325906	CDS	2	1080608	1081063	456	automatic/finished	no	csgB		curlin, minor subunit										2009-02-28	COMMON				3		0.322368	0.1689	0.245614	0.263158	0.414474	0.585526	0.348684	0.151316	0.342105	0.157895	0.493421	0.506579	0.342105	0.256579	0.164474	0.236842	0.421053	0.578947	0.276316	0.098684	0.230263	0.394737
LF82_0360	3325907	CDS	3	1081104	1081559	456	automatic/finished	no	csgA		curlin, major subunit										2009-02-28	COMMON				2		0.234649	0.2434	0.269737	0.252193	0.513158	0.486842	0.263158	0.171053	0.434211	0.131579	0.605263	0.394737	0.315789	0.243421	0.243421	0.197368	0.486842	0.513158	0.125	0.315789	0.131579	0.427632
LF82_0362	3325908	CDS	1	1081618	1081950	333	automatic/finished	no	csgC		curlin chaperone										2009-02-28	COMMON				3		0.288288	0.2342	0.195195	0.282282	0.429429	0.570571	0.306306	0.252252	0.207207	0.234234	0.459459	0.540541	0.288288	0.297297	0.126126	0.288288	0.423423	0.576577	0.27027	0.153153	0.252252	0.324324
LF82_3535	3325909	CDS	1	1082071	1082382	312	automatic/finished	no	ymdA		uncharacterized protein YmdA										2009-02-28	COMMON				3		0.298077	0.2308	0.224359	0.246795	0.455128	0.544872	0.336538	0.173077	0.298077	0.192308	0.471154	0.528846	0.298077	0.221154	0.163462	0.317308	0.384615	0.615385	0.259615	0.298077	0.211538	0.230769
LF82_3536	3325910	CDS	2	1082477	1083010	534	automatic/finished	no	ymdB		2'-O-acetyl-ADP-ribose deacetylase, regulator of RNase III activity					3.1.1.106					2009-02-28	COMMON				3		0.241573	0.2434	0.275281	0.2397	0.518727	0.481273	0.202247	0.235955	0.438202	0.123596	0.674157	0.325843	0.297753	0.252809	0.179775	0.269663	0.432584	0.567416	0.224719	0.241573	0.207865	0.325843
LF82_3537	3325911	CDS	3	1083012	1084433	1422	automatic/finished	no	clsC		cardiolipin synthase C						CARDIOLIPSYN-RXN$RXN-8141	PWY-5269$PWY-5668			2009-02-28	COMMON				3		0.227145	0.2398	0.267229	0.265823	0.507032	0.492968	0.221519	0.257384	0.329114	0.191983	0.586498	0.413502	0.274262	0.208861	0.202532	0.314346	0.411392	0.588608	0.185654	0.253165	0.270042	0.291139
LF82_1288	3327953	CDS	-1	1084441	1085598	1158	automatic/finished	no	opgC		protein required for succinyl modification of osmoregulated periplasmic glucans										2009-02-28	COMMON				3		0.228843	0.2288	0.215026	0.327288	0.443869	0.556131	0.266839	0.209845	0.225389	0.297927	0.435233	0.564767	0.220207	0.204663	0.147668	0.427461	0.352332	0.647668	0.199482	0.272021	0.272021	0.256477
ESCLF1016	3325137	CDS	-2	1085643	1085786	144	automatic/finished	no			conserved protein of unknown function	4 : Unknown function but conserved in other organisms	u : unknown	1 : Unknown							2009-02-28	UNIQUE_AMIGA				3		0.256944	0.2361	0.243056	0.263889	0.479167	0.520833	0.291667	0.1875	0.375	0.145833	0.5625	0.4375	0.25	0.25	0.208333	0.291667	0.458333	0.541667	0.229167	0.270833	0.145833	0.354167
LF82_1290	3325912	CDS	1	1085992	1087527	1536	automatic/finished	no	opgG		osmoregulated periplasmic glucans (OPGs) biosynthesis protein G										2009-02-28	COMMON				2		0.270833	0.2357	0.257161	0.236328	0.492839	0.507161	0.287109	0.210938	0.330078	0.171875	0.541016	0.458984	0.341797	0.226562	0.173828	0.257812	0.400391	0.599609	0.183594	0.269531	0.267578	0.279297
LF82_1291	3325913	CDS	2	1087520	1090063	2544	automatic/finished	no	opgH		osmoregulated periplasmic glucans (OPGs) biosynthesis protein H										2009-02-28	COMMON				1		0.196934	0.2590	0.291274	0.252752	0.550314	0.449686	0.200472	0.279481	0.313679	0.206368	0.59316	0.40684	0.251179	0.232311	0.198113	0.318396	0.430425	0.569575	0.139151	0.26533	0.362028	0.233491
LF82_2712	3325914	CDS	2	1090235	1090462	228	automatic/finished	no	yceK		DUF1375 domain-containing lipoprotein YceK										2009-02-28	COMMON				1		0.201754	0.2456	0.27193	0.280702	0.517544	0.482456	0.263158	0.276316	0.263158	0.197368	0.539474	0.460526	0.223684	0.157895	0.25	0.368421	0.407895	0.592105	0.118421	0.302632	0.302632	0.276316
LF82_1403	3327954	CDS	-3	1090463	1090837	375	automatic/finished	no	msyB		acidic protein MsyB										2009-02-28	COMMON				3		0.290667	0.2107	0.296	0.202667	0.506667	0.493333	0.176	0.184	0.496	0.144	0.68	0.32	0.456	0.176	0.152	0.216	0.328	0.672	0.24	0.272	0.24	0.248
LF82_1298	3327955	CDS	-2	1090920	1092146	1227	automatic/finished	no	mdtG		efflux pump MdtG										2009-02-28	COMMON				1		0.208639	0.2730	0.247759	0.270579	0.520782	0.479218	0.266504	0.239609	0.303178	0.190709	0.542787	0.457213	0.158924	0.229829	0.207824	0.403423	0.437653	0.562347	0.200489	0.349633	0.232274	0.217604
LF82_1230	3327956	CDS	-2	1092318	1093238	921	automatic/finished	no	lpxL		lauroyl acyltransferase					2.3.1.241	LAUROYLACYLTRAN-RXN	KDO-LIPASYN-PWY$KDO-NAGLIPASYN-PWY			2009-02-28	COMMON				1		0.233442	0.2519	0.282302	0.232356	0.534202	0.465798	0.234528	0.276873	0.299674	0.188925	0.576547	0.423453	0.257329	0.201954	0.224756	0.315961	0.42671	0.57329	0.208469	0.276873	0.322476	0.192182
LF82_2704	3325915	CDS	2	1093463	1094515	1053	automatic/finished	no	trhO		tRNA U34 hydroxylase TrhO										2009-02-28	COMMON				1		0.265907	0.2203	0.268756	0.245014	0.489079	0.510921	0.25641	0.216524	0.353276	0.173789	0.569801	0.430199	0.356125	0.182336	0.19943	0.262108	0.381766	0.618234	0.185185	0.262108	0.253561	0.299145
LF82_2710	3327957	CDS	-1	1094557	1095132	576	automatic/finished	no	yceI		protein YceI										2009-02-28	COMMON				3		0.298611	0.2361	0.230903	0.234375	0.467014	0.532986	0.317708	0.161458	0.364583	0.15625	0.526042	0.473958	0.364583	0.229167	0.145833	0.260417	0.375	0.625	0.213542	0.317708	0.182292	0.286458
LF82_2711	3327958	CDS	-1	1095136	1095702	567	automatic/finished	no	yceJ		putative cytochrome b561 YceJ	3 : Putative function from multiple computational evidences									2009-02-28	COMMON				3		0.201058	0.2540	0.255732	0.289242	0.5097	0.4903	0.227513	0.232804	0.31746	0.222222	0.550265	0.449735	0.206349	0.243386	0.190476	0.359788	0.433862	0.566138	0.169312	0.285714	0.259259	0.285714
LF82_2715	3327959	CDS	-1	1095964	1096104	141	automatic/finished	no	yceO		DUF2770 domain-containing protein YceO										2009-02-28	UNIQUE_BANK						0.234043	0.1773	0.191489	0.397163	0.368794	0.631206	0.234043	0.319149	0.12766	0.319149	0.446809	0.553191	0.297872	0.042553	0.12766	0.531915	0.170213	0.829787	0.170213	0.170213	0.319149	0.340426
LF82_2154	3327960	CDS	-2	1096125	1097243	1119	automatic/finished	no	solA		N-methyl-L-tryptophan oxidase					1.5.3.2	RXN0-301				2009-02-28	COMMON				1		0.238606	0.2618	0.261841	0.237712	0.523682	0.476318	0.214477	0.227882	0.386059	0.171582	0.613941	0.386059	0.321716	0.22252	0.187668	0.268097	0.410188	0.589812	0.179625	0.335121	0.211796	0.273458
LF82_0247	3327961	CDS	-2	1097358	1097612	255	automatic/finished	no	bssS		regulator of biofilm formation										2009-02-28	COMMON				3		0.301961	0.2039	0.247059	0.247059	0.45098	0.54902	0.294118	0.2	0.329412	0.176471	0.529412	0.470588	0.388235	0.188235	0.152941	0.270588	0.341176	0.658824	0.223529	0.223529	0.258824	0.294118
LF82_0490	3327962	CDS	-1	1097902	1098147	246	automatic/finished	no	dinI		DNA damage-inducible protein I										2009-02-28	COMMON				1		0.284553	0.2276	0.247967	0.239837	0.47561	0.52439	0.256098	0.182927	0.402439	0.158537	0.585366	0.414634	0.317073	0.268293	0.170732	0.243902	0.439024	0.560976	0.280488	0.231707	0.170732	0.317073
LF82_1792	3327963	CDS	-3	1098221	1099267	1047	automatic/finished	no	pyrC		dihydroorotase					3.5.2.3	DIHYDROOROT-RXN	PWY-5686			2009-02-28	COMMON				2		0.237822	0.2818	0.252149	0.228271	0.533906	0.466094	0.237822	0.275072	0.352436	0.13467	0.627507	0.372493	0.286533	0.246418	0.166189	0.30086	0.412607	0.587393	0.189112	0.323782	0.237822	0.249284
LF82_2705	3327964	CDS	-3	1099373	1099933	561	automatic/finished	no	yceB		putative lipid-binding lipoprotein YceB	3 : Putative function from multiple computational evidences									2009-02-28	COMMON				1		0.306595	0.2389	0.235294	0.219251	0.474153	0.525847	0.326203	0.224599	0.326203	0.122995	0.550802	0.449198	0.363636	0.208556	0.106952	0.320856	0.315508	0.684492	0.229947	0.283422	0.272727	0.213904
LF82_0927	3327965	CDS	-2	1100067	1100714	648	automatic/finished	no	grxB		reduced glutaredoxin 2										2009-02-28	COMMON				1		0.274691	0.2639	0.225309	0.236111	0.489198	0.510802	0.277778	0.25463	0.314815	0.152778	0.569444	0.430556	0.356481	0.199074	0.134259	0.310185	0.333333	0.666667	0.189815	0.337963	0.226852	0.24537
LF82_1299	3327966	CDS	-2	1100778	1101986	1209	automatic/finished	no	mdtH		multidrug efflux pump MdtH										2009-02-28	COMMON				1		0.165426	0.2539	0.301075	0.27957	0.555004	0.444996	0.215881	0.255583	0.325062	0.203474	0.580645	0.419355	0.153846	0.210918	0.233251	0.401985	0.444169	0.555831	0.126551	0.295285	0.344913	0.233251
LF82_1887	3325916	CDS	1	1102222	1102806	585	automatic/finished	no	rimJ		ribosomal-protein-S5-alanine N-acetyltransferase					2.3.1.267	2.3.1.128-RXN				2009-02-28	COMMON				3		0.249573	0.2376	0.25641	0.25641	0.494017	0.505983	0.215385	0.266667	0.312821	0.205128	0.579487	0.420513	0.333333	0.174359	0.230769	0.261538	0.405128	0.594872	0.2	0.271795	0.225641	0.302564
LF82_2709	3325917	CDS	2	1102817	1103464	648	automatic/finished	no	yceH		DUF480 domain-containing protein YceH										2009-02-28	COMMON				1		0.251543	0.2253	0.297839	0.225309	0.523148	0.476852	0.217593	0.268519	0.37963	0.134259	0.648148	0.351852	0.328704	0.208333	0.185185	0.277778	0.393519	0.606481	0.208333	0.199074	0.328704	0.263889
LF82_2713	3325918	CDS	3	1103466	1104389	924	automatic/finished	no	yceM		putative oxidoreductase YceM	3 : Putative function from multiple computational evidences									2009-02-28	COMMON				1		0.214286	0.2468	0.300866	0.238095	0.547619	0.452381	0.211039	0.25	0.373377	0.165584	0.623377	0.376623	0.262987	0.24026	0.220779	0.275974	0.461039	0.538961	0.168831	0.25	0.308442	0.272727
LF82_2714	3325919	CDS	1	1104499	1106034	1536	automatic/finished	no	murJ		lipid II flippase MurJ										2009-02-28	COMMON				1		0.171875	0.2500	0.284505	0.29362	0.534505	0.465495	0.230469	0.230469	0.320312	0.21875	0.550781	0.449219	0.160156	0.271484	0.148438	0.419922	0.419922	0.580078	0.125	0.248047	0.384766	0.242188
LF82_0691	3327967	CDS	-1	1106074	1106490	417	automatic/finished	no	flgN		flagellar biosynthesis protein FlgN										2009-02-28	COMMON				3		0.328537	0.2374	0.244604	0.189448	0.482014	0.517986	0.323741	0.338129	0.230216	0.107914	0.568345	0.431655	0.402878	0.172662	0.172662	0.251799	0.345324	0.654676	0.258993	0.201439	0.330935	0.208633
LF82_0690	3327968	CDS	-3	1106495	1106788	294	automatic/finished	no	flgM		anti-sigma factor for FliA (sigma(28))										2009-02-28	COMMON				1		0.309524	0.2721	0.251701	0.166667	0.52381	0.47619	0.397959	0.22449	0.316327	0.061224	0.540816	0.459184	0.295918	0.306122	0.173469	0.22449	0.479592	0.520408	0.234694	0.285714	0.265306	0.214286
LF82_0678	3327969	CDS	-3	1106864	1107523	660	automatic/finished	no	flgA		flagellar basal body P-ring formation protein FlgA										2009-02-28	COMMON				1		0.248485	0.2409	0.280303	0.230303	0.521212	0.478788	0.272727	0.272727	0.345455	0.109091	0.618182	0.381818	0.259091	0.213636	0.204545	0.322727	0.418182	0.581818	0.213636	0.236364	0.290909	0.259091
LF82_0679	3325920	CDS	3	1107678	1108094	417	automatic/finished	no	flgB		flagellar basal-body rod protein FlgB										2009-02-28	COMMON				1		0.261391	0.2758	0.256595	0.206235	0.532374	0.467626	0.280576	0.302158	0.323741	0.093525	0.625899	0.374101	0.338129	0.244604	0.158273	0.258993	0.402878	0.597122	0.165468	0.280576	0.28777	0.266187
LF82_0680	3325921	CDS	3	1108098	1108502	405	automatic/finished	no	flgC		flagellar basal-body rod protein FlgC										2009-02-28	COMMON				1		0.254321	0.2395	0.296296	0.209877	0.535802	0.464198	0.281481	0.207407	0.422222	0.088889	0.62963	0.37037	0.303704	0.274074	0.133333	0.288889	0.407407	0.592593	0.177778	0.237037	0.333333	0.251852
LF82_0681	3325922	CDS	2	1108514	1109209	696	automatic/finished	no	flgD		flagellar biosynthesis, initiation of hook assembly										2009-02-28	COMMON				2		0.257184	0.2773	0.268678	0.196839	0.545977	0.454023	0.383621	0.189655	0.336207	0.090517	0.525862	0.474138	0.25431	0.293103	0.193966	0.258621	0.487069	0.512931	0.133621	0.349138	0.275862	0.241379
LF82_0682	3325923	CDS	2	1109234	1110439	1206	automatic/finished	no	flgE		flagellar hook protein FlgE										2009-02-28	COMMON				1		0.266998	0.2687	0.247098	0.217247	0.515755	0.484245	0.358209	0.171642	0.333333	0.136816	0.504975	0.495025	0.313433	0.283582	0.154229	0.248756	0.437811	0.562189	0.129353	0.350746	0.253731	0.266169
LF82_0683	3325924	CDS	3	1110459	1111214	756	automatic/finished	no	flgF		flagellar basal-body rod protein FlgF										2009-02-28	COMMON				1		0.220899	0.2606	0.328042	0.190476	0.588624	0.411376	0.269841	0.238095	0.412698	0.079365	0.650794	0.349206	0.238095	0.301587	0.202381	0.257937	0.503968	0.496032	0.154762	0.242063	0.369048	0.234127
LF82_0684	3325925	CDS	3	1111386	1112168	783	automatic/finished	no	flgG		flagellar basal-body rod protein FlgG										2009-02-28	COMMON				1		0.264368	0.2771	0.261814	0.196679	0.538953	0.461047	0.295019	0.245211	0.333333	0.126437	0.578544	0.421456	0.318008	0.249042	0.164751	0.268199	0.413793	0.586207	0.180077	0.337165	0.287356	0.195402
LF82_0685	3325926	CDS	1	1112221	1112919	699	automatic/finished	no	flgH		flagellar L-ring protein										2009-02-28	COMMON				2		0.23176	0.2647	0.264664	0.238913	0.529328	0.470672	0.296137	0.206009	0.330472	0.167382	0.536481	0.463519	0.270386	0.266094	0.201717	0.261803	0.467811	0.532189	0.128755	0.321888	0.261803	0.287554
LF82_0686	3325927	CDS	3	1112931	1114028	1098	automatic/finished	no	flgI		flagellar P-ring protein										2009-02-28	COMMON				1		0.23133	0.2505	0.290528	0.227687	0.540984	0.459016	0.295082	0.254098	0.352459	0.098361	0.606557	0.393443	0.240437	0.240437	0.20765	0.311475	0.448087	0.551913	0.15847	0.256831	0.311475	0.273224
LF82_0687	3325928	CDS	2	1114028	1114969	942	automatic/finished	no	flgJ		putative peptidoglycan hydrolase FlgJ	3 : Putative function from multiple computational evidences									2009-02-28	COMMON				1		0.273885	0.2675	0.280255	0.178344	0.547771	0.452229	0.280255	0.264331	0.328025	0.127389	0.592357	0.407643	0.334395	0.257962	0.165605	0.242038	0.423567	0.576433	0.207006	0.280255	0.347134	0.165605
LF82_0688	3325929	CDS	1	1115035	1116678	1644	automatic/finished	no	flgK		flagellar hook-filament junction protein 1										2009-02-28	COMMON				1		0.264599	0.2482	0.270681	0.216545	0.518856	0.481144	0.324818	0.193431	0.355839	0.125912	0.54927	0.45073	0.324818	0.266423	0.158759	0.25	0.425182	0.574818	0.144161	0.284672	0.297445	0.273723
LF82_0689	3325930	CDS	1	1116691	1117644	954	automatic/finished	no	flgL		flagellar hook-filament junction protein 2										2009-02-28	COMMON				1		0.277778	0.2432	0.263103	0.215933	0.506289	0.493711	0.305031	0.204403	0.352201	0.138365	0.556604	0.443396	0.339623	0.27044	0.147799	0.242138	0.418239	0.581761	0.188679	0.254717	0.289308	0.267296
LF82_1909	3327970	CDS	-2	1117839	1121024	3186	automatic/finished	no	rne		ribonuclease E					3.1.26.12	3.1.26.12-RXN$RXN0-6478$RXN0-6485$RXN0-6521$RXN0-6522	PWY0-1479			2009-02-28	COMMON				2		0.252354	0.2809	0.275895	0.190835	0.556811	0.443189	0.200565	0.311676	0.405838	0.081921	0.717514	0.282486	0.326742	0.27307	0.171375	0.228814	0.444444	0.555556	0.229755	0.258004	0.250471	0.26177
LF82_2716	3325931	CDS	2	1121159	1121479	321	automatic/finished	no	yceQ		DUF2655 domain-containing protein YceQ										2009-02-28	UNIQUE_BANK						0.261682	0.2399	0.208723	0.28972	0.448598	0.551402	0.261682	0.186916	0.214953	0.336449	0.401869	0.598131	0.299065	0.271028	0.196262	0.233645	0.46729	0.53271	0.224299	0.261682	0.214953	0.299065
LF82_1899	3325932	CDS	2	1121597	1122556	960	automatic/finished	no	rluC		23S rRNA pseudouridine(955/2504/2580) synthase					5.4.99.24	RXN-11838				2009-02-28	COMMON				1		0.255208	0.2208	0.290625	0.233333	0.511458	0.488542	0.221875	0.275	0.3625	0.140625	0.6375	0.3625	0.315625	0.196875	0.20625	0.28125	0.403125	0.596875	0.228125	0.190625	0.303125	0.278125
LF82_2707	3327971	CDS	-1	1122667	1123251	585	automatic/finished	no	yceF		m(7)GTP pyrophosphatase										2009-02-28	COMMON				1		0.247863	0.2359	0.264957	0.251282	0.500855	0.499145	0.210256	0.297436	0.317949	0.174359	0.615385	0.384615	0.302564	0.220513	0.189744	0.287179	0.410256	0.589744	0.230769	0.189744	0.287179	0.292308
LF82_s1755	3324978	misc_RNA	1	1123245	1123413	169	automatic/finished	no	psrD		Novel sRNA, function unknown										2009-02-28	no
LF82_2706	3325933	CDS	1	1123450	1123971	522	automatic/finished	no	yceD		DUF177 domain-containing protein YceD										2009-02-28	COMMON				1		0.256705	0.2299	0.264368	0.249042	0.494253	0.505747	0.195402	0.235632	0.408046	0.16092	0.643678	0.356322	0.350575	0.229885	0.12069	0.298851	0.350575	0.649425	0.224138	0.224138	0.264368	0.287356
LF82_1953	3325934	CDS	1	1124023	1124196	174	automatic/finished	no	rpmF		50S ribosomal subunit protein L32										2009-02-28	COMMON				2		0.275862	0.3218	0.218391	0.183908	0.54023	0.45977	0.293103	0.293103	0.293103	0.12069	0.586207	0.413793	0.344828	0.258621	0.206897	0.189655	0.465517	0.534483	0.189655	0.413793	0.155172	0.241379
LF82_1673	3325935	CDS	3	1124277	1125347	1071	automatic/finished	no	plsX		putative phosphate acyltransferase	3 : Putative function from multiple computational evidences				2.3.1.274					2009-02-28	COMMON				3		0.231559	0.2306	0.290383	0.247432	0.521008	0.478992	0.232493	0.257703	0.364146	0.145658	0.621849	0.378151	0.2493	0.235294	0.193277	0.322129	0.428571	0.571429	0.212885	0.19888	0.313726	0.27451
LF82_0609	3325936	CDS	1	1125415	1126368	954	automatic/finished	no	fabH		3-oxoacyl-[acyl carrier protein] synthase 3					2.3.1.180, 2.3.1.38	2.3.1.180-RXN$ACP-S-ACETYLTRANSFER-RXN$RXN-11474	FASYN-INITIAL-PWY$PWY-4381$PWY-5966$PWY-6519			2009-02-28	COMMON				2		0.219078	0.2484	0.293501	0.238994	0.541929	0.458071	0.254717	0.198113	0.418239	0.128931	0.616352	0.383648	0.251572	0.289308	0.172956	0.286164	0.462264	0.537736	0.150943	0.257862	0.289308	0.301887
LF82_0606	3325937	CDS	1	1126384	1127313	930	automatic/finished	no	fabD		[acyl-carrier-protein] S-malonyltransferase					2.3.1.39	MALONYL-COA-ACP-TRANSACYL-RXN	FASYN-INITIAL-PWY$PWY-4381			2009-02-28	COMMON				2		0.232258	0.2419	0.302151	0.223656	0.544086	0.455914	0.2	0.216129	0.454839	0.129032	0.670968	0.329032	0.267742	0.312903	0.145161	0.274194	0.458065	0.541936	0.229032	0.196774	0.306452	0.267742
LF82_0608	3325938	CDS	1	1127326	1128060	735	automatic/finished	no	fabG		3-oxoacyl-[acyl-carrier-protein] reductase FabG					1.1.1.100	3-OXOACYL-ACP-REDUCT-RXN$RXN-10655$RXN-10659$RXN-11476$RXN-11480$RXN-9514$RXN-9518$RXN-9524$RXN-9528$RXN-9532$RXN-9536$RXN-9540$RXN-9552$RXN-9556$RXN-9633$RXN0-2142	FASYN-ELONG-PWY$PWY-5971$PWY-5973$PWY-6282$PWY-6519$PWY0-862			2009-02-28	COMMON				2		0.247619	0.2245	0.289796	0.238095	0.514286	0.485714	0.302041	0.155102	0.436735	0.106122	0.591837	0.408163	0.244898	0.253061	0.204082	0.297959	0.457143	0.542857	0.195918	0.265306	0.228571	0.310204
LF82_0021	3325939	CDS	1	1128271	1128507	237	automatic/finished	no	acpP		acyl carrier protein										2009-02-28	COMMON				3		0.299578	0.2152	0.265823	0.219409	0.481013	0.518987	0.291139	0.151899	0.481013	0.075949	0.632911	0.367089	0.43038	0.202532	0.075949	0.291139	0.278481	0.721519	0.177215	0.291139	0.240506	0.291139
LF82_0607	3325940	CDS	1	1128595	1129836	1242	automatic/finished	no	fabF		3-oxoacyl-[acyl carrier protein] synthase 2					2.3.1.179	2.3.1.179-RXN$3-OXOACYL-ACP-SYNTH-BASE-RXN$3-OXOACYL-ACP-SYNTH-RXN	FASYN-ELONG-PWY$FASYN-INITIAL-PWY$PWY-5965$PWY-5966$PWY-5973			2009-02-28	COMMON				3		0.230274	0.2448	0.28744	0.23752	0.532206	0.467794	0.2657	0.178744	0.417874	0.137681	0.596618	0.403382	0.256039	0.263285	0.21256	0.268116	0.475845	0.524155	0.169082	0.292271	0.231884	0.306763
LF82_1588	3325941	CDS	3	1129956	1130765	810	automatic/finished	no	pabC		aminodeoxychorismate lyase					4.1.3.38	ADCLY-RXN	PWY-6543			2009-02-28	COMMON				1		0.232099	0.2235	0.285185	0.259259	0.508642	0.491358	0.218519	0.259259	0.32963	0.192593	0.588889	0.411111	0.281481	0.214815	0.211111	0.292593	0.425926	0.574074	0.196296	0.196296	0.314815	0.292593
LF82_2708	3325942	CDS	2	1130768	1131790	1023	automatic/finished	no	mltG		endolytic murein transglycosylase										2009-02-28	COMMON				1		0.26393	0.2336	0.27566	0.226784	0.509286	0.490714	0.284457	0.237537	0.331378	0.146628	0.568915	0.431085	0.319648	0.234604	0.158358	0.28739	0.392962	0.607038	0.187683	0.228739	0.337243	0.246334
LF82_2273	3325943	CDS	3	1131780	1132421	642	automatic/finished	no	tmk		hypothetical protein					2.7.4.9	DTMPKI-RXN	P1-PWY$PWY0-166			2009-02-28	COMMON				2		0.238318	0.2477	0.283489	0.23053	0.531153	0.468847	0.242991	0.247664	0.411215	0.098131	0.658879	0.341122	0.294393	0.214953	0.186916	0.303738	0.401869	0.598131	0.17757	0.280374	0.252336	0.28972
LF82_1026	3325944	CDS	2	1132418	1133422	1005	automatic/finished	no	holB		DNA polymerase III subunit delta'						DNA-DIRECTED-DNA-POLYMERASE-RXN				2009-02-28	COMMON				1		0.219901	0.2677	0.274627	0.237811	0.542289	0.457711	0.161194	0.319403	0.343284	0.176119	0.662687	0.337313	0.274627	0.259701	0.18806	0.277612	0.447761	0.552239	0.223881	0.223881	0.292537	0.259701
LF82_2718	3325945	CDS	3	1133433	1134230	798	automatic/finished	no	ycfH		putative metal-dependent hydrolase YcfH	3 : Putative function from multiple computational evidences									2009-02-28	COMMON				3		0.235589	0.2494	0.264411	0.250627	0.513784	0.486216	0.165414	0.263158	0.409774	0.161654	0.672932	0.327068	0.330827	0.214286	0.154135	0.300752	0.368421	0.631579	0.210526	0.270677	0.229323	0.289474
LF82_1768	3325946	CDS	3	1134525	1135958	1434	automatic/finished	no	ptsG		glucose-specific PTS enzyme IIBC component					2.7.1.199	TRANS-RXN-157				2009-02-28	COMMON				2		0.200139	0.2573	0.266388	0.276151	0.52371	0.47629	0.253138	0.200837	0.376569	0.169456	0.577406	0.422594	0.209205	0.26569	0.158996	0.366109	0.424686	0.575314	0.138075	0.305439	0.263598	0.292887
LF82_0654	3327972	CDS	-3	1136018	1138207	2190	automatic/finished	no	fhuE		ferric coprogen/ferric rhodotorulic acid outer membrane transporter										2009-02-28	COMMON				3		0.26758	0.2516	0.247032	0.23379	0.49863	0.50137	0.305479	0.191781	0.327397	0.175342	0.519178	0.480822	0.331507	0.236986	0.194521	0.236986	0.431507	0.568493	0.165753	0.326027	0.219178	0.289041
LF82_0995	3325947	CDS	2	1138541	1138900	360	automatic/finished	no	hinT		purine nucleoside phosphoramidase						RXN0-4121				2009-02-28	COMMON				1		0.263889	0.2472	0.255556	0.233333	0.502778	0.497222	0.291667	0.283333	0.333333	0.091667	0.616667	0.383333	0.316667	0.216667	0.141667	0.325	0.358333	0.641667	0.183333	0.241667	0.291667	0.283333
LF82_2720	3325948	CDS	1	1138903	1139280	378	automatic/finished	no	ycfL		DUF1425 domain-containing protein YcfL										2009-02-28	COMMON				3		0.230159	0.2328	0.261905	0.275132	0.494709	0.505291	0.214286	0.246032	0.301587	0.238095	0.547619	0.452381	0.261905	0.261905	0.166667	0.309524	0.428571	0.571429	0.214286	0.190476	0.31746	0.277778
LF82_2721	3325949	CDS	2	1139294	1139935	642	automatic/finished	no	lpoB		outer membrane lipoprotein - activator of MrcB activity										2009-02-28	COMMON				1		0.246106	0.2695	0.277259	0.207165	0.546729	0.453271	0.257009	0.285047	0.345794	0.11215	0.630841	0.369159	0.280374	0.308411	0.158879	0.252336	0.46729	0.53271	0.200935	0.214953	0.327103	0.257009
LF82_2253	3325950	CDS	3	1139916	1140740	825	automatic/finished	no	thiK		thiamine kinase					2.7.1.89	THIKIN-RXN	PWY-6896			2009-02-28	COMMON				1		0.22303	0.2509	0.283636	0.242424	0.534545	0.465455	0.170909	0.352727	0.265455	0.210909	0.618182	0.381818	0.298182	0.192727	0.221818	0.287273	0.414545	0.585455	0.2	0.207273	0.363636	0.229091
LF82_1445	3325951	CDS	1	1140751	1141776	1026	automatic/finished	no	nagZ		beta-N-acetylhexosaminidase					3.2.1.52	3.2.1.52-RXN$RXN0-5226				2009-02-28	COMMON				1		0.241715	0.2261	0.297271	0.234893	0.523392	0.476608	0.204678	0.245614	0.397661	0.152047	0.643275	0.356725	0.295322	0.225146	0.204678	0.274854	0.429825	0.570175	0.225146	0.207602	0.289474	0.277778
LF82_2722	3325952	CDS	2	1141799	1142341	543	automatic/finished	no	ycfP		UPF0227 protein YcfP										2009-02-28	COMMON				1		0.268877	0.2173	0.25046	0.263352	0.467772	0.532228	0.270718	0.259668	0.276243	0.19337	0.535912	0.464088	0.40884	0.127072	0.171271	0.292818	0.298343	0.701657	0.127072	0.265193	0.303867	0.303867
LF82_1473	3325953	CDS	2	1142741	1144045	1305	automatic/finished	no	ndh		NADH:quinone oxidoreductase II					1.6.5.9	R170-RXN$RXN0-5244$RXN0-5248$RXN0-5330				2009-02-28	COMMON				2		0.252107	0.2506	0.276628	0.22069	0.527203	0.472797	0.278161	0.257471	0.342529	0.121839	0.6	0.4	0.303448	0.218391	0.17931	0.298851	0.397701	0.602299	0.174713	0.275862	0.308046	0.241379
[truncated: 3,585 more rows]
[truncated: 16 more columns]

## Sheet: NC_011917.1 (pLF82)
Label	ID	Type	Frame	Begin	End	Length	Evidence	Mutation	Gene	Synonyms	Product	Class	ProductType	Localization	Roles	ECnumber	MicroCycRid	MicroCycPid	RheaRid	AnnotatedRid	CreationDate	AmigeneStatus	PubmedID	Note	BioProcess	Matrix	Annotator	Atot	Ctot	Gtot	Ttot	GCtot	ATtot	A1	C1	G1	T1	GC1	AT1	A2	C2	G2	T2	GC2	AT2	A3	C3	G3	T3
[truncated: 132 more rows]
[truncated: 16 more columns]

[truncated: 10 more sheets: CEA106S, CEA106Spa.1, CEA106Spb.1, CEA106Spc.1, CEA212U, CEA212Up.1, CEA601S, CEA601Sp.1, CEA224S, CEA224Sp.1]
