# Supplementary material for: Persistence mechanisms of Crohn's disease-associated adherent invasive Escherichia coli within macrophages
Source: Gut Microbes. 2025 Nov 25;17(1):2587402. doi: 10.1080/19490976.2025.2587402 (PMC12931692; doi:10.1080/19490976.2025.2587402)
Supplement: Supplementary Material — Table_S3.xlsx [file KGMI_A_2587402_SM8238.xlsx]

## Sheet: Mappedstat
Sample	Total Reads	Mapped Reads	Uniq Mapped Reads	Multiple Map Reads	Reads Map to '+'	Reads Map to '-'
R1C106S	44,768,026	43,392,258 (96.93%)	42,296,402 (94.48%)	1,095,856 (2.45%)	22,557,099 (50.39%)	22,546,943 (50.36%)
R1C212U	50,502,636	49,062,464 (97.15%)	47,700,812 (94.45%)	1,361,652 (2.70%)	25,665,623 (50.82%)	25,654,457 (50.80%)
R1C224S	45,059,816	43,701,387 (96.99%)	42,554,126 (94.44%)	1,147,261 (2.55%)	22,767,345 (50.53%)	22,755,463 (50.50%)
R1C601S	52,263,280	50,819,123 (97.24%)	49,394,149 (94.51%)	1,424,974 (2.73%)	26,580,926 (50.86%)	26,567,096 (50.83%)
R1LF82	42,057,280	40,819,971 (97.06%)	39,769,503 (94.56%)	1,050,468 (2.50%)	21,226,869 (50.47%)	21,215,735 (50.44%)
R1THP1	40,986,214	39,741,708 (96.96%)	38,688,482 (94.39%)	1,053,226 (2.57%)	20,704,016 (50.51%)	20,692,378 (50.49%)
R2C106S	43,693,456	42,486,353 (97.24%)	41,355,426 (94.65%)	1,130,927 (2.59%)	22,148,186 (50.69%)	22,137,315 (50.67%)
R2C212U	46,042,466	44,562,533 (96.79%)	42,921,069 (93.22%)	1,641,464 (3.57%)	24,011,553 (52.15%)	23,997,073 (52.12%)
R2C224S	44,872,036	43,580,508 (97.12%)	42,364,923 (94.41%)	1,215,585 (2.71%)	22,813,612 (50.84%)	22,801,276 (50.81%)
R2C601S	45,751,232	44,411,069 (97.07%)	43,141,840 (94.30%)	1,269,229 (2.77%)	23,316,790 (50.96%)	23,308,328 (50.95%)
R2LF82	41,860,644	40,722,287 (97.28%)	39,639,798 (94.69%)	1,082,489 (2.59%)	21,232,085 (50.72%)	21,220,645 (50.69%)
R2THP1	40,608,906	39,349,509 (96.90%)	38,287,966 (94.28%)	1,061,543 (2.61%)	20,522,775 (50.54%)	20,511,579 (50.51%)

## Sheet: All_genes_count
#ID	Symbol	R1C106S	R1C212U	R1C224S	R1C601S	R1LF82	R1THP1	R2C106S	R2C212U	R2C224S	R2C601S	R2LF82	R2THP1
ENSG00000110514	MADD	4904	5724	5049	6013	4767	3606	5192	5601	5309	4984	4657	3753
ENSG00000086015	MAST2	2082	2213	2344	2707	1946	1164	2031	2092	2169	2001	1849	1269
ENSG00000169740	ZNF32	504	580	499	597	562	663	448	446	489	487	496	526
ENSG00000261609	GAN	647	683	599	656	614	565	612	802	528	622	537	585
ENSG00000169744	LDB2	0	0	0	0	0	0	0	0	0	0	0	0
ENSG00000168298	HIST1H1E	2	6	8	8	2	4	5	18	10	11	5	2
ENSG00000168297	PXK	1714	2434	1868	1947	1700	2353	1613	2066	1733	1720	1861	2411
ENSG00000168291	PDHB	2538	2762	2459	2808	2288	2786	2313	2399	2363	2441	2408	2638
ENSG00000149792	MRPL49	1167	1145	1103	1424	1230	1119	1273	1066	1153	1067	1058	1126
ENSG00000149798	CDC42EP2	614	394	564	617	452	0	503	230	574	541	359	0
ENSG00000183054	RGPD6	1296	1343	1329	1401	1093	868	879	1337	1218	1304	1115	943
ENSG00000250565	ATP6V1E2	70	69	69	56	47	46	64	57	58	50	43	60
ENSG00000187961	KLHL17	646	730	707	1223	731	650	729	662	746	788	710	643
ENSG00000187969	ZCCHC13	0	0	0	0	0	0	0	0	0	0	0	0
ENSG00000281593	AC006978.2	13	22	18	7	20	20	10	15	25	12	11	16
ENSG00000162849	KIF26B	102	124	129	139	84	705	135	136	124	139	102	715
ENSG00000149243	KLHL35	167	202	223	271	248	140	204	243	219	230	197	183
ENSG00000184702	38596	72	110	28	138	19	39	214	23	132	27	131	232
ENSG00000283683	MYOCOS	0	0	5	5	4	0	0	2	2	2	4	2
ENSG00000184708	EIF4ENIF1	1271	1552	1215	1563	1217	1259	1172	1319	1341	1384	1307	1179
ENSG00000184709	LRRC26	0	4	8	9	14	32	0	6	4	14	21	26
ENSG00000163462	TRIM46	816	1145	888	1134	850	1123	809	930	850	837	836	1089
ENSG00000163463	KRTCAP2	1556	1565	1704	1921	1867	2451	1544	1421	1497	1515	1551	2057
ENSG00000163464	CXCR1	0	2	0	0	3	2	0	2	0	0	0	9
ENSG00000163466	ARPC2	29866	31203	29677	33918	27921	23799	29639	25266	30115	30232	28022	23560
ENSG00000163467	TSACC	57	63	42	70	61	32	49	56	58	40	57	23
ENSG00000163468	CCT3	15266	19859	17078	18932	16277	11122	15412	16318	17966	17844	16614	10678
ENSG00000162599	NFIA	0	0	0	8	0	4	4	2	0	0	4	4
ENSG00000162598	C1orf87	0	0	0	0	0	0	0	0	0	0	0	0
ENSG00000162592	CCDC27	59	100	52	78	67	173	47	67	50	36	71	151
ENSG00000162591	MEGF6	409	612	382	487	376	1221	439	503	391	292	412	1375
ENSG00000029363	BCLAF1	10849	14290	10443	12100	10809	9558	9981	13582	11065	11770	10617	9819
ENSG00000162595	DIRAS3	0	0	0	0	0	0	0	0	0	0	0	0
ENSG00000162594	IL23R	8	12	4	6	6	14	8	10	0	0	4	4
ENSG00000118640	VAMP8	2336	3346	2167	2682	2761	5121	2339	2397	2482	2197	2878	4677
ENSG00000168488	ATXN2L	7939	10779	8929	11244	9213	7125	7871	9584	8565	8594	8389	7468
ENSG00000159961	OR3A3	0	0	0	0	0	0	0	0	0	0	0	0
NewGene_159	NewGene_159	0	3	0	0	3	0	3	5	9	0	2	0
ENSG00000115073	ACTR1B	2080	2780	2430	3132	2397	1952	2413	1987	2232	2356	2395	2007
NewGene_155	NewGene_155	15	14	11	16	14	17	16	15	20	19	18	12
NewGene_154	NewGene_154	2	0	0	0	0	0	0	0	0	0	0	0
NewGene_157	NewGene_157	7	0	6	7	4	0	0	0	6	0	2	0
NewGene_156	NewGene_156	2	0	0	7	0	0	0	0	0	0	0	0
NewGene_151	NewGene_151	62	46	61	37	55	9	57	29	58	73	48	21
ENSG00000259164	AC007375.1	0	0	0	0	1	0	0	0	0	0	0	1
NewGene_153	NewGene_153	52	70	61	53	46	96	58	49	62	60	49	67
NewGene_152	NewGene_152	465	492	434	514	431	100	509	352	458	391	406	132
ENSG00000213853	EMP2	1000	888	1009	1009	855	142	1081	917	790	895	734	161
ENSG00000213859	KCTD11	342	270	411	469	320	262	324	281	350	367	335	260
ENSG00000055070	SZRD1	3860	4759	4088	4545	4032	4618	3924	3926	3800	3943	3930	4496
ENSG00000155719	OTOA	27	16	6	20	13	35	13	6	3	11	6	40
ENSG00000162337	LRP5	258	522	322	481	271	959	263	343	302	306	320	924
ENSG00000155714	PDZD9	2	2	0	3	0	11	4	4	0	2	11	10
ENSG00000182010	RTKN2	101	139	66	80	94	180	95	118	88	104	98	178
ENSG00000182013	PNMA8A	0	0	3	0	0	0	0	0	0	3	0	0
ENSG00000164659	KIAA1324L	68	71	44	64	36	46	41	74	51	55	42	42
ENSG00000178372	CALML5	17	10	23	23	18	0	25	12	26	23	17	0
ENSG00000164651	SP8	0	0	0	0	2	5	0	0	0	0	0	0
ENSG00000164654	MIOS	1872	2154	1838	2319	1817	1765	1782	1945	1883	1895	1791	1758
ENSG00000114978	MOB1A	15632	16116	13146	15139	12694	11109	13734	13821	12846	14070	12389	11055
ENSG00000206113	CFAP99	5	4	5	7	1	0	3	4	5	0	3	0
ENSG00000161021	MAML1	2158	2713	2356	2696	2210	2577	2195	2690	2379	2267	2321	2367
ENSG00000254692	AL136295.1	0	0	0	355	0	0	0	0	0	0	0	0
ENSG00000257341	AL928654.3	75	19	0	4	72	0	41	8	1	0	8	58
ENSG00000119509	INVS	483	537	565	685	420	389	511	506	505	551	493	498
ENSG00000165309	ARMC3	0	0	0	0	0	0	0	0	0	0	0	0
ENSG00000165304	MELK	1637	2323	1431	2114	1729	1067	1532	1827	1719	1803	1935	1134
ENSG00000165300	SLITRK5	215	233	180	326	173	791	198	253	192	215	153	890
ENSG00000101608	MYL12A	16258	15020	15139	18135	14884	13181	16182	12408	16437	16439	14579	13051
ENSG00000101605	MYOM1	42	35	54	65	41	47	49	26	61	73	41	27
ENSG00000121335	PRB2	0	0	0	0	0	0	0	0	0	0	0	0
ENSG00000198791	CNOT7	2089	2764	2119	2311	2087	2146	1881	2364	2197	2100	1912	1942
ENSG00000198792	TMEM184B	3418	3840	4088	5281	3417	1272	3520	3515	4035	4313	3352	1435
ENSG00000198793	MTOR	3133	4624	3666	4426	3400	2580	3224	4620	3734	3911	3362	2798
ENSG00000198794	SCAMP5	1144	1398	1293	1686	1272	2861	1173	1234	1218	1521	1227	2848
ENSG00000198795	ZNF521	597	675	560	730	574	1069	593	603	520	641	553	1145
ENSG00000197779	ZNF81	533	543	540	686	418	263	427	700	551	709	511	309
ENSG00000198797	BRINP2	0	0	0	0	0	0	0	0	0	0	0	2
ENSG00000198798	MAGEB3	0	3	0	0	0	0	0	0	0	0	2	0
ENSG00000198799	LRIG2	1124	1504	1204	1542	1189	1492	1018	1491	1272	1284	1231	1443
ENSG00000175550	DRAP1	1028	1051	1094	1379	1127	1012	1080	931	1118	1119	1126	904
ENSG00000175556	LONRF3	466	288	303	237	245	575	408	267	260	195	222	666
ENSG00000197771	MCMBP	6715	8164	6281	7821	6555	4733	6619	6878	6365	6695	6450	4812
ENSG00000161682	FAM171A2	75	38	75	138	77	108	51	49	76	96	72	110
ENSG00000153714	LURAP1L	72	77	33	53	38	70	67	49	68	28	53	70
ENSG00000284337	AC013271.1	2	6	0	0	2	0	0	0	3	0	0	1
ENSG00000100288	CHKB	2221	3210	2678	3435	2649	2793	2364	2766	2760	2548	2714	2787
ENSG00000183864	TOB2	1352	1763	1406	1718	1213	1457	1300	1655	1312	1389	1267	1482
ENSG00000183862	CNGA2	0	0	0	0	0	0	0	0	0	0	0	0
ENSG00000167680	SEMA6B	492	345	447	495	302	201	507	322	445	375	279	165
ENSG00000124217	MOCS3	564	771	568	688	553	669	475	649	658	559	545	650
ENSG00000124214	STAU1	5657	6324	5507	6344	5042	4324	5668	5330	5375	5471	4890	4355
ENSG00000124215	CDH26	16	55	22	34	33	37	15	35	22	28	16	46
ENSG00000124212	PTGIS	0	0	0	0	0	0	0	0	0	0	0	0
ENSG00000247596	TWF2	3185	3504	3884	4000	3280	3168	3479	2818	3828	3503	3004	3047
ENSG00000247595	SPTY2D1OS	14	13	14	9	15	5	9	16	8	13	11	9
ENSG00000161970	RPL26	8386	9223	8676	9447	8482	9279	8478	7894	9044	8309	8338	8710
ENSG00000161973	CCDC42	0	0	0	0	0	0	2	0	0	0	2	5
ENSG00000255275	AL080251.1	0	2	0	0	2	5	2	0	0	0	0	0
ENSG00000255274	SMIM35	59	70	59	61	59	21	41	72	48	80	62	23
ENSG00000160087	UBE2J2	1920	2340	2035	2316	1896	1931	1863	1713	2088	1939	1828	1756
ENSG00000036054	TBC1D23	3014	3402	2737	3305	2706	2034	2687	2951	2675	2778	2596	1942
ENSG00000002587	HS3ST1	0	0	0	0	4	2	0	0	0	4	0	0
ENSG00000002586	CD99	3124	3516	2794	3367	3054	5711	3203	2396	2631	2704	2858	5835
NewGene_7759	NewGene_7759	0	2	7	0	2	17	4	0	4	2	4	3
NewGene_7758	NewGene_7758	270	251	251	266	246	625	217	234	222	253	266	565
NewGene_7751	NewGene_7751	77	92	63	82	92	126	100	94	68	74	94	99
NewGene_7753	NewGene_7753	675	720	641	733	688	581	635	706	645	626	581	541
NewGene_7752	NewGene_7752	1	0	4	13	16	2	0	4	9	11	4	0
NewGene_7755	NewGene_7755	20	16	14	30	8	10	11	9	15	9	7	7
NewGene_7757	NewGene_7757	476	499	406	464	406	449	383	426	394	391	354	444
NewGene_7756	NewGene_7756	9	4	10	6	3	14	11	12	0	10	15	11
NewGene_1345	NewGene_1345	3	0	0	0	0	3	0	0	0	0	0	6
NewGene_1346	NewGene_1346	5	11	4	6	11	14	0	5	10	8	4	10
NewGene_1347	NewGene_1347	10	10	5	30	19	31	10	7	29	25	21	34
NewGene_1341	NewGene_1341	3	0	3	0	4	0	0	0	0	0	0	0
NewGene_1342	NewGene_1342	4	0	0	0	1	0	0	0	0	0	0	0
NewGene_1343	NewGene_1343	6	9	14	32	10	8	17	8	26	11	11	26
NewGene_1348	NewGene_1348	7	0	9	6	0	0	0	3	0	0	4	5
NewGene_1349	NewGene_1349	22	15	8	25	42	17	20	15	20	11	14	27
ENSG00000177954	RPS27	8907	8202	8433	9158	7851	12196	8901	6765	9124	8058	8130	10275
NewGene_5831	NewGene_5831	0	0	0	0	0	0	0	0	0	0	1	5
ENSG00000177951	BET1L	1211	1598	1418	1711	1262	1835	1323	1385	1288	1432	1318	1660
ENSG00000198242	RPL23A	10247	12576	10927	11569	11064	11667	11175	9563	11554	10104	10690	10510
NewGene_2824	NewGene_2824	0	4	0	6	13	3	10	0	5	3	0	5
ENSG00000198246	SLC29A3	554	650	456	463	436	1167	530	434	448	393	434	1145
ENSG00000092140	G2E3	967	1555	965	1240	1070	1124	917	1293	1006	1152	1002	1040
ENSG00000135916	ITM2C	2943	3518	3366	4433	3057	8306	3205	2560	3132	3774	3252	8413
NewGene_3270	NewGene_3270	13	14	8	8	15	5	11	5	14	19	4	8
ENSG00000135914	HTR2B	64	45	38	44	42	92	29	44	41	52	38	91
ENSG00000135913	USP37	1588	1750	1472	1794	1517	952	1530	1814	1619	1637	1552	1015
ENSG00000135912	TTLL4	3755	5579	4153	3944	3619	2053	3355	4886	4032	3260	3801	2299
NewGene_3274	NewGene_3274	12	5	13	10	0	5	14	17	16	7	4	0
NewGene_3275	NewGene_3275	25	36	25	44	31	28	30	22	38	20	24	16
ENSG00000092148	HECTD1	7405	8247	6770	7835	6268	7847	6838	7518	6921	6939	6380	8118
NewGene_3278	NewGene_3278	0	1	4	0	0	3	0	3	0	0	0	0
ENSG00000034693	PEX3	702	625	538	668	584	593	560	656	608	690	613	549
ENSG00000135919	SERPINE2	375	282	378	388	272	35	348	299	420	389	231	37
ENSG00000176396	EID2	579	639	497	701	539	397	501	506	616	610	539	484
ENSG00000176390	CRLF3	1395	1673	1487	1571	1490	1163	1248	1320	1321	1497	1352	1066
ENSG00000176393	RNPEP	3296	4557	3417	4102	3795	3942	3452	3724	3694	3584	3515	3867
ENSG00000176399	DMRTA1	0	0	0	0	0	0	0	2	3	0	0	3
NewGene_1693	NewGene_1693	5	13	11	3	4	17	6	0	0	5	7	14
ENSG00000083635	NUFIP1	249	427	287	355	348	252	198	330	280	272	264	303
NewGene_1695	NewGene_1695	2	0	4	0	0	0	0	4	4	0	0	4
NewGene_1698	NewGene_1698	12	3	5	4	16	10	10	11	8	0	3	10
NewGene_1699	NewGene_1699	4	0	7	0	4	1	4	8	3	6	3	0
ENSG00000147873	IFNA5	0	0	0	0	0	0	0	0	0	0	0	0
NewGene_2720	NewGene_2720	6	9	9	4	5	5	0	4	5	4	6	0
ENSG00000167531	LALBA	0	0	0	0	0	0	0	0	0	0	0	0
ENSG00000167536	DHRS13	214	279	258	413	268	180	325	314	258	325	256	218
ENSG00000167535	CACNB3	362	428	367	518	335	494	356	397	328	375	345	513
ENSG00000188886	ASTL	8	3	25	26	3	5	6	7	20	4	6	0
ENSG00000188883	KLRG2	9	7	7	0	0	4	0	0	5	6	7	6
ENSG00000094796	KRT31	0	0	0	0	0	0	0	0	0	0	0	0
ENSG00000237289	CKMT1B	43	26	40	38	23	5	61	17	31	34	14	9
ENSG00000153207	AHCTF1	3783	5147	3940	4471	3821	3382	3597	4973	4196	4243	4172	3595
ENSG00000049192	ADAMTS6	21	39	7	34	35	41	19	23	15	15	40	60
NewGene_2583	NewGene_2583	0	0	4	1	0	0	0	1	0	0	0	0
NewGene_2585	NewGene_2585	23	19	25	19	16	9	18	17	15	19	15	8
ENSG00000101323	HAO1	0	0	0	0	0	0	0	0	0	0	0	0
ENSG00000237136	C4orf51	0	0	0	0	0	0	0	0	0	0	0	0
ENSG00000177042	TMEM80	260	437	372	423	383	569	279	426	330	360	298	630
ENSG00000177047	IFNW1	2	0	0	0	0	0	0	0	0	2	7	0
ENSG00000129566	TEP1	3470	4517	3839	4815	3247	4107	3492	4152	3899	4018	3407	3975
ENSG00000177045	SIX5	918	1167	978	1227	1064	353	1017	986	955	958	925	346
ENSG00000154252	GAL3ST2	20	0	10	28	0	0	14	9	12	16	9	3
NewGene_3188	NewGene_3188	0	0	0	0	0	0	0	1	0	4	0	0
NewGene_3189	NewGene_3189	37	62	34	44	57	336	14	59	28	30	45	390
ENSG00000141232	TOB1	2771	2426	2271	2543	2152	2007	2452	2073	1935	2292	2008	1872
ENSG00000277556	OR13C5	0	0	0	0	0	0	0	0	0	0	0	0
ENSG00000172673	THEMIS	0	0	0	0	0	0	0	0	0	0	0	0
NewGene_3181	NewGene_3181	0	0	0	0	0	0	0	0	0	0	0	2
NewGene_3182	NewGene_3182	1182	1593	1256	1422	1282	1932	1217	1445	1064	1296	1368	2042
NewGene_3183	NewGene_3183	4	3	1	3	2	129	4	12	2	3	3	112
NewGene_3184	NewGene_3184	77	64	66	75	86	302	78	95	59	92	83	268
NewGene_3185	NewGene_3185	28	48	27	52	83	778	34	32	41	65	65	781
NewGene_3186	NewGene_3186	0	14	0	2	1	14	2	23	5	0	2	19
NewGene_3187	NewGene_3187	732	976	719	882	787	759	720	938	722	854	722	800
NewGene_2639	NewGene_2639	3	1	4	1	1	1	0	0	2	0	0	0
NewGene_2631	NewGene_2631	6	6	3	12	0	12	4	6	2	0	7	11
NewGene_2633	NewGene_2633	8	7	4	12	3	16	2	5	13	0	3	8
NewGene_2632	NewGene_2632	130	196	167	193	143	413	114	169	133	123	145	298
NewGene_2634	NewGene_2634	4	10	4	8	4	33	2	8	3	6	8	8
ENSG00000236424	TSPY10	0	0	0	0	0	0	0	0	0	0	0	0
ENSG00000136750	GAD2	0	0	0	0	0	0	0	0	0	0	0	0
ENSG00000136754	ABI1	5979	5803	5051	5460	4716	3743	5422	5014	5070	4989	4583	3717
ENSG00000136758	YME1L1	7831	8592	7128	8519	7167	5916	7038	7652	7114	8100	6926	5816
ENSG00000116014	KISS1R	0	0	0	0	0	0	0	0	0	3	2	8
ENSG00000116017	ARID3A	4522	4072	4554	5139	3396	4793	4463	3920	4339	4215	3496	4754
ENSG00000116016	EPAS1	2256	2130	1881	2241	1744	1682	2131	1864	1885	1907	1649	1600
ENSG00000197674	OR51C1P	0	0	0	0	0	0	0	0	0	0	0	0
ENSG00000249156	TAF11L12	0	0	0	0	0	0	0	0	0	0	0	0
ENSG00000248919	ATP5MF-PTCD1	0	1	0	0	1	0	1	0	0	3	0	0
NewGene_7038	NewGene_7038	234	225	214	304	242	98	230	227	180	217	232	79
ENSG00000242866	STRC	23	17	11	25	13	9	13	14	18	23	8	13
NewGene_7035	NewGene_7035	3	3	4	7	5	3	8	1	4	10	3	2
NewGene_7036	NewGene_7036	0	6	6	4	3	0	8	0	12	0	7	0
ENSG00000276203	ANKRD20A3	3	0	4	3	9	10	0	7	1	4	2	20
NewGene_7031	NewGene_7031	0	8	0	2	0	0	0	2	5	5	0	0
NewGene_7033	NewGene_7033	30	29	15	26	25	21	27	38	17	28	21	11
ENSG00000174099	MSRB3	224	236	275	231	168	344	179	158	216	181	153	309
ENSG00000137409	MTCH1	7754	8237	8146	9620	7437	7518	7833	6723	7788	7814	7243	6792
ENSG00000137404	NRM	394	632	462	677	449	424	494	520	522	526	490	377
ENSG00000235194	PPP1R3E	167	318	216	259	238	249	234	280	246	285	243	250
ENSG00000275572	GRIFIN	0	0	0	0	0	0	0	0	0	0	0	0
ENSG00000060138	YBX3	3275	3734	3515	4044	3688	3220	3225	3230	3239	3482	3125	3141
ENSG00000162843	WDR64	3	0	0	0	0	0	0	0	0	0	0	0
ENSG00000044012	GUCA2B	27	24	30	22	23	0	30	24	23	18	23	0
ENSG00000130758	MAP3K10	440	494	521	616	393	470	471	383	454	455	432	423
ENSG00000231852	CYP21A2	3	6	0	4	4	5	0	2	6	5	1	0
ENSG00000130751	NPAS1	27	42	29	55	48	65	49	41	25	36	22	63
ENSG00000130755	GMFG	1312	1578	1544	1921	1521	2468	1475	1462	1482	1475	1381	2152
ENSG00000009694	TENM1	2	0	0	0	0	4	0	0	0	0	0	8
ENSG00000110756	HPS5	2285	2965	2280	2681	2270	1627	2103	2590	2301	2477	2514	1741
NewGene_6639	NewGene_6639	4	0	5	7	2	2	6	0	5	0	2	2
NewGene_6638	NewGene_6638	5	5	7	8	4	0	2	5	5	4	2	5
NewGene_6635	NewGene_6635	47	28	22	22	14	76	17	29	16	15	19	60
NewGene_6637	NewGene_6637	1	1	1	1	1	1	1	1	1	1	1	1
NewGene_6636	NewGene_6636	0	0	0	0	0	0	0	0	2	0	0	0
NewGene_6631	NewGene_6631	0	1	0	0	6	5	0	3	1	3	0	0
NewGene_6630	NewGene_6630	12	0	4	4	0	1	2	0	0	3	2	0
ENSG00000134278	SPIRE1	1332	1306	1152	1374	985	1123	1153	1280	1217	1143	1006	1300
ENSG00000064726	BTBD1	4086	5384	3828	4461	3950	4248	3861	4422	3861	4108	3834	4197
ENSG00000072506	HSD17B10	705	921	799	871	782	922	767	746	911	750	807	823
ENSG00000181135	ZNF707	589	595	606	764	451	501	503	553	676	516	546	564
ENSG00000134183	GNAT2	0	0	0	0	0	1	0	1	0	0	1	0
ENSG00000134186	PRPF38B	6699	9285	7000	8536	7097	7041	6194	7726	6805	7678	6741	6979
ENSG00000134184	GSTM1	324	523	374	434	404	671	356	381	415	365	410	766
ENSG00000037042	TUBG2	499	683	643	836	665	586	540	599	595	565	596	681
ENSG00000078487	ZCWPW1	120	165	133	186	154	138	145	133	137	112	94	134
ENSG00000042753	AP2S1	2906	3386	3144	3580	3145	3234	3112	2366	3332	3044	3117	2939
ENSG00000105855	ITGB8	1327	555	1295	1137	626	42	255	639	996	1108	143	79
ENSG00000105854	PON2	570	745	555	683	548	800	510	611	627	584	578	808
ENSG00000111481	COPZ1	3637	4278	3675	4305	3833	4305	3409	3529	3955	3679	3691	4118
ENSG00000105856	HBP1	3682	3713	3189	4018	2906	2432	3644	3265	3437	3569	3181	2601
ENSG00000105851	PIK3CG	1005	1586	1161	1395	897	1540	958	1428	1078	1257	1087	1695
ENSG00000079689	SCGN	0	0	0	0	0	0	0	0	0	0	0	0
ENSG00000105852	PON3	1	0	3	0	0	0	0	0	3	0	0	0
ENSG00000142252	GEMIN7	899	937	795	971	793	966	755	804	777	883	718	938
ENSG00000012174	MBTPS2	907	1123	801	904	854	753	836	970	901	877	861	768
ENSG00000012171	SEMA3B	33	51	54	51	42	92	33	33	37	40	58	87
ENSG00000135587	SMPD2	1035	1412	1043	1294	1095	684	1089	1011	1189	1024	1038	764
ENSG00000071082	RPL31	8602	9575	8146	9474	8850	10557	9107	7896	9188	8616	8910	8830
ENSG00000124490	CRISP2	0	0	0	0	0	0	0	0	0	0	0	0
ENSG00000139780	METTL21C	0	0	0	0	0	0	3	2	0	0	0	0
ENSG00000180660	MAB21L1	0	0	0	6	0	0	0	2	0	0	0	0
ENSG00000135638	EMX1	0	0	0	3	0	2	0	0	2	0	0	0
ENSG00000180667	YOD1	709	828	597	827	668	589	645	760	579	707	593	576
ENSG00000188419	CHM	1598	1651	1227	1538	1215	795	1521	1435	1226	1454	1261	819
ENSG00000135632	SMYD5	230	426	324	383	345	339	306	390	347	271	345	360
ENSG00000135631	RAB11FIP5	159	170	201	271	121	422	210	163	208	208	211	476
ENSG00000135636	DYSF	2763	1283	2264	2480	1410	3635	2598	1449	1933	2259	1423	3918
ENSG00000135637	CCDC142	487	622	522	718	584	486	491	486	510	541	496	471
ENSG00000147155	EBP	1119	752	755	1030	785	676	1235	330	691	889	449	639
ENSG00000114503	NCBP2	2979	3995	3098	3516	3226	3001	2774	3192	3076	3073	2873	2942
ENSG00000115677	HDLBP	11984	14322	12286	14372	11342	9748	11954	13415	12506	12739	11386	10680
ENSG00000112531	QKI	14292	17203	12937	14907	12896	12977	13484	15407	12715	14121	12667	12730
NewGene_4098	NewGene_4098	2	3	7	0	0	5	0	2	3	0	0	3
NewGene_4097	NewGene_4097	293	311	261	365	303	404	293	284	232	272	299	417
NewGene_4096	NewGene_4096	9	7	14	6	1	13	9	20	5	9	4	19
NewGene_4095	NewGene_4095	24	37	23	17	24	41	32	29	19	36	26	58
NewGene_4093	NewGene_4093	6	10	12	6	12	24	7	15	16	8	10	35
NewGene_4092	NewGene_4092	0	0	0	0	0	0	0	0	4	0	0	0
NewGene_4091	NewGene_4091	0	0	0	0	0	5	0	0	0	0	0	0
NewGene_4090	NewGene_4090	7	3	5	8	7	2	7	12	3	2	9	0
NewGene_425	NewGene_425	0	1	0	0	0	0	0	5	0	0	3	0
NewGene_424	NewGene_424	5	0	3	0	0	0	4	0	11	4	4	0
NewGene_427	NewGene_427	2	5	0	0	0	0	0	3	0	0	4	0
NewGene_429	NewGene_429	5	6	4	2	3	3	5	6	13	4	7	7
ENSG00000105143	SLC1A6	0	0	0	0	0	0	0	0	0	0	0	0
ENSG00000105141	CASP14	0	0	0	0	0	0	0	0	0	0	0	0
ENSG00000105146	AURKC	50	52	43	55	28	49	22	26	46	41	25	46
ENSG00000267631	CGB1	0	5	4	0	6	8	4	4	2	2	1	3
ENSG00000142920	AZIN2	109	82	171	176	81	34	93	71	112	111	94	36
ENSG00000235942	LCE6A	0	0	0	0	0	0	0	0	0	0	0	0
ENSG00000146205	ANO7	33	34	38	51	57	19	35	40	53	9	16	15
ENSG00000164418	GRIK2	421	495	440	514	427	93	418	470	445	468	492	51
ENSG00000164411	GJB7	0	3	6	6	2	0	5	0	8	0	5	0
ENSG00000164414	SLC35A1	1636	2253	1557	2052	1552	3044	1421	1919	1501	1855	1664	2952
ENSG00000100532	CGRRF1	303	312	259	274	251	160	357	232	312	255	269	221
ENSG00000077454	LRCH4	3777	5274	4311	5361	4199	5137	3847	4359	4393	3928	4041	5004
ENSG00000077458	FAM76B	1291	1647	1124	1254	1254	1142	1178	1389	1122	1397	1260	1090
ENSG00000212658	KRTAP29-1	0	0	0	0	0	0	0	0	0	0	0	0
ENSG00000212659	KRTAP9-6	0	0	0	0	0	0	0	0	0	0	0	0
ENSG00000169155	ZBTB43	1821	1706	1530	1645	1468	1309	1654	1617	1553	1510	1348	1368
ENSG00000212657	KRTAP16-1	0	0	0	0	0	0	0	0	0	0	0	0
NewGene_158	NewGene_158	0	0	0	0	0	0	0	0	0	3	0	0
ENSG00000021300	PLEKHB1	8	18	5	5	8	32	5	14	0	8	10	42
ENSG00000100399	CHADL	14	19	20	14	12	34	7	12	10	11	14	44
ENSG00000100393	EP300	8518	10387	8921	10772	8106	8120	8117	10107	8915	9100	8032	8551
ENSG00000100395	L3MBTL2	1218	1692	1214	1601	1261	1267	1249	1454	1446	1337	1315	1312
NewGene_150	NewGene_150	0	0	0	0	2	4	3	0	0	6	0	5
ENSG00000196550	FAM72A	625	776	495	679	628	885	486	669	545	645	611	840
ENSG00000196553	CCDC196	0	0	0	1	0	0	0	0	0	0	0	0
ENSG00000196557	CACNA1H	0	5	4	2	0	7	0	0	0	0	5	0
NewGene_3069	NewGene_3069	0	0	0	2	0	0	0	0	0	0	0	7
NewGene_3068	NewGene_3068	0	4	0	3	0	3	5	2	0	1	0	2
ENSG00000197208	SLC22A4	383	313	286	323	272	270	249	271	305	347	288	329
NewGene_3606	NewGene_3606	15	93	15	86	76	23	33	25	76	77	13	111
ENSG00000151292	CSNK1G3	1760	1998	1605	1764	1576	1064	1710	1853	1632	1703	1635	1032
ENSG00000113141	IK	4151	4906	4280	4920	4225	4014	3914	4231	4542	4242	4243	3918
NewGene_5889	NewGene_5889	3	0	2	3	0	3	1	2	0	0	0	4
ENSG00000026652	AGPAT4	7814	6569	7739	8647	6243	2414	7718	6882	7459	7515	6284	2275
ENSG00000177971	IMP3	1386	2055	1616	1876	1754	1578	1584	1550	1707	1585	1685	1449
ENSG00000105559	PLEKHA4	79	51	44	93	30	46	74	42	65	91	60	48
ENSG00000185158	LRRC37B	614	677	581	625	558	705	611	622	492	640	560	686
ENSG00000185155	MIXL1	9	7	8	7	8	7	9	4	0	4	0	7
ENSG00000185156	MFSD6L	15	27	66	58	26	5	32	34	29	24	35	17
ENSG00000106635	BCL7B	1548	1949	1524	1835	1607	1593	1537	1318	1697	1511	1563	1716
ENSG00000106636	YKT6	4095	4694	4412	4856	3522	3457	4145	4246	4497	4435	3923	3334
ENSG00000106631	MYL7	0	0	0	0	0	0	0	0	0	0	0	0
ENSG00000106633	GCK	0	0	0	0	0	0	0	0	0	0	0	0
ENSG00000106638	TBL2	1125	1577	1151	1280	1200	1650	1057	1254	1170	1114	1265	1787
ENSG00000123584	MAGEA9	0	0	0	0	0	0	0	0	0	0	0	0
ENSG00000152670	DDX4	0	0	0	0	2	4	0	0	0	0	0	0
ENSG00000152672	CLEC4F	68	81	64	46	98	18	50	71	43	36	81	30
ENSG00000143643	TTC13	840	1334	928	1154	976	1469	884	1172	1117	956	986	1562
ENSG00000124588	NQO2	2466	3200	2551	2729	2271	1962	2269	2663	2478	2329	2378	2074
ENSG00000143641	GALNT2	4701	6081	5278	6242	4978	6607	4912	5468	5419	5343	4936	6505
ENSG00000124587	PEX6	732	1003	784	1146	876	1342	784	858	799	934	797	1227
ENSG00000167332	OR51E2	0	0	0	0	0	0	0	0	0	0	0	0
ENSG00000167333	TRIM68	304	425	309	471	325	393	367	382	405	354	344	349
ENSG00000009830	POMT2	635	728	596	749	492	445	639	587	622	620	615	408
NewGene_7479	NewGene_7479	24	34	45	37	32	75	23	36	20	36	51	65
ENSG00000178927	CYBC1	2716	3943	3102	4046	3148	3888	2760	3075	3154	3209	3247	3828
ENSG00000178921	PFAS	723	1184	776	1113	764	926	703	1062	901	827	750	908
ENSG00000178922	HYI	121	159	98	149	162	168	121	117	156	73	153	168
ENSG00000178928	TPRX1	0	0	0	0	0	0	0	0	0	0	4	0
ENSG00000168310	IRF2	2450	2780	2513	2905	2280	1505	2302	2309	2383	2429	2431	1479
ENSG00000168314	MOBP	0	0	0	0	0	0	0	0	0	0	0	0
ENSG00000114268	PFKFB4	2944	1852	2534	3555	2276	1293	3049	1881	2182	2785	2331	1096
ENSG00000040487	PQLC2	1271	1125	1018	1259	1033	1559	1367	899	1162	948	1046	1429
ENSG00000204703	OR2B3	0	0	0	0	0	0	0	0	0	2	0	0
ENSG00000204702	OR2J1	0	0	0	0	0	0	0	0	0	0	0	0
ENSG00000204701	OR2J3	0	0	0	0	0	0	0	0	0	0	0	1
ENSG00000204700	OR2J2	0	0	0	0	0	0	0	0	0	0	0	0
ENSG00000146830	GIGYF1	4127	5646	4501	5740	4147	4887	4108	4923	4492	4271	4225	4899
ENSG00000204704	OR2W1	0	0	0	0	0	0	0	0	0	0	0	0
ENSG00000153107	ANAPC1	1887	2769	2159	2682	2149	2662	1923	2760	2513	2264	2255	2694
NewGene_2038	NewGene_2038	3	4	0	11	5	0	4	0	0	2	3	0
NewGene_2033	NewGene_2033	0	27	0	60	0	7	12	0	9	4	20	10
NewGene_2032	NewGene_2032	1350	1600	1371	1533	1121	1931	1147	1591	1239	1379	1257	1779
NewGene_2031	NewGene_2031	60	107	93	89	82	100	76	61	79	103	64	93
ENSG00000279263	OR2L8	0	0	0	0	0	0	0	0	0	0	0	0
NewGene_2037	NewGene_2037	4	21	16	17	9	9	12	10	14	75	9	8
NewGene_2036	NewGene_2036	1153	2097	1567	1900	1563	1362	1299	2130	1550	1488	1627	1342
NewGene_2035	NewGene_2035	0	0	0	0	2	3	3	3	0	5	2	12
ENSG00000198721	ECI2	660	657	532	573	573	563	638	503	546	564	547	610
ENSG00000143756	FBXO28	3745	4512	3632	4002	3359	2892	3491	4014	3581	3629	3212	3229
ENSG00000183246	RIMBP3C	140	149	70	106	83	73	73	72	116	73	90	170
ENSG00000167807	AC011511.1	100	139	112	121	178	129	90	59	93	79	91	133
NewGene_6721	NewGene_6721	2	0	3	0	0	0	0	0	2	7	2	0
ENSG00000167800	TBX10	0	0	0	0	0	0	0	0	0	0	0	0
NewGene_6586	NewGene_6586	3	8	4	0	6	9	0	0	2	0	4	11
ENSG00000183248	PRR36	8	2	5	16	0	2	0	3	0	0	0	2
ENSG00000127774	EMC6	428	509	484	619	489	496	483	464	579	438	428	445
ENSG00000239920	AC104389.4	1	0	0	0	0	0	0	0	1	0	0	0
ENSG00000233927	RPS28	1765	1944	1996	2163	1951	2938	2172	1505	1990	1727	1934	2609
ENSG00000173838	MARCH10	0	0	0	0	3	0	0	0	3	0	0	0
ENSG00000122728	TAF1L	3	4	4	6	2	4	2	2	4	4	2	0
ENSG00000122729	ACO1	1195	1094	1052	1171	912	692	1311	971	1022	967	872	753
ENSG00000165406	MARCH8	1237	1236	1082	1417	998	1001	1249	1136	1188	1297	1020	934
ENSG00000165409	TSHR	0	0	0	0	0	4	2	0	0	4	0	0
ENSG00000241258	CRCP	1267	1552	1339	1590	1245	1486	1186	1319	1422	1321	1237	1511
ENSG00000100147	CCDC134	77	102	128	101	108	125	111	107	130	115	104	123
ENSG00000240849	TMEM189	4414	4584	4190	4541	3894	1933	4464	3726	4013	4025	4096	2069
ENSG00000158683	PKD1L1	105	95	113	165	74	36	141	108	103	150	73	4
ENSG00000278139	AL358075.4	0	0	0	0	0	0	0	0	0	0	0	0
ENSG00000008056	SYN1	42	28	81	98	34	4	33	17	54	90	40	0
ENSG00000130518	IQCN	85	70	106	131	97	203	75	84	136	127	93	125
ENSG00000159374	M1AP	13	42	17	17	16	37	13	13	18	21	17	52
ENSG00000159377	PSMB4	6363	7451	6584	7599	6926	6423	6641	5699	6777	6544	6524	6166
ENSG00000130511	SSBP4	1526	2250	1753	2189	1882	3170	1456	1725	1895	1687	1776	2993
ENSG00000130513	GDF15	548	297	267	228	172	656	496	163	242	170	177	658
ENSG00000130517	PGPEP1	2733	2962	2834	3136	2367	3563	2587	3104	2664	2660	2535	3284
NewGene_3849	NewGene_3849	38	57	49	68	40	66	35	64	50	37	57	81
NewGene_3848	NewGene_3848	0	4	4	8	0	0	3	4	3	5	0	0
ENSG00000164758	MED30	266	317	336	378	306	357	300	305	281	307	323	303
NewGene_3845	NewGene_3845	3	0	5	2	2	5	2	3	4	0	0	5
ENSG00000164756	SLC30A8	0	3	0	0	3	6	0	0	2	0	3	0
NewGene_3847	NewGene_3847	0	0	0	0	6	0	0	0	0	0	0	0
ENSG00000164754	RAD21	9146	10922	8393	10139	8618	6807	8606	9808	9290	9748	8875	7203
NewGene_3840	NewGene_3840	0	0	0	0	0	0	0	0	2	0	0	0
ENSG00000164751	PEX2	768	895	727	821	755	701	679	644	751	767	851	784
NewGene_3842	NewGene_3842	0	0	0	2	5	1	0	2	2	0	2	0
ENSG00000155508	CNOT8	4440	5170	4332	5217	4461	4515	4278	4466	4301	4572	4228	4709
ENSG00000159082	SYNJ1	1967	2271	1752	2299	1746	1747	1722	2227	1806	2050	1752	1636
ENSG00000155506	LARP1	5581	7668	5974	7158	5828	6661	5388	7283	5859	5793	5927	6784
ENSG00000159086	PAXBP1	2744	3897	2692	3141	2890	3020	2478	3170	2774	2824	2762	2694
ENSG00000011478	QPCTL	918	580	579	758	502	426	854	487	629	541	522	431
ENSG00000010704	HFE	741	776	694	811	672	427	690	691	614	782	637	450
ENSG00000196616	ADH1B	0	0	0	0	0	0	0	0	0	0	0	0
ENSG00000125046	SSUH2	0	0	0	0	0	0	0	0	0	0	0	2
ENSG00000196611	MMP1	2426	697	2611	4135	1421	95	3315	1037	2046	3539	1330	111
ENSG00000081913	PHLPP1	960	1242	969	1264	957	899	1003	1069	932	1016	950	955
ENSG00000285765	AC134684.9	0	0	0	0	0	0	0	0	0	2	0	0
ENSG00000285762	AC253536.7	0	2	0	1	3	2	1	0	2	4	3	1
ENSG00000120498	TEX11	6	0	0	0	0	0	0	0	0	0	0	0
ENSG00000005471	ABCB4	739	682	747	922	662	774	681	708	779	798	662	737
ENSG00000256713	PGA5	4	11	8	18	12	19	5	12	4	12	6	30
ENSG00000037280	FLT4	8	9	15	3	14	6	11	12	8	31	22	7
ENSG00000160124	CCDC58	170	215	181	203	187	177	203	139	194	171	195	173
ENSG00000203910	C1orf146	3	2	1	5	0	0	0	3	0	3	6	0
ENSG00000175294	CATSPER1	65	59	54	55	82	83	58	33	58	57	96	70
ENSG00000274933	TBC1D3I	27	22	26	30	21	25	26	44	17	19	18	15
ENSG00000231389	HLA-DPA1	153	140	169	151	138	66	131	89	177	103	142	94
ENSG00000176928	GCNT4	28	17	21	23	16	0	16	11	24	32	27	0
ENSG00000181026	AEN	616	1004	726	826	749	773	619	865	784	855	779	825
ENSG00000176922	OR51S1	0	0	0	0	0	0	0	0	0	0	0	0
ENSG00000176920	FUT2	32	4	28	19	14	14	4	11	19	12	14	14
ENSG00000176927	EFCAB5	90	91	71	41	63	48	40	71	74	74	54	76
ENSG00000176925	OR51F2	0	0	0	0	0	0	0	0	0	0	0	0
ENSG00000198169	ZNF251	546	712	613	835	602	619	542	579	568	600	640	634
ENSG00000198168	SVIP	258	322	193	352	252	263	255	274	204	310	274	218
ENSG00000198162	MAN1A2	2287	2970	2331	2719	2080	2464	2089	2951	2306	2583	2127	2303
ENSG00000198160	MIER1	1740	1923	1465	1896	1547	1451	1465	1939	1537	1742	1562	1421
ENSG00000171049	FPR2	632	482	769	970	610	83	610	463	784	1044	594	88
ENSG00000171045	TSNARE1	266	320	295	326	244	375	289	304	350	241	308	362
ENSG00000171044	XKR6	116	113	85	152	107	128	115	95	106	84	111	92
ENSG00000175745	NR2F1	52	62	31	47	58	71	40	27	48	55	59	49
NewGene_5876	NewGene_5876	0	0	0	0	0	0	0	0	0	0	0	5
NewGene_5877	NewGene_5877	0	0	0	0	0	2	0	0	0	0	0	0
NewGene_5874	NewGene_5874	0	10	5	9	5	5	0	7	3	7	6	3
NewGene_5875	NewGene_5875	4	0	6	4	4	4	0	0	0	0	2	10
NewGene_5872	NewGene_5872	5	10	0	1	0	4	5	6	4	4	2	4
ENSG00000179673	RPRML	0	0	2	2	0	0	0	1	2	1	0	0
NewGene_5871	NewGene_5871	0	0	0	2	0	2	0	0	0	0	0	0
ENSG00000147316	MCPH1	868	1058	891	1073	780	768	757	883	948	915	828	854
ENSG00000145220	LYAR	712	892	770	889	852	709	714	694	775	837	821	692
ENSG00000167476	JSRP1	2	2	3	1	3	0	0	4	4	4	0	0
ENSG00000167470	MIDN	4214	3798	4526	5731	3535	2099	4338	3722	4723	4574	3666	2354
NewGene_7658	NewGene_7658	11	12	15	19	3	34	2	16	10	11	17	23
NewGene_7659	NewGene_7659	12	18	7	19	14	25	11	16	8	11	14	22
NewGene_7655	NewGene_7655	193	208	187	215	248	320	210	191	215	230	201	286
NewGene_7657	NewGene_7657	0	0	0	0	0	3	0	1	0	2	2	0
NewGene_7651	NewGene_7651	13	29	9	17	14	10	21	22	22	13	8	2
NewGene_7652	NewGene_7652	5	0	2	0	0	0	0	0	0	0	0	10
NewGene_7653	NewGene_7653	0	3	0	0	0	0	2	0	0	0	0	0
ENSG00000253873	PCDHGA11	392	467	461	507	336	544	269	336	366	292	326	457
ENSG00000069998	HDHD5	1204	1442	1107	1231	1300	1472	1349	1103	1049	1124	1236	1432
ENSG00000084754	HADHA	5105	5848	5069	5505	5117	6562	4962	4897	4961	5230	4844	6569
ENSG00000240065	PSMB9	554	818	644	807	700	1031	571	580	666	670	708	1005
ENSG00000095637	SORBS1	41	58	65	81	35	12	52	27	52	59	47	26
ENSG00000034713	GABARAPL2	2492	2382	2233	2589	2097	2176	2398	2034	2167	2389	2188	1844
ENSG00000176219	OR11H6	0	0	0	0	0	0	0	0	0	0	0	0
ENSG00000091513	TF	2	18	11	10	11	23	8	0	5	9	4	17
ENSG00000230522	MBD3L2	0	0	0	0	0	0	0	0	0	0	0	0
ENSG00000146047	HIST1H2BA	0	0	0	0	0	0	0	0	0	0	0	0
NewGene_1554	NewGene_1554	0	0	0	0	0	0	0	0	0	0	0	2
NewGene_1557	NewGene_1557	4	5	4	7	2	8	4	4	3	0	11	18
NewGene_1556	NewGene_1556	71	103	70	79	81	220	70	68	75	51	59	222
NewGene_1551	NewGene_1551	0	0	0	0	2	5	0	2	0	0	0	0
NewGene_1550	NewGene_1550	2	10	0	0	0	5	3	0	6	2	0	0
NewGene_1558	NewGene_1558	0	3	0	7	0	2	4	0	0	0	0	0
ENSG00000146049	KAAG1	0	0	1	0	2	0	0	0	0	0	1	1
ENSG00000148225	WDR31	24	14	25	35	20	37	40	33	19	41	38	47
ENSG00000133135	RNF128	0	0	0	0	0	0	0	0	0	0	0	0
ENSG00000133134	BEX2	0	0	3	8	0	0	0	0	0	0	0	3
NewGene_6019	NewGene_6019	5	4	6	0	3	3	0	6	6	0	3	8
NewGene_6018	NewGene_6018	0	0	0	0	1	2	0	3	5	5	2	1
ENSG00000133131	MORC4	36	68	32	36	36	54	50	47	44	40	62	57
NewGene_6014	NewGene_6014	7	8	3	0	6	15	0	10	0	3	0	7
NewGene_6017	NewGene_6017	3	7	0	9	8	15	6	13	10	20	8	9
ENSG00000148229	POLE3	2013	2703	2029	2471	2244	2873	1927	2364	2170	2392	2118	2457
ENSG00000138308	PLA2G12B	0	0	0	0	0	0	0	0	0	0	2	0
ENSG00000133138	TBC1D8B	109	125	114	137	124	70	106	109	121	140	140	107
NewGene_3023	NewGene_3023	0	0	2	0	3	0	2	0	0	0	0	0
NewGene_3022	NewGene_3022	22	16	40	66	27	4	33	38	55	71	21	0
NewGene_3020	NewGene_3020	39	66	30	116	52	44	52	68	39	69	48	59
NewGene_3027	NewGene_3027	2	0	0	0	0	0	0	0	0	0	0	0
NewGene_3026	NewGene_3026	0	4	2	7	0	0	2	4	6	0	4	5
NewGene_3025	NewGene_3025	5	0	0	4	0	4	0	0	0	4	4	0
NewGene_3024	NewGene_3024	27	32	15	43	33	77	14	18	21	22	28	66
ENSG00000144579	CTDSP1	4587	4127	4484	5564	3836	4060	4942	3685	4362	4651	4018	3997
NewGene_3029	NewGene_3029	404	326	342	391	375	318	362	412	357	233	351	265
ENSG00000067840	PDZD4	112	147	157	207	119	26	163	121	116	114	147	28
ENSG00000146592	CREB5	105	64	110	109	92	7	107	80	103	99	75	6
ENSG00000172828	CES3	47	117	113	133	89	297	64	109	66	70	68	417
ENSG00000141068	KSR1	811	811	919	1211	658	655	700	696	739	927	738	667
ENSG00000137309	HMGA1	8441	9105	9610	10399	8604	9896	8351	8024	9250	8295	8352	9880
ENSG00000144681	STAC	5	9	8	13	8	4	4	7	10	17	9	5
ENSG00000172824	CES4A	67	55	76	110	55	93	50	70	65	72	81	76
ENSG00000066468	FGFR2	4	0	4	0	3	0	0	0	2	2	0	0
ENSG00000173193	PARP14	4569	5061	4790	5817	4280	2285	3753	4384	4527	4899	4602	2484
ENSG00000164619	BMPER	25	62	20	48	49	3	43	60	54	65	54	12
ENSG00000067596	DHX8	3448	4330	3727	4428	3379	2984	3479	4058	3902	3927	3503	3163
ENSG00000116604	MEF2D	13314	12418	13750	16192	11819	13478	13809	12292	12646	13873	11835	13518
ENSG00000070808	CAMK2A	209	186	263	252	217	38	250	207	230	221	175	30
NewGene_2778	NewGene_2778	8	3	0	15	15	6	0	24	9	0	4	12
NewGene_2774	NewGene_2774	557	618	653	649	617	641	576	474	735	591	580	474
NewGene_2775	NewGene_2775	4	2	0	2	8	5	11	8	6	10	5	20
NewGene_2776	NewGene_2776	7	6	0	8	3	31	6	15	5	0	4	21
NewGene_2777	NewGene_2777	2	0	0	0	0	0	0	0	0	0	0	4
NewGene_2770	NewGene_2770	28	23	20	15	14	9	7	20	26	18	3	12
NewGene_2773	NewGene_2773	211	255	175	205	157	266	200	199	157	186	176	257
ENSG00000080189	SLC35C2	3032	3640	3525	4282	3195	2418	3106	3170	3447	3394	3249	2590
ENSG00000147883	CDKN2B	0	0	0	0	0	0	0	0	0	0	0	0
ENSG00000147885	IFNA16	0	0	0	0	0	0	0	0	0	0	0	0
ENSG00000147889	CDKN2A	3	0	0	0	0	0	0	0	0	0	0	0
ENSG00000101935	AMMECR1	670	786	670	808	668	710	566	729	625	666	651	779
ENSG00000101938	CHRDL1	0	0	0	0	0	0	0	0	0	0	0	0
ENSG00000130656	HBZ	0	0	0	0	0	0	0	0	0	0	0	0
ENSG00000130653	PNPLA7	272	493	328	484	363	1145	234	474	361	336	347	1171
ENSG00000223591	CENPVL1	0	0	0	0	0	0	0	0	0	0	0	0
NewGene_5096	NewGene_5096	3051	3371	3062	3332	2697	2535	2761	3236	2624	3023	2693	2279
ENSG00000113389	NPR3	3	2	10	15	8	2	10	4	6	0	4	2
ENSG00000067334	DNTTIP2	3884	4308	3786	4005	3666	2511	3398	4147	3596	3714	3708	2511
NewGene_5098	NewGene_5098	14	20	21	7	10	19	15	22	24	12	15	11
ENSG00000113387	SUB1	5440	6219	4928	5851	5277	6707	4905	5455	5267	5538	4985	6524
ENSG00000113384	GOLPH3	4907	5486	4849	5469	4596	4953	4787	4826	4499	5338	4558	4727
ENSG00000099985	OSM	1150	382	391	406	375	35	1024	327	411	369	354	19
ENSG00000099984	GSTT2	9	9	13	17	10	19	8	12	10	19	4	7
ENSG00000076258	FMO4	226	253	207	280	217	311	187	217	221	200	224	249
ENSG00000180592	SKIDA1	28	44	23	28	37	135	45	11	21	6	28	91
ENSG00000061656	SPAG4	66	63	69	114	68	41	102	42	78	71	63	31
ENSG00000180596	HIST1H2BC	166	172	222	209	145	72	150	129	193	196	111	59
ENSG00000073578	SDHA	4723	6351	4873	6136	5081	5709	5237	5030	5237	5037	5058	5526
ENSG00000169203	NPIPB12	281	734	742	332	683	588	631	733	645	613	654	301
ENSG00000089009	RPL6	18820	22189	18638	20828	19230	20663	18970	18135	19831	18058	19138	19884
ENSG00000169208	OR10G3	0	0	0	0	0	0	0	0	0	0	0	0
ENSG00000089006	SNX5	4074	5657	3829	4970	4458	5439	3795	4843	4331	4287	4322	5199
ENSG00000261341	AC010325.1	0	0	2	5	0	0	0	2	0	3	2	0
ENSG00000269113	TRABD2B	2	0	0	0	0	0	0	0	10	0	0	0
ENSG00000117266	CDK18	411	508	450	507	470	568	425	475	398	395	361	501
ENSG00000117262	GPR89A	771	1048	799	1187	1036	852	821	886	1002	996	877	934
ENSG00000107831	FGF8	0	0	0	0	0	0	4	2	0	2	0	0
ENSG00000107833	NPM3	224	301	269	301	299	246	222	225	241	196	230	261
NewGene_4324	NewGene_4324	1358	1364	1416	1596	1180	1101	1312	1316	1326	1457	1278	1221
NewGene_4327	NewGene_4327	589	769	705	842	687	687	534	729	589	651	638	730
ENSG00000156508	EEF1A1	301921	336859	302758	322527	288916	261318	310113	284854	304539	287689	280572	263236
NewGene_4321	NewGene_4321	41	45	57	59	56	63	77	139	108	67	78	142
NewGene_4320	NewGene_4320	595	724	677	875	604	705	498	793	592	705	669	744
NewGene_4323	NewGene_4323	13	26	20	19	25	27	23	27	27	17	19	30
ENSG00000156502	SUPV3L1	903	1018	847	1073	901	971	834	844	930	918	1002	941
ENSG00000156500	FAM122C	222	368	273	401	242	232	287	289	330	333	288	264
NewGene_4329	NewGene_4329	40	68	54	35	19	39	38	46	58	39	44	27
NewGene_4328	NewGene_4328	26	0	0	0	0	0	0	18	0	10	0	0
ENSG00000156504	FAM122B	2915	4114	2762	3495	3194	3576	2627	3694	3026	3112	3296	3165
ENSG00000103642	LACTB	8606	8109	7301	8238	7339	4599	8427	6870	7516	7382	7226	4764
ENSG00000103647	CORO2B	45	92	27	73	60	68	41	56	78	50	40	99
ENSG00000064687	ABCA7	972	1453	1067	1761	1088	2646	1054	1190	1087	1151	1149	2576
ENSG00000263874	LINC00672	252	323	247	260	215	213	185	271	213	241	235	176
ENSG00000022556	NLRP2	1301	1358	1317	1417	1239	1048	1284	1139	1284	1344	1201	1049
ENSG00000181074	OR52N4	0	0	0	0	0	0	0	0	0	0	0	0
ENSG00000076928	ARHGEF1	8210	11452	9217	11903	8944	11701	8216	9153	9650	8921	8917	11306
ENSG00000181072	CHRM2	0	2	0	0	0	0	0	0	3	0	0	0
NewGene_6848	NewGene_6848	0	2	1	0	4	0	1	5	0	2	4	0
ENSG00000076924	XAB2	1930	2875	2361	2891	2324	2467	2149	2341	2330	2283	2292	2519
ENSG00000143337	TOR1AIP1	4048	4765	3827	4654	3747	3912	3607	4154	3926	4369	3811	3840
NewGene_6844	NewGene_6844	3	2	0	0	0	0	3	6	0	8	4	0
NewGene_6842	NewGene_6842	0	0	0	0	2	0	0	4	0	0	0	0
ENSG00000143333	RGS16	20065	8510	22113	29943	14126	817	23054	9640	21060	25606	15371	768
NewGene_6841	NewGene_6841	0	2	0	0	0	0	3	2	0	0	1	7
ENSG00000134020	PEBP4	0	0	0	0	0	10	2	0	0	2	0	13
ENSG00000168152	THAP9	162	194	119	153	99	123	116	193	143	129	130	141
ENSG00000189241	TSPYL1	2035	2422	2126	2520	2013	2274	2042	2192	2096	2391	1953	2424
ENSG00000134028	ADAMDEC1	3319	5673	2979	3294	3868	1216	3112	4635	3214	3031	3914	1051
ENSG00000111837	MAK	28	31	29	45	25	15	43	43	35	32	41	17
ENSG00000111834	RSPH4A	10	10	4	8	3	1	19	7	0	0	13	2
ENSG00000111832	RWDD1	1423	1793	1385	1558	1442	1126	1246	1329	1292	1399	1414	1123
ENSG00000171903	CYP4F11	3	4	0	0	0	0	0	0	0	0	4	0
ENSG00000188596	CFAP54	0	0	6	0	0	0	0	0	0	2	0	0
ENSG00000170100	ZNF778	698	987	860	963	713	767	757	883	804	844	755	718
ENSG00000183354	KIAA2026	2332	2478	2146	2646	1946	1765	1996	2387	2288	2310	2055	2002
ENSG00000119760	SUPT7L	3194	3811	3221	3941	3029	3113	3013	3230	3153	3100	3083	2927
NewGene_326	NewGene_326	41	40	48	51	52	44	56	57	45	48	55	60
NewGene_324	NewGene_324	3391	3316	3458	4285	3059	1783	3255	3187	3287	3689	2916	1581
ENSG00000019995	ZRANB1	1546	1569	1651	1656	1305	1129	1501	1474	1663	1682	1340	1297
NewGene_322	NewGene_322	81	40	57	89	36	11	68	23	32	98	35	25
ENSG00000198796	ALPK2	133	27	65	131	59	2	135	58	105	121	61	0
NewGene_320	NewGene_320	0	0	0	0	0	0	3	0	0	0	0	0
ENSG00000019991	HGF	10	30	11	13	10	189	16	21	15	12	14	174
NewGene_329	NewGene_329	28	75	37	54	45	91	59	59	56	42	62	50
ENSG00000147059	SPIN2A	10	21	10	19	7	41	9	5	17	18	22	21
ENSG00000135778	NTPCR	671	859	712	914	746	842	768	752	709	836	684	823
ENSG00000135776	ABCB10	2284	2664	1932	2447	2297	2064	2100	2452	2070	2331	1999	2155
ENSG00000135775	COG2	1354	1933	1506	1694	1429	1485	1374	1631	1506	1549	1399	1460
ENSG00000139428	MMAB	693	528	420	446	453	417	667	432	335	365	463	401
ENSG00000135773	CAPN9	0	0	0	0	0	4	0	2	0	0	0	0
ENSG00000147050	KDM6A	2	0	0	0	0	0	0	0	0	0	0	0
ENSG00000152990	ADGRA3	539	808	604	707	744	566	615	617	596	600	636	569
ENSG00000197774	EME2	1744	2461	2005	2915	2026	2250	1866	2137	2106	2101	1973	2051
ENSG00000132749	TESMIN	167	155	152	182	149	199	115	125	155	60	117	333
ENSG00000165646	SLC18A2	0	0	0	4	8	7	4	0	2	7	4	0
ENSG00000132746	ALDH3B2	0	0	0	0	0	0	0	0	0	0	0	0
ENSG00000165644	COMTD1	117	133	120	124	138	173	141	112	105	107	151	127
ENSG00000132744	ACY3	21	41	22	20	15	57	30	12	6	27	28	61
ENSG00000165643	SOHLH1	0	0	0	0	0	0	6	0	0	0	0	6
ENSG00000132740	IGHMBP2	703	830	795	807	703	869	687	664	708	720	704	872
ENSG00000153029	MR1	2556	2669	2471	3142	2289	2633	2186	2394	2458	2496	2049	2442
ENSG00000187026	KRTAP21-2	0	0	0	0	0	0	0	0	0	0	0	0
ENSG00000187024	PTRH1	109	125	109	150	107	114	85	131	75	126	117	105
ENSG00000111224	PARP11	827	989	695	889	780	623	678	802	701	727	714	635
ENSG00000187021	PNLIPRP1	0	0	0	0	0	0	0	0	0	0	0	0
ENSG00000162148	PPP1R32	52	45	58	74	61	89	54	80	39	43	55	73
ENSG00000188629	ZNF177	122	186	61	110	146	141	144	105	104	139	73	197
ENSG00000180035	ZNF48	153	196	209	251	226	203	199	168	263	196	176	266
ENSG00000188624	IGFL3	0	0	0	2	0	0	0	0	0	0	0	0
ENSG00000188626	GOLGA8M	56	70	54	55	62	513	28	71	52	57	41	445
ENSG00000066855	MTFR1	430	533	342	442	351	553	359	395	421	432	345	553
ENSG00000188620	HMX3	43	106	64	67	61	148	68	55	58	57	36	127
ENSG00000161681	SHANK1	180	190	238	337	157	165	209	229	219	208	158	151
ENSG00000185774	KCNIP4	13	36	19	19	19	30	24	51	27	20	15	15
ENSG00000185775	SPATA31A6	0	0	0	0	0	0	0	0	0	0	0	0
ENSG00000090054	SPTLC1	3489	4046	3292	3826	3239	3203	3214	3439	3124	3498	3241	3157
NewGene_580	NewGene_580	17	8	30	32	0	14	9	20	22	8	3	14
ENSG00000101096	NFATC2	608	988	703	1014	800	1071	642	817	725	987	702	1132
NewGene_585	NewGene_585	8	8	6	7	3	2	5	4	13	9	5	9
ENSG00000101098	RIMS4	9	8	4	8	6	6	12	17	14	19	6	4
ENSG00000213401	MAGEA12	0	0	0	0	0	0	0	0	0	0	0	0
ENSG00000213402	PTPRCAP	0	0	0	0	0	0	0	0	0	0	0	0
ENSG00000112715	VEGFA	9453	4554	6389	8152	5180	2825	10365	4566	5802	6370	5027	2861
ENSG00000070495	JMJD6	2816	2245	2689	3004	2270	1243	2769	2006	2656	2822	2261	1103
ENSG00000258405	ZNF578	0	0	0	0	0	0	0	0	0	0	0	4
ENSG00000090581	GNPTG	1872	2292	1933	2260	1925	2701	2066	1965	2139	1889	1949	2438
ENSG00000138468	SENP7	981	1293	972	1129	945	1270	900	1233	811	1131	987	1063
ENSG00000164597	COG5	1066	1144	1033	1297	1034	1418	760	1148	1087	1180	1097	1271
ENSG00000164591	MYOZ3	0	3	2	0	3	0	0	2	5	5	8	3
ENSG00000148143	ZNF462	0	0	0	2	0	0	2	2	0	2	0	0
ENSG00000104112	SCG3	374	455	327	289	342	310	314	398	289	236	363	289
ENSG00000011677	GABRA3	0	0	0	0	0	0	0	0	0	0	0	0
ENSG00000125285	SOX21	2	6	0	2	2	3	2	0	2	4	0	9
ENSG00000181852	RNF41	2141	2541	2355	2694	2050	2257	2234	2191	2498	2467	2374	2362
ENSG00000181856	SLC2A4	0	2	2	7	7	0	0	0	0	2	0	0
ENSG00000168930	TRIM49	0	0	0	0	0	0	0	0	0	0	0	0
ENSG00000168936	TMEM129	661	973	763	1007	794	1367	723	875	918	785	881	1327
ENSG00000168939	SPRY3	310	392	272	299	203	273	310	305	263	365	266	284
ENSG00000168938	PPIC	733	1157	623	753	810	2432	782	746	639	607	783	2482
ENSG00000197506	SLC28A3	68	103	92	92	80	58	78	64	71	67	85	18
ENSG00000186086	NBPF6	564	538	459	586	459	56	571	356	511	682	354	31
ENSG00000186081	KRT5	0	0	0	0	0	0	0	0	0	0	0	0
ENSG00000126882	FAM78A	1538	2043	1340	1593	1370	2998	1480	1526	1386	1476	1366	3236
ENSG00000186088	GSAP	2041	3049	2467	2707	2211	489	2045	2678	2509	2389	2341	491
ENSG00000204928	GRXCR2	0	0	0	2	2	0	0	0	0	0	3	0
ENSG00000204923	FBXO48	216	280	208	285	172	124	248	287	184	276	191	136
ENSG00000204922	UQCC3	111	193	217	232	157	183	146	108	133	169	228	187
ENSG00000204920	ZNF155	479	492	449	559	386	478	404	440	452	482	431	543
ENSG00000008441	NFIX	30	80	80	102	58	265	41	104	85	58	77	273
ENSG00000182508	LHFPL1	0	0	0	0	0	0	0	0	0	2	0	0
ENSG00000182504	CEP97	886	977	818	872	884	710	747	946	836	1063	760	748
ENSG00000121542	SEC22A	515	566	407	542	453	473	468	512	491	516	488	444
ENSG00000124216	SNAI1	3794	2951	3766	5324	3242	280	4058	2631	3407	4411	3283	315
NewGene_4599	NewGene_4599	17	66	24	62	51	92	101	87	112	61	35	49
ENSG00000104808	DHDH	5	8	11	11	11	13	8	10	5	3	6	18
ENSG00000104805	NUCB1	5462	6904	5881	7038	6041	8631	5776	5484	5631	5547	5903	8688
ENSG00000104804	TULP2	0	0	0	0	0	2	0	0	0	1	0	0
ENSG00000167685	ZNF444	915	995	994	1289	952	825	969	907	982	973	948	745
ENSG00000106400	ZNHIT1	814	901	969	1105	939	1013	965	823	967	996	900	910
ENSG00000177504	VCX2	0	5	3	0	0	5	3	0	0	0	0	7
ENSG00000237412	PRSS56	3	0	0	2	0	0	10	0	0	6	0	0
ENSG00000177508	IRX3	343	438	411	448	375	1112	368	367	345	414	379	1103
ENSG00000187840	EIF4EBP1	576	614	578	665	633	841	642	502	637	611	562	783
ENSG00000187848	P2RX2	10	7	0	1	5	3	0	0	0	2	0	5
ENSG00000123933	MXD4	2541	3272	2748	3059	2556	5203	2595	2785	2653	2426	2558	4985
ENSG00000140526	ABHD2	4864	5907	4647	5154	4353	6109	4541	5826	4766	4861	4655	6552
ENSG00000140527	WDR93	10	4	12	19	13	49	8	5	11	26	16	21
ENSG00000140525	FANCI	4091	6018	4127	5517	4598	3343	4095	5418	4345	5242	4799	3374
ENSG00000140522	RLBP1	0	0	0	0	0	2	0	0	0	0	0	2
ENSG00000140521	POLG	3976	5150	4804	5501	4400	4110	4092	4945	4898	4453	4320	4120
ENSG00000167107	ACSF2	1214	1536	1236	1751	1462	1882	1219	1346	1323	1397	1305	1967
ENSG00000167106	FAM102A	359	472	356	422	320	314	350	337	392	392	358	359
ENSG00000167105	TMEM92	114	74	76	183	113	64	104	72	95	127	55	74
ENSG00000167104	BPIFB6	0	0	0	0	0	0	0	0	0	0	0	0
ENSG00000167103	PIP5KL1	43	70	20	69	29	54	24	43	25	39	20	50
ENSG00000167100	SAMD14	238	309	248	263	163	34	235	183	194	254	176	34
ENSG00000166851	PLK1	1098	2318	1395	1780	1742	2983	1239	1649	1329	1365	1541	2635
ENSG00000166856	GPR182	0	0	0	0	0	3	0	2	2	3	2	2
ENSG00000166855	CLPX	4490	5940	4615	5268	4691	4169	4227	4927	4575	4760	4461	4276
ENSG00000163374	YY1AP1	5441	6651	5932	6595	5736	5815	5292	5807	5550	5539	5387	5756
ENSG00000163376	KBTBD8	640	608	631	515	436	373	575	568	556	603	414	404
ENSG00000163377	FAM19A4	4	0	6	6	0	0	8	3	2	0	0	0
ENSG00000163378	EOGT	1767	1696	1415	1605	1496	820	1500	1556	1430	1593	1356	832
ENSG00000165029	ABCA1	5937	6101	5435	5977	4781	4064	5792	5874	5449	5615	4835	3558
ENSG00000276747	PADI6	0	0	0	0	0	0	0	0	0	0	0	0
ENSG00000056586	RC3H2	2325	2798	2384	2587	2128	1978	2323	2680	2345	2805	2166	2034
ENSG00000178882	RFLNA	5	0	0	0	2	0	2	3	0	0	0	0
ENSG00000128849	CGNL1	22	13	19	25	12	31	15	23	32	22	6	22
NewGene_3558	NewGene_3558	0	5	3	0	0	0	0	0	0	0	0	0
ENSG00000115415	STAT1	7794	10370	8659	10679	8504	4695	7072	8611	8688	9210	9368	4853
NewGene_3553	NewGene_3553	8	18	2	13	0	0	10	3	10	8	5	0
NewGene_3551	NewGene_3551	2	0	0	4	0	3	0	0	0	0	0	2
NewGene_3550	NewGene_3550	8	5	4	6	5	9	7	3	3	5	0	6
NewGene_3555	NewGene_3555	4	0	0	0	0	0	3	0	0	0	0	0
ENSG00000225526	MKRN2OS	0	0	1	6	3	0	2	5	6	3	0	6
NewGene_7249	NewGene_7249	6	8	8	7	0	3	6	5	9	6	10	0
NewGene_7248	NewGene_7248	403	409	380	408	367	418	340	396	347	348	365	470
NewGene_7243	NewGene_7243	0	2	0	0	0	0	0	0	0	0	0	0
NewGene_7242	NewGene_7242	0	6	12	6	3	2	2	5	6	3	7	7
NewGene_7241	NewGene_7241	0	3	0	0	0	0	2	0	0	0	0	0
NewGene_7240	NewGene_7240	1122	1105	1319	1750	1230	389	1232	1165	1270	1547	1304	407
NewGene_7246	NewGene_7246	0	2	6	0	5	0	0	0	3	3	3	6
NewGene_7245	NewGene_7245	0	0	0	0	0	3	4	1	2	2	4	0
NewGene_7244	NewGene_7244	5	4	3	7	0	11	2	8	3	0	10	7
ENSG00000157005	SST	0	0	0	0	0	0	0	0	0	0	0	0
ENSG00000184014	DENND5A	2572	1369	2006	2515	1276	489	2539	1367	1925	1964	1470	573
ENSG00000184012	TMPRSS2	0	0	0	0	0	0	3	0	0	0	0	0
ENSG00000179820	MYADM	866	510	804	978	691	1066	944	499	772	881	642	1110
ENSG00000179826	MRGPRX3	0	0	0	0	0	0	0	0	0	0	0	0
ENSG00000162426	SLC45A1	0	4	3	9	3	0	3	0	3	2	0	2
NewGene_6518	NewGene_6518	0	0	0	0	2	0	3	0	0	0	0	0
ENSG00000204116	CHIC1	345	346	283	427	266	198	279	364	341	385	276	219
ENSG00000137145	DENND4C	1471	1581	1183	1539	1103	2711	1408	1440	1215	1341	1230	2626
ENSG00000137142	IGFBPL1	2	4	0	5	0	6	0	0	0	0	10	12
NewGene_2205	NewGene_2205	54	71	76	113	81	102	48	87	53	66	60	86
NewGene_2206	NewGene_2206	46	55	46	67	60	35	59	42	61	63	43	36
NewGene_2207	NewGene_2207	0	1	0	0	0	0	1	0	0	0	0	2
NewGene_2200	NewGene_2200	477	548	508	666	501	603	487	624	531	506	512	663
NewGene_2201	NewGene_2201	2	4	1	3	0	5	3	0	0	2	3	7
NewGene_2202	NewGene_2202	0	8	6	6	2	3	0	0	10	5	11	5
NewGene_2203	NewGene_2203	0	3	0	0	3	2	0	0	0	1	0	0
NewGene_2208	NewGene_2208	3	2	2	7	0	9	2	0	2	2	2	0
NewGene_2209	NewGene_2209	4	7	2	15	18	4	6	3	7	9	5	13
ENSG00000270379	HEATR9	9	8	4	9	7	0	3	8	6	14	7	0
NewGene_1951	NewGene_1951	0	0	6	0	0	0	4	0	0	0	0	0
NewGene_1953	NewGene_1953	0	14	0	5	0	0	0	0	0	0	0	0
ENSG00000100077	GRK3	3460	4694	3550	4036	3566	2051	3373	4584	3349	3752	3438	2145
NewGene_1955	NewGene_1955	57	71	40	80	63	44	70	76	62	44	64	43
NewGene_1954	NewGene_1954	599	426	415	636	473	448	510	391	561	661	416	403
NewGene_1957	NewGene_1957	2	3	0	0	0	3	2	0	2	4	2	0
ENSG00000278588	HIST1H2BI	0	0	0	4	0	0	0	0	0	0	0	0
ENSG00000001561	ENPP4	404	401	329	350	334	438	341	371	342	396	383	414
ENSG00000159128	IFNGR2	12540	14473	10575	12861	11370	5466	12312	11471	11307	10489	12165	5520
ENSG00000122912	SLC25A16	668	812	668	775	729	680	575	867	651	735	688	632
ENSG00000253251	SHLD3	103	184	77	117	89	97	86	75	108	105	69	78
ENSG00000129038	LOXL1	3	5	2	4	4	0	0	0	3	0	2	0
ENSG00000154065	ANKRD29	0	0	0	0	0	2	6	0	2	0	0	7
ENSG00000157193	LRP8	2952	3070	2672	3345	2472	1751	2947	2625	2732	2706	2520	1633
ENSG00000117477	CCDC181	5	11	5	5	15	7	12	14	15	8	9	5
NewGene_2534	NewGene_2534	7	22	13	17	7	13	6	15	14	8	12	9
ENSG00000120519	SLC10A7	562	526	426	541	466	378	450	588	454	556	503	462
ENSG00000155330	C16orf87	738	831	692	753	693	490	619	788	625	670	608	471
NewGene_1846	NewGene_1846	6	0	0	0	0	0	0	0	0	0	0	4
ENSG00000037749	MFAP3	981	1027	814	929	723	603	809	917	808	967	771	700
NewGene_4206	NewGene_4206	0	0	0	0	0	0	0	0	0	2	0	0
NewGene_4207	NewGene_4207	0	0	0	0	0	0	0	0	4	5	0	0
NewGene_4202	NewGene_4202	0	3	2	0	0	0	5	4	2	5	0	0
NewGene_4201	NewGene_4201	210	329	237	387	309	145	239	336	263	358	260	110
ENSG00000170523	KRT83	0	0	0	0	0	0	0	0	0	0	0	0
ENSG00000170522	ELOVL6	8	12	7	4	9	0	8	10	0	10	6	5
ENSG00000170525	PFKFB3	12394	9334	12359	13803	8965	2099	12731	9026	12459	12029	9658	2208
NewGene_4208	NewGene_4208	39	55	72	79	56	74	51	55	47	57	33	73
NewGene_4209	NewGene_4209	0	5	5	0	1	0	2	0	4	7	0	0
ENSG00000198553	KCNRG	71	107	96	87	84	40	65	59	57	66	55	29
ENSG00000198551	ZNF627	764	967	722	824	797	967	779	790	735	911	752	1080
ENSG00000198556	ZNF789	1241	1184	1206	1366	1233	1125	1076	1157	1131	1285	1135	1007
ENSG00000198554	WDHD1	1105	1616	1057	1385	1099	823	1006	1310	1082	1397	1156	912
ENSG00000075223	SEMA3C	324	177	261	232	233	59	229	226	261	175	209	48
ENSG00000164542	KIAA0895	35	57	71	51	44	50	57	62	41	53	57	31
ENSG00000160714	UBE2Q1	7958	9464	8133	9164	7948	7550	8178	7691	8097	8371	7872	7759
ENSG00000160712	IL6R	8457	11152	7429	7626	7351	20365	7984	9558	7070	6864	7380	20690
ENSG00000160710	ADAR	20940	26964	23221	28165	21136	18408	20723	25133	23004	24811	22551	19370
ENSG00000096088	PGC	0	0	2	0	0	0	0	2	0	0	0	0
ENSG00000136950	ARPC5L	1195	1359	1293	1469	1370	1202	1192	1188	1255	1279	1310	1184
ENSG00000083307	GRHL2	0	0	0	0	0	0	0	5	0	0	0	0
ENSG00000096080	MRPS18A	961	1031	908	1105	893	1014	890	696	988	872	818	1047
NewGene_3951	NewGene_3951	1774	1906	1673	1867	1882	1977	1564	1877	1611	1810	1624	1810
ENSG00000175467	SART1	1856	2643	2166	2745	2268	2298	2095	2328	2238	2237	2305	2121
NewGene_3950	NewGene_3950	84	99	92	56	104	66	93	96	60	80	71	111
ENSG00000175463	TBC1D10C	73	116	86	181	137	557	117	104	78	99	84	609
NewGene_6807	NewGene_6807	61	57	64	30	45	48	47	45	54	40	58	55
ENSG00000105402	NAPA	4901	5191	4536	5498	4669	4608	4958	3819	4610	4346	4425	4359
ENSG00000105401	CDC37	7506	8800	8406	10533	8060	6956	8040	6817	8549	8218	7697	6914
ENSG00000105404	RABAC1	1078	1115	1040	1435	1028	1013	1327	795	1176	1200	1005	926
ENSG00000131459	GFPT2	1996	1521	2134	2087	1466	8	1986	1578	2178	1898	1356	6
NewGene_2987	NewGene_2987	0	0	0	0	0	0	0	0	0	0	0	3
NewGene_2986	NewGene_2986	0	0	2	0	0	0	0	0	0	0	0	0
NewGene_2985	NewGene_2985	0	0	8	0	0	7	0	2	6	3	0	12
ENSG00000105409	ATP1A3	71	57	43	63	61	49	47	34	49	67	34	51
NewGene_2983	NewGene_2983	0	0	0	0	0	0	0	0	0	1	0	2
NewGene_2982	NewGene_2982	0	0	0	6	2	3	0	2	3	3	2	5
NewGene_2981	NewGene_2981	2	5	0	11	8	8	0	0	0	3	0	13
ENSG00000135917	SLC19A3	0	0	0	0	2	0	0	0	0	3	0	0
ENSG00000181218	HIST3H2A	39	82	40	40	60	74	59	69	69	51	49	63
NewGene_3273	NewGene_3273	15	15	10	14	8	0	11	7	11	10	11	10
ENSG00000132185	FCRLA	70	127	157	236	110	87	75	96	176	161	84	72
ENSG00000108639	SYNGR2	3308	4326	3462	4026	3758	3261	3301	3291	3574	3157	3795	3320
ENSG00000132182	NUP210	877	1933	1024	1102	1127	7297	875	1499	1001	981	1086	7395
NewGene_3271	NewGene_3271	56	52	26	35	32	30	47	68	45	39	39	37
ENSG00000222009	BTBD19	138	78	205	147	91	56	129	115	169	111	103	59
NewGene_3276	NewGene_3276	23	12	30	53	11	2	21	31	25	18	21	8
ENSG00000014914	MTMR11	368	437	447	686	366	458	337	312	427	449	408	353
ENSG00000014919	COX15	1195	1492	1287	1479	1206	1182	1241	1318	1246	1323	1250	1127
ENSG00000135205	CCDC146	203	280	252	297	294	288	184	267	227	243	293	268
ENSG00000131981	LGALS3	5053	4835	4268	4667	4066	4945	5411	3785	4494	3901	4082	4819
ENSG00000188021	UBQLN2	1695	1840	1593	1938	1498	1017	1576	1700	1509	1638	1510	996
ENSG00000188026	RILPL1	169	140	152	158	114	125	125	112	104	116	112	107
NewGene_4970	NewGene_4970	22	22	22	19	26	16	12	15	30	9	10	18
NewGene_4971	NewGene_4971	305	397	292	298	258	481	323	450	286	324	331	422
NewGene_4973	NewGene_4973	12	23	11	14	17	26	3	30	21	20	24	24
NewGene_4974	NewGene_4974	14	39	16	26	28	9	21	23	16	21	13	0
NewGene_4976	NewGene_4976	33	34	38	47	34	10	52	56	42	21	33	6
NewGene_4977	NewGene_4977	21	45	21	33	12	33	18	20	17	22	21	25
NewGene_4978	NewGene_4978	57	91	66	88	111	60	58	64	83	55	60	50
NewGene_4979	NewGene_4979	0	0	0	0	0	0	2	0	0	0	0	3
ENSG00000240747	KRBOX1	0	5	0	2	4	0	1	0	0	4	1	0
ENSG00000084652	TXLNA	3280	4211	3521	4468	3453	3336	3514	3525	3606	3574	3359	3217
ENSG00000214694	ARHGEF33	18	12	3	16	13	3	13	9	33	12	17	9
ENSG00000172167	MTBP	532	687	440	611	575	427	459	561	510	556	483	382
ENSG00000131016	AKAP12	16	11	18	28	8	14	4	6	4	18	14	23
ENSG00000135517	MIP	8	26	5	10	6	7	18	14	12	13	8	15
NewGene_878	NewGene_878	0	0	0	4	0	0	0	0	0	0	0	0
NewGene_879	NewGene_879	11	6	22	19	9	0	8	19	11	12	13	0
NewGene_872	NewGene_872	28	17	6	9	13	30	6	10	3	11	5	12
NewGene_877	NewGene_877	1820	1941	1928	2030	1550	1072	1812	1598	1809	1780	1719	1102
NewGene_874	NewGene_874	23	22	13	11	10	28	16	20	15	4	12	8
NewGene_875	NewGene_875	119	178	157	181	156	209	152	128	163	143	120	222
ENSG00000148386	LCN9	0	0	0	0	0	0	0	0	0	0	0	0
ENSG00000148384	INPP5E	890	1316	974	1287	1020	1105	967	1019	1090	936	1091	964
NewGene_6190	NewGene_6190	0	0	0	2	0	0	0	6	0	0	0	0
NewGene_6191	NewGene_6191	0	0	0	0	0	0	0	0	0	0	2	0
NewGene_6193	NewGene_6193	11	23	16	24	6	24	26	11	5	9	15	19
NewGene_6195	NewGene_6195	6	0	0	4	0	0	0	0	0	0	0	0
NewGene_6197	NewGene_6197	0	0	2	0	0	3	0	0	0	0	3	4
ENSG00000020426	MNAT1	400	448	352	443	380	396	369	376	435	421	376	448
NewGene_6199	NewGene_6199	0	1	0	1	3	0	0	0	2	0	2	0
ENSG00000101871	MID1	8	5	14	23	0	2	11	16	6	3	13	2
ENSG00000138115	CYP2C8	0	0	0	5	3	5	3	0	0	1	0	2
NewGene_3618	NewGene_3618	342	324	290	379	214	350	348	436	341	377	318	245
ENSG00000138111	MFSD13A	442	580	493	521	434	528	407	488	490	471	485	573
NewGene_6228	NewGene_6228	94	106	145	77	113	198	69	132	81	95	133	106
NewGene_6229	NewGene_6229	103	63	79	133	72	125	71	86	72	73	87	133
NewGene_6226	NewGene_6226	0	0	0	4	0	0	0	0	0	0	0	0
NewGene_6227	NewGene_6227	29	60	47	53	34	102	29	27	52	27	40	60
ENSG00000172785	CBWD1	2135	2353	2114	2183	2121	2246	1849	2052	2019	2275	2093	2470
NewGene_3611	NewGene_3611	16	8	2	12	5	0	16	5	5	10	13	0
NewGene_6220	NewGene_6220	4	29	30	8	8	10	12	32	12	8	14	9
ENSG00000172780	RAB43	1419	1419	1643	1422	808	1331	1534	970	1714	1801	1388	1287
ENSG00000150201	FXYD4	0	0	0	0	0	0	0	0	0	0	0	0
ENSG00000144724	PTPRG	287	382	275	460	256	137	239	349	316	480	272	158
ENSG00000196924	FLNA	82078	80243	84935	100417	68441	28709	83504	82272	81828	80144	71796	30642
ENSG00000196923	PDLIM7	5584	4572	6431	8373	5124	3565	5644	4202	6558	6407	5198	3775
ENSG00000174780	SRP72	3660	4754	3699	4165	3733	3348	3473	4303	3892	3915	3766	3537
ENSG00000173786	CNP	3313	3732	3788	4240	3214	3280	3299	3216	3421	3674	3220	3390
ENSG00000117877	CD3EAP	216	307	283	358	158	198	163	165	222	227	202	163
ENSG00000232125	DYTN	0	0	0	0	0	0	0	0	0	0	0	0
ENSG00000174255	ZNF80	0	0	0	0	0	0	0	0	0	0	0	0
ENSG00000116473	RAP1A	8699	10480	8431	9776	8543	6860	8204	8686	8520	9234	8428	6654
ENSG00000112996	MRPS30	897	889	802	985	861	1095	864	805	819	827	817	983
ENSG00000112992	NNT	2444	3858	2393	2754	2488	5441	2547	3124	2612	2641	2626	5668
ENSG00000116478	HDAC1	4359	5373	4406	5401	4396	4952	4350	4498	4550	4743	4261	4926
ENSG00000247626	37316	511	669	530	565	524	593	454	524	571	542	502	624
NewGene_5759	NewGene_5759	11	31	20	9	20	15	6	18	10	16	22	31
NewGene_5758	NewGene_5758	0	0	0	0	0	0	0	3	0	0	0	0
NewGene_5757	NewGene_5757	239	318	252	249	262	205	243	280	235	236	191	286
NewGene_5756	NewGene_5756	0	0	0	0	0	3	0	0	0	0	0	9
NewGene_5755	NewGene_5755	0	5	0	6	4	28	4	11	0	12	7	29
NewGene_5753	NewGene_5753	8	14	0	3	12	7	8	5	0	2	8	11
NewGene_5752	NewGene_5752	10	4	2	2	0	5	4	1	0	4	4	11
ENSG00000223658	C1GALT1C1L	35	22	27	46	15	35	16	31	10	25	24	22
NewGene_5750	NewGene_5750	0	2	0	0	4	1	4	7	3	4	2	0
ENSG00000099866	MADCAM1	19	23	19	19	27	16	11	13	14	15	23	18
ENSG00000151150	ANK3	5	11	11	16	13	9	8	7	11	20	17	24
ENSG00000099864	PALM	81	144	108	119	106	191	104	97	98	121	94	169
ENSG00000099860	GADD45B	354	249	254	283	200	574	390	152	228	228	186	661
ENSG00000021488	SLC7A9	0	0	3	0	0	0	0	0	2	4	4	0
ENSG00000106245	BUD31	1360	1470	1289	1514	1232	1258	1284	1129	1414	1333	1270	1228
ENSG00000106244	PDAP1	2463	2700	2473	2880	2476	2378	2267	2086	2634	2443	2230	2146
ENSG00000072210	ALDH3A2	715	933	692	945	823	1353	707	769	742	749	760	1386
ENSG00000162105	SHANK2	0	0	0	0	0	0	0	0	0	0	0	0
ENSG00000266173	STRADA	1492	2044	1688	2137	1874	1889	1578	1999	1767	1739	1754	1975
ENSG00000269307	AC010463.1	0	0	0	0	0	0	0	0	0	0	0	0
ENSG00000100836	PABPN1	5544	6813	5804	7346	5772	6273	5757	5382	5772	5948	5686	6139
ENSG00000153790	C7orf31	386	444	345	432	417	361	384	364	382	383	328	332
ENSG00000234409	CCDC188	35	43	39	65	52	77	56	69	56	58	51	63
ENSG00000142765	SYTL1	34	61	59	78	79	319	24	65	42	37	50	288
ENSG00000113643	RARS	2140	2504	2043	2409	2009	1624	2070	2367	2306	2211	2111	1602
ENSG00000113645	WWC1	27	52	61	41	71	47	39	71	58	38	47	39
ENSG00000113649	TCERG1	3442	4888	3617	4316	3781	3522	3361	4240	3974	3755	3808	3447
ENSG00000113648	H2AFY	22129	23275	21087	25580	21323	15992	22205	19804	20466	21800	20241	16024
ENSG00000169432	SCN9A	0	0	0	6	0	0	0	0	0	0	0	0
ENSG00000169435	RASSF6	0	2	4	4	0	0	0	0	0	5	4	2
ENSG00000169436	COL22A1	32	20	14	18	31	13	24	17	30	20	20	22
ENSG00000169439	SDC2	28464	25624	27428	30509	24410	14858	26363	22167	26300	28465	24070	15123
ENSG00000189030	VHLL	0	3	2	0	0	0	0	0	6	0	0	1
ENSG00000189037	DUSP21	0	0	0	0	0	0	0	0	0	0	0	0
ENSG00000111644	ACRBP	12	39	17	13	20	78	25	19	18	28	19	84
ENSG00000111647	UHRF1BP1L	2268	2630	2178	2308	1935	2217	2060	2441	2028	2232	2098	2316
ENSG00000111641	NOP2	1401	3126	1914	2197	2482	1820	1888	1742	2617	2131	2638	1828
ENSG00000111640	GAPDH	89654	79012	87404	105301	85296	52658	100024	65775	86183	88061	82892	53120
ENSG00000111642	CHD4	13209	16109	14967	17511	13463	12672	14057	14908	15100	15960	13479	13083
ENSG00000103569	AQP9	725	266	544	508	319	32	646	227	567	433	284	16
ENSG00000142494	SLC47A1	25	33	23	14	29	105	12	21	9	7	0	63
ENSG00000267228	AC012254.2	0	4	6	3	3	0	0	0	0	1	0	0
ENSG00000114030	KPNA1	3954	4127	3667	4087	3285	2337	3790	3787	3762	3848	3286	2398
ENSG00000073331	ALPK1	1240	1510	1038	1301	1210	1518	998	1514	1150	1213	1164	1451
ENSG00000156313	RPGR	460	480	464	525	494	298	417	527	478	463	493	299
ENSG00000039537	C6	0	0	0	0	0	0	0	0	0	0	0	0
ENSG00000109220	CHIC2	727	729	707	765	607	543	673	632	705	717	547	455
ENSG00000012048	BRCA1	2208	3346	2053	2770	2368	1798	2000	2940	2312	2616	2305	1730
NewGene_369	NewGene_369	326	266	345	515	272	133	337	270	314	432	271	124
ENSG00000197323	TRIM33	3352	3672	2857	3406	2758	3499	3063	3254	2939	3030	2657	3341
ENSG00000149716	LTO1	432	572	425	600	410	445	515	482	481	424	448	464
ENSG00000276085	CCL3L1	7216	2530	6095	6560	2819	88	6722	2158	6115	5116	3022	94
ENSG00000184254	ALDH1A3	105	244	116	138	145	188	106	151	127	142	123	147
ENSG00000138942	RNF185	2095	1924	1788	2198	1584	1367	1896	1632	1784	1853	1600	1317
ENSG00000138944	SHISAL1	48	37	22	42	18	5	44	51	24	18	16	7
ENSG00000184258	CDR1	0	0	0	0	0	0	0	0	0	0	0	0
ENSG00000163170	BOLA3	333	310	309	373	245	341	299	208	324	320	299	294
ENSG00000163171	CDC42EP3	1189	1236	1115	1408	1142	1907	989	1141	1005	1252	1072	2025
ENSG00000187783	TMEM72	0	0	0	0	0	0	0	0	0	3	0	0
ENSG00000008226	DLEC1	40	37	32	26	14	39	18	47	37	25	13	48
ENSG00000166529	ZSCAN21	337	346	276	380	283	249	240	277	282	308	252	303
ENSG00000166526	ZNF3	862	1134	943	1051	914	1112	772	1001	840	819	875	1130
ENSG00000166527	CLEC4D	58	39	41	49	26	0	48	45	57	67	30	6
ENSG00000182362	YBEY	276	271	339	352	301	221	242	214	280	280	284	173
ENSG00000166523	CLEC4E	1013	1054	777	788	840	8	965	773	743	783	732	7
ENSG00000138964	PARVG	1636	2590	1406	1914	1794	10047	1740	1991	1466	1391	1672	10126
ENSG00000114698	PLSCR4	0	21	7	7	4	24	2	3	0	10	8	4
ENSG00000184788	SATL1	0	0	0	0	0	14	0	21	0	0	0	0
ENSG00000184786	TCTE3	11	12	20	18	20	22	14	21	8	13	17	21
ENSG00000184787	UBE2G2	3399	4375	3690	4063	3700	3477	2969	4236	3429	3733	3405	3378
ENSG00000184785	SMIM10	64	52	35	57	47	64	68	70	51	29	50	94
ENSG00000181552	EDDM3B	0	0	0	0	0	0	0	0	0	0	0	0
ENSG00000181555	SETD2	3991	5207	4069	4880	3751	4827	3812	4952	4207	4302	4033	4874
ENSG00000168476	REEP4	522	769	655	814	695	1136	687	617	599	610	662	1046
ENSG00000168477	TNXB	9	23	16	15	13	38	10	31	15	14	16	23
ENSG00000112697	TMEM30A	13946	18482	13233	15485	13257	14478	12874	16614	13483	15606	13153	14731
ENSG00000112695	COX7A2	3760	3634	3390	3972	3435	3810	3773	2965	3567	3529	3089	3370
ENSG00000112699	GMDS	215	197	157	199	169	141	173	169	154	157	143	143
ENSG00000182093	WRB	684	766	560	692	647	628	620	553	574	705	608	555
ENSG00000182095	TNRC18	6944	8967	8281	10092	7103	10853	7178	8984	7882	8332	7273	10972
ENSG00000186788	SPATA31D3	0	0	0	0	0	0	0	0	0	0	0	0
ENSG00000108578	BLMH	1980	2418	1949	2236	2114	2312	1984	1968	2098	2002	1991	2074
ENSG00000108576	SLC6A4	6	9	8	16	4	2	10	9	0	8	8	9
ENSG00000119514	GALNT12	119	198	179	197	169	742	125	187	124	136	157	852
ENSG00000074527	NTN4	0	0	0	3	0	3	0	0	0	0	0	0
ENSG00000050130	JKAMP	2137	2178	2071	2301	1967	1913	2073	1862	2222	2359	2102	1606
ENSG00000065600	TMEM206	430	555	406	404	450	864	488	444	415	429	530	870
ENSG00000169989	TIGD4	26	21	11	7	13	8	7	17	10	10	8	15
ENSG00000154269	ENPP3	0	0	0	0	3	0	0	6	0	0	0	0
ENSG00000169981	ZNF35	318	353	303	393	310	300	308	325	363	375	271	301
ENSG00000154262	ABCA6	205	416	233	209	241	191	227	334	221	224	226	207
ENSG00000154263	ABCA10	297	369	303	328	289	134	333	337	347	308	231	102
ENSG00000154265	ABCA5	3270	3864	2765	3481	2981	1551	2987	3418	2904	3094	2970	1508
ENSG00000187258	NPSR1	0	1	0	0	0	0	0	0	0	0	0	0
ENSG00000180209	MYLPF	6	9	9	6	16	15	10	10	10	8	8	4
ENSG00000164961	WASHC5	2687	3040	2460	2878	2368	2703	2478	2702	2644	2592	2300	2563
ENSG00000180205	WFDC9	0	0	0	0	0	0	0	0	0	0	0	0
ENSG00000242875	RBMY1B	0	3	0	0	0	0	0	0	1	0	0	0
ENSG00000164967	RPP25L	285	461	354	474	384	435	372	333	425	319	354	452
ENSG00000282988	AL031777.3	189	234	266	229	144	138	163	199	225	205	172	109
ENSG00000165383	LRRC18	0	0	4	8	6	0	3	3	0	6	3	3
ENSG00000123444	KBTBD4	863	1071	887	991	736	909	867	829	758	934	816	897
ENSG00000165389	SPTSSA	1242	1787	1253	1460	1451	1182	1196	1482	1230	1544	1335	1087
ENSG00000090621	PABPC4	21231	26625	19463	22308	21187	20482	20658	23284	18995	19289	19799	20556
ENSG00000183570	PCBP3	348	369	336	426	280	129	295	314	293	363	370	135
ENSG00000183571	PGPEP1L	0	0	0	0	0	0	0	0	0	0	0	0
ENSG00000183578	TNFAIP8L3	222	135	239	323	135	187	201	137	243	319	150	208
ENSG00000165688	PMPCA	1865	2480	2117	2381	2007	2583	1849	1894	2087	1941	2011	2515
ENSG00000250021	C15orf38-AP3S2	98	127	206	341	130	457	179	107	194	133	110	77
ENSG00000116863	ADPRHL2	767	932	860	983	847	822	864	740	795	853	896	762
ENSG00000255767	AC108488.2	27	42	33	36	30	71	47	40	33	44	49	62
ENSG00000006756	ARSD	881	1236	905	1115	912	1233	904	1066	1065	947	909	1336
ENSG00000006757	PNPLA4	98	159	110	126	126	149	120	120	127	105	132	159
ENSG00000154889	MPPE1	631	756	751	818	685	1120	536	703	554	648	634	1077
ENSG00000159459	UBR1	2118	2320	2043	2393	1838	1560	1978	2419	2105	2108	1812	1535
ENSG00000165684	SNAPC4	1204	2081	1619	1786	1469	1351	1294	1704	1552	1426	1558	1296
ENSG00000159450	TCHH	247	335	363	459	348	388	331	347	376	407	321	424
ENSG00000100483	VCPKMT	434	597	473	593	505	382	385	486	415	524	465	420
ENSG00000165685	TMEM52B	619	553	683	669	517	336	656	519	633	639	497	346
ENSG00000100485	SOS2	3150	3523	2826	3534	2603	3289	2789	3133	2895	3367	2726	3385
ENSG00000159455	LCE2B	0	0	0	0	0	0	0	0	0	0	0	0
NewGene_7869	NewGene_7869	4	32	6	6	7	0	15	7	8	5	10	6
NewGene_7868	NewGene_7868	0	4	0	0	0	0	0	0	0	0	0	0
ENSG00000129562	DAD1	1836	1870	1744	2187	1785	1641	1919	1697	1997	1928	1858	1610
ENSG00000107651	SEC23IP	2973	3745	3058	3542	3031	2596	2936	3500	3105	3153	3017	2695
ENSG00000006282	SPATA20	1704	2470	1977	2753	2077	2437	1803	1971	2358	2068	2103	2686
ENSG00000006283	CACNA1G	109	111	105	163	93	13	90	91	104	98	101	7
NewGene_7864	NewGene_7864	16	2	5	5	0	35	9	6	3	6	7	34
ENSG00000217442	SYCE3	8	13	5	5	14	4	1	3	7	7	3	2
ENSG00000253649	PRSS51	14	24	14	26	14	14	22	16	17	16	16	9
ENSG00000158477	CD1A	373	401	426	645	546	69	424	433	497	568	508	91
ENSG00000198718	TOGARAM1	998	1174	775	979	851	987	853	1015	738	947	845	940
ENSG00000164037	SLC9B1	13	22	20	20	23	27	36	26	26	27	19	55
ENSG00000164035	EMCN	0	0	0	0	0	0	0	0	0	0	0	0
ENSG00000164032	H2AFZ	6652	9457	6802	8296	7856	7503	7037	7299	7255	7644	7781	7275
ENSG00000164031	DNAJB14	2720	2943	2491	2859	2445	2122	2321	2899	2461	2742	2444	1960
ENSG00000242120	MDFIC2	0	0	0	0	0	0	0	0	0	0	0	0
ENSG00000198712	MT-CO2	71219	83936	75092	79220	69300	80027	72950	79172	71681	71560	67285	90085
ENSG00000198715	GLMP	3471	3359	3037	3649	3039	5242	3561	2729	3194	2865	2912	5453
ENSG00000164038	SLC9B2	251	367	322	343	237	238	249	255	322	336	270	320
ENSG00000164039	BDH2	644	682	610	809	654	632	558	534	625	672	696	686
ENSG00000100151	PICK1	623	731	626	765	609	809	562	620	612	595	633	888
ENSG00000100150	DEPDC5	1188	1402	1151	1395	1066	951	1194	1259	1224	1231	1130	922
ENSG00000100156	SLC16A8	36	78	46	43	45	181	48	100	47	48	43	219
ENSG00000171634	BPTF	4668	5404	4685	5451	4252	4914	4207	5500	4515	4938	4211	5081
ENSG00000161609	CCDC155	39	32	28	46	19	19	41	18	33	77	30	17
ENSG00000120068	HOXB8	0	0	0	0	2	0	0	0	0	2	4	0
ENSG00000284917	EEF1AKMT4-ECE2	0	0	0	0	0	0	0	0	0	0	0	0
ENSG00000125743	SNRPD2	1210	1387	1246	1423	1215	1438	1378	1108	1360	1306	1283	1135
ENSG00000125741	OPA3	1476	1802	1427	1612	1387	1226	1377	1606	1448	1409	1318	1183
ENSG00000125740	FOSB	29	15	9	24	4	9	11	5	8	22	13	17
ENSG00000125746	EML2	1642	1966	1704	2244	1641	1441	1845	1610	1795	1967	1650	1324
ENSG00000125744	RTN2	632	484	679	769	547	385	614	482	641	557	615	433
ENSG00000203546	AL139353.1	4	0	0	3	8	0	0	4	7	0	2	1
ENSG00000167608	TMC4	5	12	9	17	11	39	32	11	14	20	12	56
ENSG00000285064	SMIM40	0	0	0	0	0	0	0	0	0	2	0	0
ENSG00000124299	PEPD	1599	2040	1697	1839	1743	1940	1683	1623	1793	1611	1589	1905
ENSG00000167600	CYP2S1	879	1130	1140	1312	918	642	1089	977	1030	1110	945	762
ENSG00000167601	AXL	825	884	736	1072	834	1101	789	784	681	812	753	1108
ENSG00000167604	NFKBID	1209	807	1291	1494	1040	537	1171	806	1279	1213	1047	540
ENSG00000243989	ACY1	581	691	606	724	622	869	652	593	685	677	601	910
ENSG00000042832	TG	108	91	112	142	95	31	73	101	111	113	97	36
ENSG00000096717	SIRT1	1651	1927	1417	1605	1465	1223	1596	1568	1422	1612	1419	1190
ENSG00000172671	ZFAND4	339	357	319	363	295	264	334	366	310	409	322	207
ENSG00000046647	GEMIN8	331	390	368	413	302	321	359	280	341	372	313	369
ENSG00000240184	PCDHGC3	2632	3262	2942	3525	3072	5492	2590	3514	2549	3020	2624	5161
ENSG00000166959	MS4A8	0	0	0	0	0	0	0	0	0	2	0	0
NewGene_2636	NewGene_2636	2521	2700	2546	2933	2401	2212	2482	2799	2383	2371	2419	2108
ENSG00000127241	MASP1	0	0	0	0	0	0	0	0	0	0	0	0
ENSG00000127249	ATP13A4	0	4	0	3	2	0	3	0	2	4	0	3
ENSG00000283463	HSFX4	0	1	0	4	2	1	2	9	0	3	3	0
NewGene_2509	NewGene_2509	3	12	2	9	3	11	8	16	6	5	5	12
NewGene_2508	NewGene_2508	0	0	0	0	0	0	2	0	0	0	0	0
NewGene_2503	NewGene_2503	23	31	25	35	26	43	30	23	34	45	23	66
NewGene_2501	NewGene_2501	0	0	0	0	0	0	0	3	0	0	0	0
ENSG00000136425	CIB2	53	50	63	63	60	18	72	33	63	55	48	9
NewGene_2507	NewGene_2507	0	0	0	2	0	9	0	0	0	0	2	5
NewGene_2506	NewGene_2506	2	0	0	0	0	0	0	0	0	0	0	2
NewGene_1854	NewGene_1854	0	2	0	4	0	6	3	1	3	6	0	3
ENSG00000010322	NISCH	8140	13847	10890	12959	10186	12752	7908	12731	11578	10706	10427	12841
NewGene_1856	NewGene_1856	8	0	5	12	6	14	6	8	12	4	3	6
ENSG00000158195	WASF2	7690	9612	7851	9033	7124	8546	7341	9123	7511	8134	7341	8544
NewGene_1851	NewGene_1851	33	17	6	22	6	12	9	22	5	17	11	16
ENSG00000060642	PIGV	319	405	374	372	373	310	392	287	337	286	330	353
NewGene_1859	NewGene_1859	0	0	3	0	0	0	3	0	4	6	2	0
ENSG00000128652	HOXD3	0	0	0	0	0	0	0	0	0	0	0	0
ENSG00000128656	CHN1	15	28	15	21	17	14	17	24	31	24	20	12
ENSG00000128654	MTX2	1174	1333	1117	1253	1197	1101	1075	1225	1084	1170	1154	1192
ENSG00000128655	PDE11A	0	0	0	0	0	0	0	0	0	0	0	0
ENSG00000276289	KCNE1B	21	69	26	16	17	146	13	18	31	12	42	136
ENSG00000173542	MOB1B	2938	2765	2276	2603	2098	1986	2561	2632	2352	2950	2074	1942
ENSG00000157211	CDCP2	0	0	0	0	0	0	0	0	0	0	0	0
ENSG00000157212	PAXIP1	915	1344	968	1266	1094	841	911	1104	1007	1069	1043	873
ENSG00000157214	STEAP2	2	2	7	2	6	0	0	4	2	2	3	2
ENSG00000204099	NEU4	72	7	44	53	17	0	61	20	27	43	27	0
ENSG00000122033	MTIF3	1162	1254	1198	1167	1098	1185	1002	1089	1119	1118	1022	1168
ENSG00000157219	HTR5A	0	0	0	0	0	0	0	0	0	0	0	0
ENSG00000173548	SNX33	1715	2220	1936	2370	1640	2017	1857	1844	1633	1897	1681	1991
ENSG00000137486	ARRB1	2397	3100	2636	2878	2298	2523	2454	3074	2595	2507	2431	2440
ENSG00000174013	FBXO45	1187	1587	1275	1317	1136	940	1140	1306	1226	1258	1177	1048
ENSG00000174015	SPERT	0	0	0	0	0	0	0	0	0	0	0	0
ENSG00000158445	KCNB1	0	0	0	0	0	0	0	4	0	0	0	3
ENSG00000174016	TENT5D	0	0	0	0	0	0	0	0	0	0	0	0
ENSG00000235118	FAM237A	0	0	0	0	0	0	0	0	0	0	0	0
ENSG00000044090	CUL7	2461	3285	3038	3629	2700	2162	2776	2996	2930	2905	2663	2372
ENSG00000279395	OR5L1	0	0	0	0	0	0	0	0	0	0	0	0
ENSG00000204323	SMIM5	49	80	71	76	48	57	41	62	74	61	38	69
ENSG00000254004	ZNF260	1419	2029	1478	1632	1356	1223	1218	1739	1380	1542	1429	1321
ENSG00000130287	NCAN	4	0	5	2	0	2	0	2	6	6	3	2
ENSG00000272949	AC093668.2	0	5	6	1	0	0	0	1	0	6	1	1231
ENSG00000130283	GDF1	2	6	8	0	32	7	0	0	0	0	0	9
ENSG00000087111	PIGS	2571	3398	2931	3375	2885	3703	2693	2632	2912	2838	2695	3649
NewGene_5373	NewGene_5373	0	2	3	0	0	0	7	0	0	0	3	2
ENSG00000154743	TSEN2	175	300	202	219	223	327	200	249	254	220	254	327
ENSG00000159714	ZDHHC1	113	84	158	192	119	40	143	104	165	173	90	52
ENSG00000159713	TPPP3	59	72	94	89	76	2	51	60	79	108	54	2
ENSG00000121075	TBX4	51	81	70	109	80	99	70	63	77	80	77	97
ENSG00000121073	SLC35B1	1344	1878	1390	1595	1538	1691	1345	1404	1496	1424	1465	1657
ENSG00000171570	RAB4B-EGLN2	214	444	1071	0	734	494	664	220	0	655	1536	879
ENSG00000120306	CYSTM1	818	509	618	730	611	428	796	451	569	591	439	451
ENSG00000171574	ZNF584	317	311	317	318	265	278	274	294	269	274	267	263
ENSG00000111405	ENDOU	0	6	9	4	8	11	0	11	18	9	6	3
ENSG00000111404	RERGL	0	0	0	0	0	0	0	0	0	0	0	0
NewGene_5367	NewGene_5367	9	18	25	20	16	20	13	18	15	15	31	7
NewGene_5364	NewGene_5364	10	25	22	32	36	0	25	28	6	17	15	6
NewGene_5365	NewGene_5365	2	0	2	7	9	0	0	5	4	0	10	0
NewGene_5362	NewGene_5362	1	2	2	0	3	0	0	2	3	0	5	0
NewGene_5363	NewGene_5363	0	0	3	5	2	0	0	4	0	12	7	7
NewGene_5361	NewGene_5361	5	13	5	16	9	23	8	22	12	12	13	14
ENSG00000135502	SLC26A10	111	104	166	166	104	26	125	105	110	105	87	22
ENSG00000135503	ACVR1B	1563	1766	1797	2099	1511	1131	1794	1790	1703	1853	1448	1249
ENSG00000087128	TMPRSS11E	0	0	0	0	0	0	0	0	0	0	0	0
ENSG00000135506	OS9	16871	19046	17184	19706	16259	20191	16919	15807	16796	16387	15650	20632
NewGene_5369	NewGene_5369	0	3	0	0	0	0	0	0	0	0	0	0
ENSG00000041802	LSG1	1552	2333	1667	1978	1674	1898	1587	1909	1765	1598	1646	1795
ENSG00000273398	AC017083.3	4	6	0	10	3	6	12	8	2	4	14	4
ENSG00000174903	RAB1B	4078	4643	4421	4768	4144	4573	4188	3775	4552	4225	4213	4601
ENSG00000102763	VWA8	1568	1998	1620	2046	1670	1512	1449	1811	1707	1817	1551	1517
ENSG00000102760	RGCC	1188	768	748	785	765	1167	1183	508	774	642	726	1214
ENSG00000198455	ZXDB	262	317	224	241	246	275	235	255	268	247	241	279
ENSG00000198453	ZNF568	44	51	34	56	67	59	57	68	39	64	44	61
ENSG00000109790	KLHL5	5875	5943	5528	6399	4959	1567	5787	5529	5388	5937	5030	1648
ENSG00000147488	ST18	6	0	10	7	13	3	17	17	9	11	15	10
ENSG00000109794	FAM149A	0	0	0	0	0	0	0	0	0	0	0	0
NewGene_5942	NewGene_5942	367	478	373	557	410	528	359	422	394	427	411	455
ENSG00000147485	PXDNL	3	4	5	2	0	0	2	0	5	3	0	3
NewGene_5941	NewGene_5941	116	68	55	87	44	32	66	110	52	82	59	26
NewGene_5947	NewGene_5947	0	0	0	0	0	0	2	0	0	2	0	4
NewGene_5945	NewGene_5945	0	3	5	6	0	0	5	4	0	3	3	0
ENSG00000068885	IFT80	1435	1686	1259	1607	1219	1042	1180	1467	1233	1476	1287	1189
NewGene_4017	NewGene_4017	58	85	38	53	57	26	61	33	61	41	49	32
ENSG00000136856	SLC2A8	128	204	199	198	134	202	190	145	170	142	141	253
ENSG00000136854	STXBP1	1678	1196	1267	1539	1204	1153	1488	1230	1166	1321	1114	1170
NewGene_4013	NewGene_4013	17	10	11	11	10	37	18	12	18	14	9	48
NewGene_4012	NewGene_4012	9	27	7	7	8	8	8	12	10	10	16	9
NewGene_4011	NewGene_4011	5	0	5	6	0	5	2	14	0	4	0	2
ENSG00000132570	PCBD2	490	724	479	619	595	696	486	578	524	555	493	683
NewGene_4019	NewGene_4019	22	43	24	20	28	45	31	18	45	33	62	43
NewGene_4018	NewGene_4018	0	0	0	0	0	0	0	0	0	0	0	2
ENSG00000285304	Z83844.3	334	97	98	506	35	0	143	114	57	12	90	19
ENSG00000065457	ADAT1	591	1096	910	1064	957	723	743	1072	855	945	834	709
ENSG00000172081	MOB3A	8124	8070	8637	11366	8088	4492	8725	7979	8423	9391	7907	4808
ENSG00000172086	KRCC1	1890	1945	1639	1938	1574	1713	1641	1613	1669	1783	1552	1683
ENSG00000108774	RAB5C	7299	9193	7867	9135	7855	7574	7488	6938	7875	7604	7572	7203
ENSG00000078269	SYNJ2	1169	1016	1323	1334	971	630	1204	970	1140	1265	976	731
ENSG00000108771	DHX58	601	697	592	885	628	480	566	552	740	734	665	470
ENSG00000146281	PM20D2	887	1402	929	1126	975	1660	810	1249	909	1080	971	1730
ENSG00000146282	RARS2	1441	1719	1348	1628	1415	1351	1399	1466	1510	1564	1303	1201
ENSG00000146285	SCML4	0	3	0	0	0	0	0	0	0	0	2	5
ENSG00000063854	HAGH	946	980	811	1048	1004	1612	896	754	1009	925	951	1454
ENSG00000066379	ZNRD1	231	263	244	289	244	273	229	220	291	262	278	254
ENSG00000132394	EEFSEC	414	465	457	533	454	489	509	408	390	430	412	413
ENSG00000145390	USP53	1081	1198	1066	1202	995	745	944	1169	969	1212	959	909
ENSG00000145391	SETD7	3148	4561	3660	4094	3197	2923	3081	4205	3553	3893	3505	3670
NewGene_7030	NewGene_7030	43	39	34	54	65	14	33	40	45	37	47	34
ENSG00000133627	ACTR3B	202	270	260	318	248	253	251	236	237	233	192	226
ENSG00000138639	ARHGAP24	87	111	114	136	96	19	79	116	106	102	103	15
ENSG00000139946	PELI2	286	328	348	311	260	309	290	294	249	329	276	265
ENSG00000101442	ACTR5	475	708	526	685	553	354	546	584	550	630	606	416
ENSG00000101443	WFDC2	2	7	10	9	11	3	6	9	9	0	4	0
ENSG00000145642	SHISAL2B	0	0	3	0	0	0	4	0	0	0	0	0
ENSG00000101441	CST4	0	0	0	0	0	0	0	0	0	0	0	0
ENSG00000101446	SPINT3	0	0	0	0	0	0	0	0	0	0	0	0
ENSG00000101447	FAM83D	531	827	468	687	613	693	532	681	522	610	478	690
ENSG00000115896	PLCL1	24	17	10	8	6	7	10	15	7	5	18	6
ENSG00000101445	PPP1R16B	3897	3056	4095	6170	3115	283	3890	3149	3994	5312	3412	363
ENSG00000145649	GZMA	0	0	0	0	0	0	0	0	0	0	0	0
ENSG00000101448	EPPIN	2	0	0	2	0	0	0	0	0	0	0	0
ENSG00000214063	TSPAN4	153	261	176	204	171	165	180	182	171	136	142	146
ENSG00000137812	KNL1	2033	2974	1960	2346	1934	2509	1775	2972	2096	2401	2242	2487
ENSG00000172339	ALG14	318	364	256	437	289	238	323	281	345	355	326	279
ENSG00000137814	HAUS2	1650	1893	1642	2045	1613	1415	1495	1683	1617	1772	1670	1300
ENSG00000137815	RTF1	4411	4996	4514	5334	4429	4279	4095	4824	4317	4516	4046	4304
ENSG00000137817	PARP6	2453	3516	2633	3086	2756	2848	2478	2844	2676	2441	2642	2763
ENSG00000137818	RPLP1	15154	19398	16420	18373	15443	20870	18381	14911	17588	14416	16832	18834
ENSG00000137819	PAQR5	659	811	902	863	808	503	727	847	794	807	776	531
ENSG00000172331	BPGM	534	486	395	487	411	242	392	439	505	414	438	351
ENSG00000258052	AC025263.2	0	0	0	0	0	0	0	0	0	0	0	0
ENSG00000173068	BNC2	0	6	2	0	0	4	4	0	0	0	0	0
ENSG00000173065	FAM222B	735	734	730	839	632	719	703	737	650	688	644	678
ENSG00000173064	HECTD4	3150	4115	3561	4255	3063	3988	3298	4247	3720	3683	3410	4011
NewGene_1625	NewGene_1625	1	0	0	0	7	0	0	0	0	0	0	5
ENSG00000138092	CENPO	1234	1429	1138	1436	1247	1213	1178	1141	1195	1427	1269	1098
ENSG00000138095	LRPPRC	5748	7929	5729	6514	5806	6077	5197	7004	6248	5956	5860	6422
ENSG00000267855	NDUFA7	370	461	370	488	438	530	444	349	506	424	432	527
ENSG00000054148	PHPT1	788	1008	909	1056	955	842	876	772	962	795	917	777
ENSG00000080618	CPB2	0	7	0	5	0	4	7	9	2	9	0	8
ENSG00000085224	ATRX	3287	3944	3116	3707	2820	3058	2840	3857	3397	3559	3075	2855
ENSG00000144119	C1QL2	0	0	0	0	0	0	2	0	0	0	0	0
ENSG00000144118	RALB	4072	4378	3644	4277	3794	4902	4177	3583	3839	3956	3729	4668
ENSG00000144115	THNSL2	158	213	211	188	225	193	186	169	170	185	136	198
ENSG00000100311	PDGFB	221	189	284	332	156	12	241	146	265	226	187	8
ENSG00000150433	TMEM218	602	928	637	870	742	733	678	684	666	695	768	705
ENSG00000104671	DCTN6	1039	1118	983	1218	922	826	1060	999	1034	1062	978	834
ENSG00000100314	CABP7	14	8	1	5	3	5	4	5	0	15	6	6
ENSG00000100316	RPL3	28996	37449	30628	33523	31662	33513	31456	28334	31573	29414	30462	32347
ENSG00000100319	ZMAT5	163	208	195	228	226	196	173	121	183	181	198	256
ENSG00000104679	R3HCC1	836	977	818	948	787	665	742	661	819	826	828	616
ENSG00000238227	TMEM250	1370	1760	1485	1811	1367	2170	1490	1549	1442	1554	1437	2098
ENSG00000156873	PHKG2	1008	1254	1102	1474	1198	1291	1049	1158	1251	1108	1002	1181
ENSG00000203783	PRR9	0	0	0	0	0	0	0	0	0	0	0	0
ENSG00000203780	FANK1	11	27	4	13	16	19	9	12	7	5	0	12
ENSG00000203786	KPRP	0	0	0	0	0	0	0	0	0	0	0	0
ENSG00000156876	SASS6	597	920	597	806	711	730	582	845	695	732	683	609
ENSG00000156875	MFSD14A	2923	3298	3067	2985	3112	2757	3014	3182	2189	2777	2562	2547
ENSG00000203785	SPRR2E	0	0	0	0	0	0	0	0	0	0	0	0
ENSG00000181371	OR5M8	0	0	0	0	0	0	0	0	0	0	0	0
ENSG00000182938	OTOP3	0	0	0	0	0	0	0	0	0	0	0	0
ENSG00000181374	CCL13	12	5	10	14	4	0	7	0	11	13	9	0
ENSG00000172687	ZNF738	473	546	443	585	490	443	399	551	397	507	473	390
ENSG00000181378	CFAP65	0	0	0	0	0	0	0	0	0	0	0	3
ENSG00000182931	WFDC10B	0	0	0	0	0	0	0	0	0	0	0	0
ENSG00000112812	PRSS16	31	66	32	61	54	148	36	57	55	60	47	125
ENSG00000182934	SRPRA	8648	11044	9342	11044	9128	7363	8673	9510	10076	9520	9075	7310
ENSG00000064195	DLX3	70	85	92	115	85	935	73	118	55	88	84	890
NewGene_3173	NewGene_3173	0	0	0	0	0	0	3	0	0	0	0	0
ENSG00000064199	SPA17	140	180	170	209	176	285	141	174	165	200	186	277
ENSG00000086758	HUWE1	6968	9073	7926	9539	7465	5716	6890	9974	7621	8194	7057	6318
ENSG00000175946	KLHL38	25	20	12	18	26	13	18	24	9	12	15	12
ENSG00000260851	AC010542.3	0	0	4	1	3	2	2	11	0	9	3	0
ENSG00000169660	HEXD	759	1344	923	1338	1022	1497	749	880	1000	957	925	1541
ENSG00000156299	TIAM1	11	15	5	12	11	30	6	16	16	17	18	12
ENSG00000156298	TSPAN7	33	40	32	41	46	2	29	48	40	13	47	9
ENSG00000168398	BDKRB2	18	16	22	18	13	5	17	8	15	30	23	4
ENSG00000168393	DTYMK	753	1319	913	1222	1033	1094	1000	945	1033	984	1102	996
ENSG00000269533	AC003002.3	0	0	0	1	0	1	1	0	0	0	1	0
ENSG00000168397	ATG4B	2178	2860	2449	3031	2391	2478	2200	2147	2264	2260	2275	2479
ENSG00000168395	ING5	944	1516	1242	1364	1206	1328	1155	1196	1168	1214	1344	1271
ENSG00000168394	TAP1	3471	4180	3711	4414	3699	3755	3716	3361	3759	3799	3727	3768
ENSG00000197822	OCLN	54	99	74	100	95	417	63	78	54	87	79	430
ENSG00000197826	CFAP299	0	0	0	0	0	0	0	0	0	0	0	0
ENSG00000228083	IFNA14	0	0	0	0	0	0	0	0	0	0	0	0
ENSG00000180425	C11orf71	90	87	56	68	42	98	61	53	88	87	63	95
ENSG00000180424	DEFB123	0	0	0	0	0	0	0	0	0	0	0	0
ENSG00000180423	HARBI1	87	157	102	142	105	93	92	130	147	142	90	116
ENSG00000103152	MPG	631	721	734	799	671	1537	792	516	763	617	702	1385
ENSG00000151470	C4orf33	439	568	358	534	444	422	390	499	459	507	395	437
ENSG00000123500	COL10A1	0	2	0	0	0	2	2	2	2	0	0	4
ENSG00000123505	AMD1	7730	9249	6591	7506	7119	6245	6684	7908	7004	6985	7116	6290
ENSG00000151475	SLC25A31	0	0	0	0	0	0	0	0	0	0	0	0
ENSG00000156127	BATF	181	127	239	253	135	327	154	124	212	198	162	266
ENSG00000153187	HNRNPU	31856	40418	30885	35910	31142	37255	28890	37898	31204	33696	30627	37210
ENSG00000013523	ANGEL1	3581	4222	3534	3881	3021	2336	3712	3909	3529	3142	3041	2454
ENSG00000142515	KLK3	0	0	2	0	0	0	0	0	0	0	0	0
NewGene_8033	NewGene_8033	0	0	0	0	0	0	0	0	0	2	0	0
NewGene_8035	NewGene_8035	26	17	25	48	36	55	40	47	30	45	33	38
NewGene_8034	NewGene_8034	0	0	0	9	4	14	0	0	0	3	2	2
NewGene_8037	NewGene_8037	265	238	170	238	236	328	326	208	239	239	199	300
ENSG00000142512	SIGLEC10	364	450	454	536	493	101	343	384	481	454	397	120
ENSG00000068745	IP6K2	2635	3158	2639	3188	2462	2722	2587	2676	2690	2727	2391	2666
ENSG00000168539	CHRM1	0	0	0	0	0	0	0	0	0	0	0	0
ENSG00000168538	TRAPPC11	3998	4919	4185	4712	3986	3177	3919	4654	4072	4444	4051	3015
ENSG00000065717	TLE2	24	59	17	30	35	37	27	37	37	41	28	19
ENSG00000163704	PRRT3	383	395	382	540	316	209	379	425	464	407	382	229
ENSG00000184428	TOP1MT	372	672	460	512	514	1010	448	494	412	479	512	1089
ENSG00000163701	IL17RE	48	60	62	89	62	109	70	67	69	73	43	117
ENSG00000163703	CRELD1	932	1102	930	1170	968	1104	974	869	977	1028	930	990
ENSG00000167881	SRP68	3067	4098	3415	3872	3177	3820	3228	3487	3427	3433	3250	3804
ENSG00000055950	MRPL43	834	1095	937	1046	964	1105	953	783	983	917	948	1031
ENSG00000055957	ITIH1	0	7	5	0	0	10	6	7	6	9	5	7
ENSG00000055955	ITIH4	9	42	9	11	13	18	14	29	13	3	40	10
ENSG00000136840	ST6GALNAC4	520	609	640	683	502	588	536	566	673	584	577	550
NewGene_4024	NewGene_4024	392	560	442	556	445	534	387	780	369	514	448	573
ENSG00000259384	GH1	0	1	0	0	0	0	0	0	0	0	0	0
ENSG00000263761	GDF2	0	0	0	0	0	0	0	0	0	0	0	0
ENSG00000204963	PCDHA7	0	0	0	0	0	0	0	0	0	0	0	0
NewGene_292	NewGene_292	3	0	5	3	10	0	11	6	6	0	0	1
ENSG00000232593	KANTR	0	8	0	0	4	7	8	11	0	9	3	6
NewGene_290	NewGene_290	15	3	4	9	0	0	0	18	10	19	0	4
ENSG00000115137	DNAJC27	206	261	234	311	265	302	266	268	215	283	181	252
NewGene_297	NewGene_297	0	0	0	0	0	0	0	0	0	0	2	0
NewGene_294	NewGene_294	0	0	0	0	7	0	0	0	0	0	0	0
NewGene_295	NewGene_295	3	0	0	0	0	0	0	0	0	0	0	0
ENSG00000132549	VPS13B	2991	3587	3110	3726	2781	2376	2746	3292	3068	3509	2996	2509
NewGene_298	NewGene_298	0	0	0	0	2	0	0	0	0	0	2	0
ENSG00000115138	POMC	12	31	33	44	23	19	34	20	45	32	21	44
ENSG00000051180	RAD51	759	995	750	1072	1003	625	821	800	835	890	958	649
ENSG00000205436	EXOC3L4	0	4	11	14	4	17	5	2	10	1	4	9
ENSG00000205439	KRTAP12-3	0	0	2	0	0	0	0	0	0	0	0	0
ENSG00000157456	CCNB2	1359	2229	1262	1708	1677	2379	1537	1703	1561	1615	1603	2525
ENSG00000166289	PLEKHF1	319	400	308	372	301	215	292	264	384	255	337	270
ENSG00000157450	RNF111	3370	3586	3239	3686	2865	2672	3090	3367	3057	3323	2933	2804
ENSG00000108984	MAP2K6	131	244	158	184	197	208	147	143	117	177	160	206
ENSG00000165959	CLMN	121	244	120	193	171	96	126	263	165	126	153	79
ENSG00000149527	PLCH2	3	9	11	10	5	10	0	0	9	6	0	3
ENSG00000165953	SERPINA12	3	0	0	3	0	0	0	0	0	0	0	0
NewGene_744	NewGene_744	0	6	6	6	4	9	4	4	5	2	6	2
NewGene_746	NewGene_746	24	28	21	24	30	49	25	36	20	31	32	32
NewGene_740	NewGene_740	0	2	0	0	3	2	0	2	2	0	0	1
NewGene_741	NewGene_741	0	3	1	0	0	0	0	1	0	0	0	3
NewGene_742	NewGene_742	5	21	5	17	7	18	7	10	6	3	8	8
NewGene_743	NewGene_743	53	35	43	39	32	60	57	25	39	17	39	57
ENSG00000127990	SGCE	2	4	0	5	6	2	8	13	0	2	0	0
ENSG00000127993	RBM48	890	968	834	956	811	859	744	985	848	836	768	794
ENSG00000162078	ZG16B	0	7	0	2	0	8	4	5	4	2	4	4
ENSG00000127995	CASD1	794	919	655	915	814	876	682	891	739	892	796	758
ENSG00000162076	FLYWCH2	428	458	507	636	471	515	522	370	423	538	504	487
ENSG00000182111	ZNF716	0	0	0	0	0	0	0	0	0	0	0	0
ENSG00000166750	SLFN5	5833	5940	5441	5720	4620	1459	5118	6008	5315	5414	4498	1472
ENSG00000162073	PAQR4	1503	2017	1943	2496	1848	1348	1704	1680	2058	1821	1834	1347
ENSG00000157985	AGAP1	632	644	608	738	560	497	793	602	618	686	512	467
ENSG00000254245	PCDHGA3	0	1	2	2	6	3	1	3	1	0	3	3
ENSG00000280789	PAGR1	995	1368	1107	1423	1234	1074	1113	1027	1261	1279	1198	1114
ENSG00000165480	SKA3	671	1327	753	874	840	866	740	1011	761	938	1013	819
ENSG00000165487	MICU2	2411	2515	2285	2457	2238	1833	2130	2144	2292	2266	2168	1782
ENSG00000178235	SLITRK1	0	2	0	0	0	3	0	0	0	0	0	0
ENSG00000178234	GALNT11	1809	2005	1680	1888	1533	1339	1725	1639	1728	1543	1589	1388
ENSG00000178233	TMEM151B	28	46	25	28	31	20	16	29	29	39	23	16
ENSG00000206013	IFITM5	0	0	0	0	0	0	1	0	2	0	0	0
ENSG00000005381	MPO	24	23	14	10	22	241	21	22	8	29	32	264
ENSG00000154188	ANGPT1	0	2	0	2	0	0	0	3	0	2	0	2
ENSG00000158604	TMED4	2072	2675	2200	2478	1878	3010	2044	2009	2184	2259	2118	2843
ENSG00000256797	KLRF2	0	0	0	0	0	0	0	0	0	0	0	0
ENSG00000009724	MASP2	166	166	151	178	138	173	132	162	155	135	147	150
ENSG00000185467	KPNA7	0	0	0	0	0	0	0	0	2	0	4	0
ENSG00000186652	PRG2	29	28	51	42	24	71	28	25	19	36	27	43
ENSG00000101161	PRPF6	4367	5866	5006	5485	4583	4862	4541	5263	4639	4770	4449	5077
ENSG00000101160	CTSZ	14553	17422	15225	16878	14706	21555	14695	13634	15592	13715	14167	20923
NewGene_2096	NewGene_2096	2	0	4	5	0	8	5	8	5	0	4	13
ENSG00000101162	TUBB1	24	26	16	34	16	41	22	25	31	43	21	35
ENSG00000170027	YWHAG	9716	10785	9832	10645	8963	6822	9518	9776	9756	9674	8838	6955
ENSG00000171777	RASGRP4	238	371	332	411	336	535	224	302	219	268	316	656
ENSG00000171773	NXNL1	0	0	0	0	0	0	0	0	0	0	0	0
ENSG00000171772	SYCE1	0	0	0	0	0	0	2	0	0	0	0	0
ENSG00000175213	ZNF408	425	556	451	542	476	510	449	429	446	511	496	580
ENSG00000175215	CTDSP2	10374	11431	11027	13785	9520	11746	10736	10831	10573	12039	10193	12411
ENSG00000175216	CKAP5	3951	5464	3828	4834	3904	4048	3712	4963	4034	4329	4273	4330
ENSG00000179546	HTR1D	0	0	0	0	0	6	0	0	0	0	0	0
ENSG00000179542	SLITRK4	559	669	530	711	547	549	510	588	499	710	519	574
ENSG00000170790	OR10A2	0	0	0	0	0	0	0	0	0	0	0	0
ENSG00000170791	CHCHD7	652	735	643	739	654	651	598	579	643	606	578	640
ENSG00000196693	ZNF33B	543	804	582	704	646	623	462	780	633	628	550	675
ENSG00000124313	IQSEC2	490	611	529	703	581	815	490	694	559	594	611	786
ENSG00000197124	ZNF682	134	84	74	14	121	79	93	105	99	105	64	84
ENSG00000197125	OR8B8	0	0	0	0	0	0	0	0	0	0	0	0
ENSG00000197122	SRC	15247	14746	16644	19815	13577	1247	15207	14011	15684	16298	13312	1173
ENSG00000197123	ZNF679	0	0	0	0	0	0	0	0	0	0	0	0
ENSG00000197121	PGAP1	377	550	444	415	443	341	422	524	415	481	392	349
ENSG00000161835	GRASP	469	201	402	606	283	69	545	173	379	451	272	72
ENSG00000197128	ZNF772	419	493	401	461	380	464	336	493	385	409	396	536
ENSG00000006125	AP2B1	6499	7349	6207	7479	5703	5038	6232	6636	6373	6449	5941	5489
ENSG00000121898	CPXM2	0	0	0	0	0	0	0	0	0	0	0	0
ENSG00000121897	LIAS	302	462	355	433	460	443	287	436	351	338	358	445
ENSG00000121895	TMEM156	251	193	172	359	219	61	235	161	195	301	192	105
ENSG00000006128	TAC1	0	0	0	0	0	0	0	0	0	0	0	0
ENSG00000121892	PDS5A	6790	8441	6821	7758	6164	6598	6383	7914	6446	7053	6372	6453
ENSG00000203995	ZYG11A	185	317	218	258	228	218	216	273	226	246	250	185
ENSG00000198695	MT-ND6	20288	27893	22018	22109	15908	21137	21143	27261	21031	23667	20395	25749
ENSG00000198691	ABCA4	197	154	285	318	175	8	191	169	238	239	225	0
ENSG00000198690	FAN1	3038	3531	2767	3579	2703	2269	2708	3239	2940	3029	2780	2264
ENSG00000198692	EIF1AY	338	380	281	374	332	329	298	342	364	304	305	312
ENSG00000072501	SMC1A	4882	6710	4927	6270	4934	4725	4794	6150	5275	5907	5239	4590
ENSG00000176746	MAGEB6	0	0	0	0	0	0	0	0	0	0	0	0
ENSG00000176742	OR51V1	0	0	0	0	0	0	0	0	0	0	0	0
ENSG00000284895	AC119676.1	0	0	0	0	0	1	0	0	0	0	0	0
ENSG00000176749	CDK5R1	133	117	124	220	161	263	129	128	171	214	138	229
NewGene_1267	NewGene_1267	88	180	82	113	113	152	106	107	110	106	115	143
NewGene_1263	NewGene_1263	0	0	0	0	2	1	0	0	0	0	0	0
NewGene_1262	NewGene_1262	10	4	12	12	6	5	11	11	6	7	8	11
NewGene_1261	NewGene_1261	13	11	9	11	23	9	8	17	8	22	8	20
NewGene_1269	NewGene_1269	0	0	0	6	1	5	6	0	0	2	1	4
NewGene_1268	NewGene_1268	36	37	23	37	36	28	35	33	19	28	17	29
ENSG00000163382	NAXE	1130	1409	1170	1412	1301	1652	1130	1007	1243	1070	1169	1454
ENSG00000176290	OR4K3	0	0	0	0	0	0	0	0	0	0	0	0
ENSG00000176293	ZNF135	0	0	0	0	0	0	0	0	0	0	0	0
ENSG00000176294	OR4N2	0	0	0	0	0	0	0	0	0	0	0	0
ENSG00000176299	OR4M1	0	0	0	0	0	0	0	0	0	0	0	0
ENSG00000204501	PRAMEF15	0	0	0	0	0	0	0	0	0	0	0	0
ENSG00000204505	PRAMEF9	0	0	0	0	0	0	0	0	0	0	0	0
ENSG00000178795	GDPD4	0	0	4	0	4	0	4	0	2	0	0	4
ENSG00000092621	PHGDH	401	539	444	573	464	681	485	400	512	474	448	731
ENSG00000147996	CBWD5	459	985	551	1006	743	841	787	878	616	769	473	615
ENSG00000268916	CSAG3	0	0	0	0	0	0	0	0	0	2	3	0
ENSG00000139645	ANKRD52	5118	6111	5769	6982	4616	2909	5283	6195	5793	6055	5000	3083
ENSG00000136383	ALPK3	1331	1387	1548	1779	1270	2217	1275	1365	1381	1288	1287	2186
ENSG00000136381	IREB2	7226	8750	6962	7956	6375	6371	6438	8490	6935	7393	6770	6596
ENSG00000132801	ZSWIM3	439	398	383	539	341	402	447	388	406	420	319	450
ENSG00000141579	ZNF750	2	0	15	8	0	2	4	4	4	0	8	0
ENSG00000141576	RNF157	141	180	150	211	191	201	155	212	187	251	200	206
ENSG00000141577	CEP131	376	583	513	681	517	603	462	572	529	557	442	612
ENSG00000141574	SECTM1	213	326	293	360	285	571	209	290	272	255	285	647
ENSG00000141570	CBX8	469	554	494	674	591	762	497	412	476	537	512	687
ENSG00000172538	FAM170B	0	0	0	0	0	0	0	0	0	0	0	0
ENSG00000172530	BANP	709	887	675	961	780	571	772	798	879	792	756	585
ENSG00000172531	PPP1CA	3082	4017	3462	4033	3402	4382	3530	2912	3519	3454	3375	4367
ENSG00000172534	HCFC1	5228	7373	6187	7587	5460	6136	5266	7297	6373	6333	5535	6332
NewGene_5547	NewGene_5547	0	0	0	0	0	0	0	0	0	6	0	0
NewGene_5544	NewGene_5544	0	6	4	2	0	0	2	0	0	2	2	6
NewGene_5545	NewGene_5545	0	7	0	5	4	0	6	5	7	0	0	5
NewGene_5542	NewGene_5542	7	0	0	3	0	0	4	4	0	4	6	0
ENSG00000173662	TAS1R1	0	9	0	2	0	2	2	0	0	0	0	0
ENSG00000173660	UQCRH	2772	3149	2773	2951	2811	4328	2948	2637	2757	2576	2794	4067
ENSG00000147804	SLC39A4	196	167	221	231	172	290	186	161	215	237	265	254
NewGene_5549	NewGene_5549	6	9	0	11	11	7	3	5	4	10	8	7
ENSG00000162910	MRPL55	587	954	776	815	810	934	677	740	723	689	858	764
ENSG00000122203	KIAA1191	1798	1858	1864	2046	1660	1514	1684	1678	1709	1751	1642	1596
ENSG00000113303	BTNL8	6	4	5	28	5	19	14	9	6	9	3	11
ENSG00000113300	CNOT6	2984	3753	2929	3419	2925	2344	2679	3439	2956	3147	2838	2612
ENSG00000073282	TP63	7	29	23	10	10	8	9	10	18	12	22	8
ENSG00000106443	PHF14	2992	3758	2811	3388	2940	2274	2893	3220	3065	3203	3110	2445
ENSG00000089737	DDX24	4826	6005	5125	6233	4860	4241	4956	5209	5157	5380	5054	4461
ENSG00000070886	EPHA8	0	0	0	0	0	0	0	0	0	0	0	0
NewGene_7379	NewGene_7379	3	0	0	0	0	0	0	0	0	0	0	0
ENSG00000070882	OSBPL3	429	474	401	521	449	391	394	518	420	450	471	400
NewGene_7376	NewGene_7376	0	2	0	0	0	0	0	0	0	0	0	0
NewGene_7374	NewGene_7374	5	2	6	0	0	1	4	5	0	2	3	0
NewGene_7373	NewGene_7373	89	96	86	95	76	91	84	85	78	73	79	82
ENSG00000270249	AC093668.1	0	0	0	0	0	0	0	0	0	0	0	0
ENSG00000224578	HNRNPA1P48	329	435	432	421	376	395	356	413	474	389	360	377
NewGene_4637	NewGene_4637	2	4	5	6	3	3	4	2	0	0	2	2
NewGene_4635	NewGene_4635	22	49	54	83	58	61	36	66	119	90	49	73
NewGene_4634	NewGene_4634	886	827	816	1078	662	590	853	668	777	868	779	617
NewGene_4633	NewGene_4633	0	0	0	0	0	3	19	2	0	0	2	0
NewGene_4632	NewGene_4632	0	3	2	0	2	0	0	0	0	4	1	0
NewGene_4631	NewGene_4631	10	0	5	6	0	0	14	3	3	2	3	4
ENSG00000137522	RNF121	512	668	618	721	602	461	586	629	568	643	599	391
NewGene_4638	NewGene_4638	15	16	8	13	17	18	8	11	8	11	6	17
ENSG00000163993	S100P	12	8	18	9	7	14	11	10	10	13	6	16
ENSG00000145982	FARS2	173	316	235	312	219	326	244	236	289	212	234	262
ENSG00000175336	APOF	0	0	0	3	0	0	0	0	0	0	2	0
ENSG00000110651	CD81	11440	11375	11416	13193	11868	8324	12162	9425	10360	10778	10626	8069
NewGene_6779	NewGene_6779	0	5	0	4	0	0	0	1	2	0	0	0
ENSG00000144057	ST6GAL2	0	0	0	0	0	0	0	0	0	0	0	0
NewGene_6772	NewGene_6772	138	157	107	163	123	9	115	129	98	122	128	6
ENSG00000275740	AC091959.3	24	25	38	32	24	13	18	18	15	21	5	18
NewGene_6774	NewGene_6774	10	11	21	19	5	0	24	36	58	23	16	0
NewGene_6775	NewGene_6775	3	0	2	0	0	0	6	0	0	0	0	0
NewGene_6776	NewGene_6776	123	127	102	129	139	51	107	102	115	106	74	53
NewGene_6777	NewGene_6777	3	3	0	0	4	0	0	0	0	0	2	0
ENSG00000117153	KLHL12	1893	2360	1798	2373	1846	1876	1958	2171	1954	2072	1930	1853
ENSG00000117152	RGS4	0	0	0	0	0	0	0	0	0	1	0	0
ENSG00000117151	CTBS	1417	1649	1220	1437	1219	1537	1248	1362	1277	1253	1217	1534
ENSG00000117155	SSX2IP	442	494	365	485	455	439	419	505	367	485	420	489
ENSG00000117154	IGSF21	0	0	0	0	0	0	0	0	0	0	0	0
ENSG00000171984	SHLD1	120	113	91	119	71	172	101	76	123	103	101	158
ENSG00000171987	C11orf40	0	0	0	0	0	0	0	0	0	0	0	0
ENSG00000171988	JMJD1C	4819	5848	4428	5508	4246	8928	4287	5346	4428	5071	4501	9138
ENSG00000171989	LDHAL6B	75	47	36	27	41	25	45	50	38	41	40	16
ENSG00000103319	EEF2K	3002	3998	3105	3605	3294	2816	2956	3585	3001	3155	2994	2756
ENSG00000103310	ZP2	0	0	0	0	0	0	0	0	0	0	0	0
ENSG00000103313	MEFV	736	1024	738	922	702	1113	691	855	638	869	714	1041
ENSG00000122490	PQLC1	1335	1898	1534	1637	1470	1873	1576	1358	1432	1541	1515	1916
ENSG00000103316	CRYM	0	0	0	0	2	0	0	0	0	0	0	2
ENSG00000083812	ZNF324	553	626	485	583	524	464	521	521	520	477	410	507
NewGene_2250	NewGene_2250	0	0	2	2	1	31	0	6	0	0	2	35
ENSG00000102043	MTMR8	25	41	31	38	41	31	33	48	48	43	20	37
ENSG00000083817	ZNF416	174	234	177	254	219	184	172	170	194	209	176	191
ENSG00000102048	ASB9	0	0	8	10	6	0	8	0	0	0	6	8
ENSG00000269881	AC004754.1	10	21	18	4	9	26	9	7	7	0	9	19
ENSG00000175155	YPEL2	1355	1794	1551	1743	1280	1173	1400	1549	1477	1496	1269	1072
ENSG00000139351	SYCP3	0	7	3	4	0	4	5	6	3	4	3	2
ENSG00000139350	NEDD1	1011	1275	930	1190	991	725	932	1167	1049	1139	982	784
ENSG00000139352	ASCL1	0	0	0	0	0	0	0	0	0	0	0	0
ENSG00000139354	GAS2L3	668	674	377	513	435	836	597	726	458	424	408	856
ENSG00000131165	CHMP1A	2092	2668	2333	2589	2161	2374	2409	2033	2314	2333	2153	2224
ENSG00000064607	SUGP2	7590	9555	7746	10032	7798	7092	7468	8304	8198	8139	7834	7247
ENSG00000064601	CTSA	13509	14703	11544	14121	11957	19283	13558	11266	11528	11585	11859	18477
ENSG00000143919	CAMKMT	146	119	108	132	134	115	102	106	119	117	120	83
ENSG00000102595	UGGT2	1717	1864	1403	1859	1517	1116	1448	1681	1656	1696	1601	1043
ENSG00000111218	PRMT8	0	0	0	0	0	0	0	0	0	0	0	0
ENSG00000180745	CLRN3	0	0	0	0	3	4	0	0	0	0	0	0
ENSG00000111215	PRR4	3	3	2	1	3	4	1	2	2	4	1	3
ENSG00000142065	ZFP14	330	432	304	415	304	404	286	457	309	318	328	416
ENSG00000188517	COL25A1	0	3	2	0	3	0	0	2	0	0	0	0
ENSG00000183684	ALYREF	2078	2854	2234	2546	2524	2334	2090	2130	2480	2379	2363	2407
ENSG00000109610	SOD3	0	0	0	0	0	0	0	0	4	0	0	0
ENSG00000109618	SEPSECS	1288	1831	1342	1434	1519	1499	1168	1609	1449	1428	1290	1404
ENSG00000118271	TTR	1	0	0	0	0	0	2	0	0	0	0	0
ENSG00000118276	B4GALT6	372	428	296	377	346	215	287	409	306	417	331	236
NewGene_4198	NewGene_4198	0	0	0	3	0	2	0	0	0	2	0	0
ENSG00000149328	GLB1L2	9	0	4	10	10	4	4	4	2	6	0	7
ENSG00000137824	RMDN3	1269	1629	1354	1542	1338	1412	1295	1339	1500	1457	1442	1375
NewGene_4192	NewGene_4192	0	0	0	6	0	0	0	0	0	0	0	0
NewGene_4193	NewGene_4193	201	299	220	257	221	302	212	267	212	295	231	235
NewGene_4190	NewGene_4190	776	1011	783	992	781	1118	678	991	758	906	766	1170
NewGene_4191	NewGene_4191	0	9	10	0	24	4	82	0	3	24	25	12
ENSG00000219626	FAM228B	124	162	124	157	156	163	115	156	99	146	155	158
ENSG00000137821	LRRC49	70	95	80	82	96	66	82	102	73	78	93	53
ENSG00000214456	PLIN5	6	3	0	5	2	21	12	7	10	17	3	38
ENSG00000105063	PPP6R1	6855	8039	7361	9024	6964	8686	6355	7329	7565	7379	6776	8689
ENSG00000131831	RAI2	3	0	2	0	0	0	0	0	3	0	0	0
ENSG00000152910	CNTNAP4	0	0	4	0	0	0	7	0	0	0	0	0
ENSG00000175482	POLD4	1656	1889	1862	2195	1686	1907	1771	1467	1848	1814	1670	1723
ENSG00000146360	GPR6	0	0	0	0	0	0	0	0	0	0	0	0
ENSG00000187513	GJA4	0	0	0	0	0	3	0	0	2	0	0	0
ENSG00000133477	FAM83F	0	2	9	2	8	0	6	1	0	0	0	0
ENSG00000133475	GGT2	4	5	6	9	9	8	4	4	11	0	8	17
ENSG00000164512	ANKRD55	2	0	0	0	2	16	5	0	0	0	4	11
ENSG00000172273	HINFP	906	1147	976	1131	855	954	942	782	895	940	905	942
ENSG00000172270	BSG	12112	16188	12231	14142	13339	31490	13005	11512	12747	11545	13104	30559
ENSG00000118898	PPL	158	146	236	189	160	223	170	121	163	177	139	225
ENSG00000118894	EEF2KMT	212	324	222	286	304	220	195	267	217	284	267	260
ENSG00000186377	CYP4X1	0	0	0	0	0	0	0	0	0	0	0	0
ENSG00000186376	ZNF75D	1151	1374	1168	1290	1095	1672	1033	1105	1061	1155	1168	1589
ENSG00000166819	PLIN1	0	0	0	0	0	8	4	2	0	0	1	4
NewGene_509	NewGene_509	10	7	10	12	12	15	17	14	6	12	9	16
NewGene_502	NewGene_502	2	10	6	8	6	0	10	9	5	7	4	7
NewGene_503	NewGene_503	68	48	62	61	70	35	81	43	36	58	60	28
NewGene_501	NewGene_501	11	0	12	28	9	16	26	17	12	6	18	12
NewGene_506	NewGene_506	32	29	31	42	33	35	14	42	25	33	36	38
ENSG00000115446	UNC50	2549	2749	2298	2678	2146	1892	2318	2289	2284	2419	2180	1828
NewGene_504	NewGene_504	5	8	10	0	10	0	6	4	20	9	2	5
NewGene_505	NewGene_505	3	3	3	2	0	0	4	3	5	4	5	4
ENSG00000113845	TIMMDC1	2654	3173	2614	3011	2459	2546	2784	2575	2848	2881	2619	2452
ENSG00000108255	CRYBA1	2	0	0	0	0	5	2	3	6	2	5	0
ENSG00000108256	NUFIP2	9953	11460	8903	10443	8450	8234	8564	10571	9132	9655	8408	8052
ENSG00000104731	KLHDC4	618	1054	748	891	749	1043	615	946	753	841	687	1058
ENSG00000104738	MCM4	3864	6258	4229	5777	4941	3646	3903	5874	4638	5357	4898	3673
ENSG00000196455	PIK3R4	1631	1967	1488	1904	1494	1460	1519	1771	1706	1935	1648	1553
ENSG00000196456	ZNF775	207	225	238	285	226	170	273	204	185	214	239	130
ENSG00000125207	PIWIL1	0	0	0	0	0	0	0	0	0	0	0	0
ENSG00000196453	ZNF777	552	901	767	767	673	856	602	706	741	688	692	725
ENSG00000196459	TRAPPC2	391	557	437	469	420	503	315	409	368	461	400	475
ENSG00000196458	ZNF605	1721	2215	1727	1757	1551	1677	1494	1994	1657	1623	1450	1693
ENSG00000197324	LRP10	11865	11763	13677	17063	10995	6066	12001	11007	13157	13541	11173	6530
ENSG00000104880	ARHGEF18	1492	2492	1512	2431	1335	1595	2007	2235	2182	1964	1914	2725
ENSG00000104883	PEX11G	33	59	49	71	52	45	68	52	39	80	69	48
ENSG00000124155	PIGT	3253	4469	3390	3930	3524	6141	3441	3437	3645	3333	3477	6309
ENSG00000197321	SVIL	2970	1721	2620	2925	1782	912	2847	2051	2630	2706	1927	959
ENSG00000124157	SEMG2	0	0	0	0	0	4	2	0	0	0	0	2
ENSG00000104886	PLEKHJ1	1061	1430	1131	1347	1174	2044	1111	1072	1275	1124	1163	1924
ENSG00000124159	MATN4	0	0	0	0	6	7	0	2	2	0	4	2
ENSG00000104888	SLC17A7	2583	1482	2671	3553	1822	352	2727	1629	2484	3173	2041	385
ENSG00000197329	PELI1	1482	1850	1437	1528	1235	443	1315	1564	1469	1443	1326	504
ENSG00000169836	TACR3	0	0	0	0	0	0	0	0	0	0	0	0
ENSG00000283977	AC084337.2	2	0	0	0	1	1	2	0	1	1	0	2
ENSG00000140030	GPR65	1488	1813	1425	1902	1413	783	1390	1348	1520	1826	1453	870
ENSG00000019144	PHLDB1	2206	2538	2364	2669	2077	3708	2167	2491	2286	2380	2142	3749
ENSG00000076513	ANKRD13A	3297	3696	2971	3602	2717	2447	3118	3077	2933	3130	2916	2510
ENSG00000185055	EFCAB10	10	6	23	14	9	9	16	18	11	10	6	2
ENSG00000185056	C5orf47	0	0	2	0	0	0	0	0	0	0	2	0
ENSG00000107282	APBA1	6	7	6	0	16	10	8	0	6	0	4	19
ENSG00000185053	SGCZ	0	0	0	0	0	0	0	0	0	0	0	0
ENSG00000185052	SLC24A3	47	76	43	89	31	24	71	38	65	73	34	19
ENSG00000218823	PAPOLB	18	39	24	26	13	17	21	25	24	36	14	11
ENSG00000138083	SIX3	14	9	17	21	17	0	9	14	21	37	7	4
ENSG00000152284	TCF7L1	64	24	48	26	23	20	36	19	25	30	19	15
ENSG00000106771	TMEM245	1690	2199	1605	1982	1580	1547	1599	2051	1720	1972	1716	1534
ENSG00000106772	PRUNE2	3	26	16	16	5	185	4	24	7	17	12	161
ENSG00000103056	SMPD3	14	34	20	26	31	39	14	17	32	12	12	32
ENSG00000151532	VTI1A	1429	1329	1336	1401	1076	814	1260	1221	1344	1286	1114	899
ENSG00000103051	COG4	2612	3644	2657	3339	2925	3001	2588	2921	2921	2951	2801	2988
ENSG00000275342	PRAG1	477	596	577	786	623	741	511	469	491	631	589	823
ENSG00000179242	CDH4	0	8	6	6	10	6	0	7	6	8	4	0
ENSG00000152133	GPATCH11	1270	1361	1074	1325	1038	1028	1112	1187	980	1164	1087	1058
ENSG00000152137	HSPB8	0	0	0	0	0	0	0	0	0	0	0	0
ENSG00000102908	NFAT5	4656	5159	4397	5123	3814	2763	4025	5184	4287	4754	3834	2755
ENSG00000106483	SFRP4	3	5	7	2	0	0	4	9	8	5	0	4
ENSG00000102900	NUP93	2074	3231	2238	2640	2322	2302	2080	2569	2505	2328	2367	2185
ENSG00000102901	CENPT	1558	2208	1636	2453	1931	1695	1586	1748	1816	1882	1658	1597
ENSG00000102904	TSNAXIP1	29	48	30	53	44	29	54	25	51	43	37	30
ENSG00000106484	MEST	196	316	245	345	326	604	206	344	261	271	246	648
ENSG00000018236	CNTN1	0	0	0	0	0	4	0	0	0	0	0	6
ENSG00000178802	MPI	2728	2766	2695	3409	2573	3320	3236	2836	2557	2499	2517	3380
ENSG00000143079	CTTNBP2NL	1598	1616	1528	1752	1362	939	1621	1631	1579	1572	1344	892
ENSG00000178804	H1FOO	0	0	0	2	2	0	0	0	0	0	0	0
ENSG00000266265	KLF14	0	4	0	0	0	0	0	0	0	2	0	2
ENSG00000251369	ZNF550	370	555	378	469	330	489	338	526	440	434	434	492
ENSG00000178809	TRIM73	84	94	79	99	128	100	76	105	98	90	98	133
ENSG00000092020	PPP2R3C	1878	2106	1796	1899	1580	1352	1644	1806	1788	1729	1513	1269
ENSG00000185942	NKAIN3	0	0	0	0	0	0	0	0	0	0	0	0
ENSG00000185940	KRTAP5-5	0	0	0	0	0	0	0	0	0	0	0	2
ENSG00000185947	ZNF267	5010	5451	3963	4681	4067	2423	4299	4728	4224	4277	4185	2478
ENSG00000185946	RNPC3	1970	2688	1777	2220	1945	2451	1483	2339	1717	1804	1824	2282
ENSG00000204628	RACK1	11208	13697	12243	13345	12084	11895	11876	11116	13189	11329	11639	11698
ENSG00000204624	DISP3	9	0	11	13	0	8	3	4	11	22	10	10
ENSG00000114450	GNB4	3323	3686	3093	3618	2955	2085	2996	3449	3132	3608	3107	2017
ENSG00000114455	HHLA2	31	34	24	37	8	19	8	8	29	9	4	14
ENSG00000204193	TXNDC8	0	0	0	0	0	0	0	0	0	0	0	0
ENSG00000204195	AWAT1	0	0	0	0	0	0	0	0	0	0	0	0
ENSG00000162300	ZFPL1	560	622	630	744	568	619	555	472	611	589	522	537
ENSG00000142303	ADAMTS10	301	745	443	634	556	937	323	599	431	514	615	917
ENSG00000233802	TRIM49D2	0	0	0	0	0	0	0	0	0	0	0	0
ENSG00000233803	TSPY4	0	0	0	0	0	0	0	0	0	0	0	0
ENSG00000011083	SLC6A7	25	23	14	30	12	0	25	24	35	12	22	4
ENSG00000183479	TREX2	74	213	129	145	51	16	52	80	48	89	205	89
ENSG00000163519	TRAT1	0	0	0	0	0	0	0	0	0	0	0	0
ENSG00000183475	ASB7	1294	1630	1245	1399	1162	1146	1220	1254	1180	1293	1219	1183
ENSG00000183474	GTF2H2C	1221	1782	1206	1436	1253	1641	1080	1495	1342	1389	1219	1696
ENSG00000163516	ANKZF1	2407	2583	2224	3372	2551	1886	2368	2164	2273	2563	2357	1931
ENSG00000163517	HDAC11	110	109	103	134	74	187	117	89	79	125	101	166
ENSG00000163510	CWC22	2253	2596	2096	2467	1988	2076	2016	2286	2379	2051	2012	1980
ENSG00000283199	C13orf46	50	49	42	109	28	78	56	72	78	68	53	54
ENSG00000163513	TGFBR2	3836	5756	4118	5007	4316	5802	3684	4811	4464	4759	4470	6080
ENSG00000205572	SERF1B	112	174	103	142	144	89	105	134	107	177	124	99
ENSG00000205571	SMN2	971	1379	1012	1025	825	1097	919	1085	1050	891	1049	858
ENSG00000187545	PRAMEF10	0	0	0	0	0	0	0	0	0	0	0	0
ENSG00000127540	UQCR11	1158	1196	1240	1329	1120	1639	1224	884	1320	1089	1198	1369
ENSG00000106070	GRB10	298	208	265	279	169	473	325	175	243	241	144	424
ENSG00000143199	ADCY10	26	9	25	9	22	58	25	21	21	21	13	48
ENSG00000156234	CXCL13	269	262	370	597	268	10	231	193	285	509	331	6
ENSG00000125945	ZNF436	558	572	566	657	587	424	596	479	609	627	545	426
ENSG00000125944	HNRNPR	4635	6686	4949	6027	5471	4360	4717	5659	5547	5749	5347	4474
ENSG00000090316	MAEA	4103	6025	4492	4641	4290	3588	4384	4371	4759	4292	4391	3796
ENSG00000278272	HIST1H3C	0	6	0	0	0	2	0	4	3	0	0	2
ENSG00000106078	COBL	0	0	0	0	0	0	0	0	0	0	0	0
ENSG00000008394	MGST1	2308	2535	1761	2158	2201	3588	2294	2180	2124	1982	2216	3365
ENSG00000130414	NDUFA10	2643	3548	2801	3455	2993	3327	2887	2799	2939	3056	2830	3216
ENSG00000130413	STK33	42	44	41	59	30	27	43	31	37	60	30	42
ENSG00000050628	PTGER3	0	0	9	4	0	4	0	5	6	0	0	0
NewGene_3510	NewGene_3510	8	5	10	14	16	15	4	12	9	9	13	10
ENSG00000164898	FMC1	76	88	72	63	77	75	79	44	68	55	59	67
ENSG00000164896	FASTK	1470	2225	1691	2378	1790	1869	1728	1656	1716	1852	1867	1809
ENSG00000164897	TMUB1	776	927	936	1074	868	776	865	713	791	866	837	770
ENSG00000164893	SLC7A13	0	0	0	0	0	0	0	0	0	0	0	0
ENSG00000044446	PHKA2	694	917	684	871	691	680	713	805	731	715	715	695
ENSG00000155622	XAGE2	0	0	0	0	0	0	0	0	0	0	0	0
ENSG00000155621	C9orf85	333	300	325	325	339	330	287	293	282	318	295	308
ENSG00000182704	TSKU	220	209	266	327	234	53	229	144	200	212	207	76
ENSG00000182700	IGIP	591	625	534	714	574	585	567	667	517	628	496	460
ENSG00000155629	PIK3AP1	8441	7848	8149	9728	6164	2968	7883	7074	8502	8725	6586	2913
ENSG00000186638	KIF24	307	452	278	413	356	379	309	467	375	390	385	360
ENSG00000011332	DPF1	11	18	20	13	10	18	21	21	4	14	6	20
ENSG00000186635	ARAP1	21008	24858	21487	28698	19734	11189	21757	21740	22251	21782	20003	10580
ENSG00000170615	SLC26A5	2	6	2	4	0	5	3	4	2	1	0	0
ENSG00000170613	FAM71B	0	0	0	0	0	0	0	0	0	0	0	0
ENSG00000196159	FAT4	33	25	30	19	16	10	42	33	24	40	30	21
ENSG00000196154	S100A4	10459	12105	11826	14518	12380	14088	10714	10483	11751	12544	11880	12409
ENSG00000196155	PLEKHG4	1165	1789	1555	2037	1463	2011	1355	1487	1425	1354	1489	2074
ENSG00000196156	KRTAP4-3	0	0	0	0	0	0	0	0	0	0	0	0
ENSG00000196150	ZNF250	293	325	230	366	234	252	230	255	267	259	256	233
ENSG00000196151	WDSUB1	719	738	516	642	579	695	625	667	519	615	557	690
ENSG00000196152	ZNF79	204	258	220	298	268	254	212	284	269	248	248	194
ENSG00000128340	RAC2	11291	11220	12409	15393	11195	8015	12217	9464	12136	12152	10991	7708
NewGene_7203	NewGene_7203	8	20	15	15	8	33	31	12	17	16	20	22
ENSG00000128342	LIF	190	33	136	101	69	4	153	70	117	63	43	3
ENSG00000128346	C22orf23	418	318	417	432	301	196	340	356	359	427	305	193
ENSG00000120594	PLXDC2	5039	6048	4311	5492	4969	8996	5089	5709	4516	4853	4658	9897
ENSG00000104881	PPP1R13L	115	160	150	198	115	112	118	124	128	169	124	83
ENSG00000175398	OR10P1	0	0	0	0	0	0	0	3	0	0	0	0
ENSG00000175395	ZNF25	779	912	675	833	713	651	636	847	689	803	768	631
ENSG00000175390	EIF3F	2281	3064	2512	2919	2853	3062	2247	2432	2214	2099	2475	2973
ENSG00000198088	NUP62CL	0	8	0	2	6	11	6	8	2	0	5	7
ENSG00000198089	SFI1	883	1149	949	1375	958	825	886	1049	1044	1052	1031	771
ENSG00000096006	CRISP3	0	0	0	0	0	0	0	0	0	0	0	0
ENSG00000134882	UBAC2	3816	4449	3339	4204	3673	5203	3758	3556	3648	3618	3354	5047
ENSG00000198087	CD2AP	2427	2413	2130	2621	1837	1395	2138	2183	2077	2437	2012	1289
ENSG00000198081	ZBTB14	863	1101	833	969	928	818	835	964	859	992	962	806
ENSG00000134884	ARGLU1	5481	7492	5680	7008	5593	5413	5684	6327	5906	6065	5595	5071
ENSG00000198083	KRTAP9-9	0	0	0	0	0	0	0	0	0	0	0	0
NewGene_1431	NewGene_1431	4	7	9	12	6	10	13	12	9	10	3	3
NewGene_1437	NewGene_1437	0	0	0	0	0	0	0	0	4	0	0	4
NewGene_2905	NewGene_2905	15	29	11	12	14	26	9	14	10	38	5	28
NewGene_2904	NewGene_2904	1032	1064	983	967	884	161	825	887	1045	848	838	209
NewGene_2902	NewGene_2902	30	53	29	39	32	55	44	35	25	30	44	53
NewGene_2900	NewGene_2900	83	54	98	127	33	0	105	43	88	127	76	0
NewGene_1435	NewGene_1435	14	58	17	21	22	100	21	23	12	23	28	107
NewGene_2909	NewGene_2909	24	26	32	56	21	66	38	16	33	34	17	50
NewGene_2908	NewGene_2908	0	7	8	2	8	22	7	7	4	2	5	28
ENSG00000198336	MYL4	7	4	0	13	0	6	6	0	0	2	1	0
ENSG00000198331	HYLS1	354	434	362	494	388	481	382	388	384	368	387	604
NewGene_7999	NewGene_7999	6	0	4	0	0	0	0	0	0	0	0	3
NewGene_7995	NewGene_7995	0	0	0	0	0	2	0	0	0	0	1	0
NewGene_7994	NewGene_7994	970	1229	904	1081	915	792	1070	1005	891	866	834	877
NewGene_7993	NewGene_7993	457	776	527	600	582	576	433	709	582	538	542	501
ENSG00000160796	NBEAL2	2472	3950	3295	4411	2787	4120	2477	3243	3265	3154	2796	4161
ENSG00000160791	CCR5	100	112	45	80	82	198	54	73	63	16	78	153
ENSG00000160799	CCDC12	458	727	643	819	630	800	637	548	712	620	695	730
ENSG00000167220	HDHD2	1219	1698	1306	1429	1392	1359	1289	1490	1388	1405	1356	1423
ENSG00000163012	ZSWIM2	0	0	0	0	0	0	0	0	0	0	0	0
ENSG00000249861	LGALS16	0	0	0	0	0	0	0	0	0	0	0	0
ENSG00000249860	MTRNR2L5	0	0	0	0	0	0	0	0	0	0	0	0
ENSG00000176155	CCDC57	6309	7431	7003	7989	6092	1583	6300	7301	7279	6694	6415	1627
ENSG00000176153	GPX2	7	15	0	7	7	10	5	8	5	7	3	13
ENSG00000146166	LGSN	2	0	0	0	0	0	0	0	0	0	0	0
ENSG00000036473	OTC	0	0	0	0	0	0	0	0	0	0	0	0
ENSG00000132109	TRIM21	1039	1289	1093	1365	985	1117	1065	1056	1165	1130	1112	1193
NewGene_6118	NewGene_6118	0	0	0	0	0	1	0	0	0	4	0	0
ENSG00000133275	CSNK1G2	5431	6092	5768	7282	5488	4463	5694	5349	5827	5985	5419	4383
ENSG00000148300	REXO4	905	1202	933	1058	871	1022	945	1027	1022	947	875	1120
ENSG00000188488	SERPINA5	0	0	0	0	0	0	0	0	0	0	0	0
ENSG00000275163	AC117457.1	0	0	0	0	0	0	0	0	0	0	0	0
NewGene_6111	NewGene_6111	0	0	0	0	6	0	0	0	0	0	0	0
ENSG00000148308	GTF3C5	1443	2155	1537	1882	1595	1583	1542	1583	1582	1588	1663	1600
NewGene_6113	NewGene_6113	0	4	4	5	2	7	2	8	2	0	0	6
ENSG00000095066	HOOK2	661	713	834	895	703	546	713	677	764	719	705	526
NewGene_6115	NewGene_6115	14	5	14	25	8	4	12	4	22	4	15	12
ENSG00000135823	STX6	3627	3665	3683	4022	3368	2503	3632	3705	3678	3950	3429	2501
ENSG00000135821	GLUL	16483	14060	14122	16503	12199	12655	16801	11628	13353	14943	12990	12605
ENSG00000135824	RGS8	11	12	21	19	36	15	22	29	30	22	30	16
ENSG00000135829	DHX9	7920	10185	8005	9228	7980	6822	8235	9175	8433	8907	7843	6856
ENSG00000135828	RNASEL	1594	1541	1568	1804	1405	1198	1565	1561	1371	1806	1329	1242
ENSG00000162761	LMX1A	0	0	0	0	0	0	0	0	0	0	0	0
NewGene_1769	NewGene_1769	50	36	28	58	38	56	42	31	37	52	42	43
NewGene_1766	NewGene_1766	1	2	0	0	0	0	0	2	5	5	0	0
NewGene_1767	NewGene_1767	6	5	9	8	6	3	12	6	0	4	9	0
NewGene_1764	NewGene_1764	95	38	99	157	113	0	106	71	83	143	43	14
NewGene_1765	NewGene_1765	1	2	13	11	3	0	3	0	0	0	1	0
ENSG00000083520	DIS3	4075	5074	4138	4510	4050	3309	3594	4689	4194	4490	3869	3413
NewGene_1763	NewGene_1763	12	7	33	12	36	0	8	5	6	14	10	0
NewGene_1760	NewGene_1760	6	4	4	0	2	6	3	4	0	6	11	5
NewGene_3694	NewGene_3694	0	0	6	7	0	0	0	4	4	5	0	0
NewGene_3695	NewGene_3695	22	41	31	35	14	24	34	46	22	15	25	29
NewGene_3696	NewGene_3696	53	86	84	108	67	92	45	73	79	68	48	113
NewGene_3691	NewGene_3691	2	0	0	8	4	0	4	3	0	5	0	0
ENSG00000249240	AC069368.1	1	0	0	5	0	1	2	4	0	0	0	3
ENSG00000249242	TMEM150C	88	94	66	71	90	57	106	90	88	73	86	34
ENSG00000162769	FLVCR1	685	722	609	736	609	472	678	649	535	785	532	435
ENSG00000241476	SSX2	0	0	0	0	0	0	0	1	0	0	0	0
ENSG00000112796	ENPP5	2	7	2	0	3	0	6	0	0	0	0	0
ENSG00000173253	DMRT2	40	31	40	51	50	66	33	53	26	49	49	74
ENSG00000173250	GPR151	0	0	0	4	1	6	0	2	6	5	0	0
ENSG00000173258	ZNF483	0	2	0	6	3	0	3	5	2	5	0	0
ENSG00000116161	CACYBP	3222	4071	3075	3914	3396	3341	3203	3331	3232	3465	3112	3452
ENSG00000258973	AL096870.1	0	0	0	3	0	16	3	7	0	0	0	11
ENSG00000271092	TMEM56-RWDD3	180	97	196	115	0	110	78	90	52	74	104	205
ENSG00000021776	AQR	4038	5030	4025	4592	4045	3417	3581	4892	4153	4212	3961	3615
ENSG00000272674	PCDHB16	2	1	5	10	3	14	6	6	7	1	8	14
ENSG00000271321	CTAGE6	3	2	13	4	7	7	15	11	8	5	3	9
ENSG00000130997	POLN	44	65	25	77	56	55	41	40	56	52	37	68
NewGene_2125	NewGene_2125	0	9	16	16	14	0	7	10	24	8	7	0
NewGene_2124	NewGene_2124	0	4	0	5	1	0	0	0	0	5	0	0
NewGene_2127	NewGene_2127	0	0	0	0	4	0	0	1	0	0	0	0
NewGene_2120	NewGene_2120	0	0	0	0	0	0	0	2	0	0	0	0
NewGene_2123	NewGene_2123	0	0	0	0	0	0	0	0	0	5	0	0
NewGene_2122	NewGene_2122	2	0	4	3	0	0	2	0	0	1	4	0
NewGene_2129	NewGene_2129	3	4	4	0	0	0	0	0	2	0	0	0
ENSG00000232434	AJM1	185	194	194	201	204	190	194	214	201	187	160	190
ENSG00000174705	SH3PXD2B	8354	7777	8726	10525	6431	763	8202	8633	8577	9378	7052	872
ENSG00000234776	C11orf94	6	6	5	4	10	8	7	5	6	2	9	4
ENSG00000117691	NENF	269	351	304	291	269	756	330	269	277	263	304	610
ENSG00000113532	ST8SIA4	2427	3003	2405	3120	2505	2504	2345	2678	2306	2991	2463	2667
ENSG00000117697	NSL1	840	1006	728	974	788	829	738	763	778	756	738	892
ENSG00000145536	ADAMTS16	0	0	0	0	0	3	0	0	0	0	0	0
ENSG00000170935	NCBP2L	0	0	0	0	0	0	0	0	0	0	0	0
ENSG00000086544	ITPKC	529	585	661	712	547	482	557	593	533	612	490	501
ENSG00000076067	RBMS2	1526	1685	1622	1847	1397	1726	1348	1566	1502	1680	1398	1672
ENSG00000086548	CEACAM6	24	41	18	30	46	78	15	26	24	36	21	85
ENSG00000163904	SENP2	1625	1753	1517	1788	1486	1476	1548	1522	1616	1689	1572	1479
NewGene_4400	NewGene_4400	130	170	154	167	131	171	115	158	120	117	138	173
NewGene_4401	NewGene_4401	12	19	25	17	18	0	7	9	5	20	17	6
NewGene_4402	NewGene_4402	15	0	4	2	4	0	7	3	6	6	0	3
NewGene_4404	NewGene_4404	16	23	15	24	32	42	16	20	30	13	21	40
NewGene_4405	NewGene_4405	2	0	6	3	5	0	3	0	0	3	2	6
NewGene_4406	NewGene_4406	3	8	13	6	11	9	6	10	15	9	2	0
NewGene_4407	NewGene_4407	0	0	0	5	0	0	0	0	4	0	5	0
ENSG00000039600	SOX30	0	0	0	0	0	0	0	0	0	0	0	0
NewGene_4409	NewGene_4409	22	20	23	25	19	35	21	28	29	24	19	19
ENSG00000273259	AL049839.2	0	0	0	0	0	0	0	0	0	0	0	0
ENSG00000156427	FGF18	6	3	2	6	2	6	4	3	4	7	2	10
ENSG00000012779	ALOX5	411	497	510	662	443	631	480	452	592	498	507	628
NewGene_6929	NewGene_6929	18	7	26	30	25	12	22	21	26	22	19	17
NewGene_6928	NewGene_6928	10	17	12	29	10	31	12	12	8	13	24	14
ENSG00000143278	F13B	0	0	0	0	0	0	0	2	0	0	0	0
ENSG00000156395	SORCS3	0	0	0	0	0	0	0	0	0	0	0	0
NewGene_6921	NewGene_6921	0	0	0	4	0	0	0	0	0	0	0	0
ENSG00000156398	SFXN2	209	296	181	283	244	195	174	236	197	209	202	189
NewGene_6925	NewGene_6925	206	254	245	310	325	305	229	288	276	293	269	268
NewGene_6924	NewGene_6924	0	4	0	0	0	6	2	0	0	0	0	0
ENSG00000275954	TBC1D3F	12	21	37	55	34	19	21	30	26	17	8	25
NewGene_6926	NewGene_6926	96	110	116	111	134	145	86	115	95	123	115	181
ENSG00000064835	POU1F1	0	0	2	0	0	2	0	0	0	0	0	0
ENSG00000176834	VSIG10	293	382	266	332	357	377	244	343	234	302	298	382
ENSG00000181626	ANKRD62	0	0	0	0	0	0	0	0	0	0	0	3
ENSG00000181625	SLX1B	852	1323	1235	1222	901	993	942	914	1023	1035	908	1259
ENSG00000110375	UPK2	0	0	5	4	0	0	7	0	4	0	0	2
ENSG00000134697	GNL2	1912	2492	2046	2418	2046	1780	1865	2108	2038	2137	1925	2020
ENSG00000269964	MEI4	0	0	0	0	0	0	0	0	0	0	0	0
ENSG00000134690	CDCA8	850	1426	1006	1327	1201	1479	857	1223	1102	1028	1018	1415
ENSG00000168743	NPNT	19	18	8	3	14	4	6	12	12	8	16	3
ENSG00000134698	AGO4	2795	3302	2782	3177	2535	4221	2609	3207	2568	3077	2532	4048
ENSG00000108861	DUSP3	4840	4507	4606	5587	4262	5320	4887	3776	4418	4791	4023	5069
ENSG00000215203	GRXCR1	0	0	0	0	0	0	0	0	0	0	0	0
ENSG00000143891	GALM	484	643	381	424	361	2293	411	498	416	396	429	2170
ENSG00000071246	VASH1	6046	6820	6405	8233	5964	4604	5643	6612	6150	6862	5823	4613
ENSG00000071242	RPS6KA2	1745	1278	744	766	907	2976	1534	1129	802	715	887	2933
ENSG00000071243	ING3	557	748	584	568	575	576	526	698	556	644	509	606
ENSG00000102401	ARMCX3	2678	2620	2318	2782	2127	2431	2567	2458	2358	2369	2063	2331
ENSG00000105926	MPP6	166	168	140	191	116	92	140	171	163	160	180	85
ENSG00000105929	ATP6V0A4	0	0	0	0	0	0	0	0	0	0	0	0
ENSG00000105928	GSDME	1285	1179	979	1093	993	826	1334	919	1074	989	981	735
ENSG00000132669	RIN2	1199	1585	1297	1473	1310	1446	1122	1493	1402	1439	1119	1462
ENSG00000132664	POLR3F	716	940	740	810	732	523	629	773	710	691	689	563
ENSG00000132661	NXT1	319	540	449	511	444	389	414	363	463	471	511	419
NewGene_1915	NewGene_1915	29	59	45	63	94	77	35	71	67	61	67	62
ENSG00000119596	YLPM1	2871	3409	2826	3308	2895	2556	2360	3379	2831	3110	2655	2558
ENSG00000156282	CLDN17	0	0	0	0	0	0	0	0	0	0	0	0
ENSG00000119630	PGF	11	11	11	9	6	6	11	14	6	8	18	14
ENSG00000119599	DCAF4	308	316	370	372	320	288	330	240	313	294	332	324
ENSG00000139679	LPAR6	655	1145	776	964	887	1703	694	1002	885	924	903	1582
ENSG00000148841	ITPRIP	2707	2375	2531	2880	2135	1344	2666	2026	2528	2381	2116	1330
ENSG00000148840	PPRC1	1436	2416	1844	2085	1693	1372	1414	2170	1930	1596	1708	1486
ENSG00000148843	PDCD11	2111	3225	2759	2992	2403	1949	2041	2985	2724	2653	2364	2081
ENSG00000148842	CNNM2	1611	1785	760	1524	1363	651	774	1521	718	1471	652	746
ENSG00000187701	OR2T27	0	0	0	0	0	0	0	0	0	0	0	0
ENSG00000148848	ADAM12	4	12	12	12	16	0	26	14	14	4	4	0
ENSG00000139675	HNRNPA1L2	256	375	298	325	319	326	244	295	259	341	276	299
ENSG00000162624	LHX8	0	0	0	0	0	0	0	0	0	0	0	0
ENSG00000162627	SNX7	122	162	122	129	102	74	148	117	146	160	121	89
ENSG00000162621	LRRC53	0	0	0	0	0	0	0	0	0	0	0	2
ENSG00000162620	LRRIQ3	33	39	23	26	13	25	32	44	27	42	22	16
ENSG00000162623	TYW3	1047	1179	1059	1339	1009	911	965	1201	1031	1169	957	867
ENSG00000188706	ZDHHC9	646	611	690	743	526	330	590	484	657	720	572	334
ENSG00000188707	ZBED6CL	230	262	260	358	270	182	264	237	279	321	297	163
ENSG00000185634	SHC4	16	17	12	18	15	14	17	26	4	12	20	14
ENSG00000165076	PRSS37	2	0	4	0	0	0	0	0	0	0	0	0
ENSG00000165071	TMEM71	39	58	30	26	56	133	31	45	46	38	40	134
ENSG00000185630	PBX1	0	0	0	0	3	2	0	0	0	0	0	0
ENSG00000185633	NDUFA4L2	62	69	68	105	84	33	70	51	72	63	60	48
ENSG00000165072	MAMDC2	0	0	0	0	0	0	0	0	0	0	0	0
ENSG00000165078	CPA6	0	2	0	0	0	0	0	0	0	0	0	0
ENSG00000101353	MROH8	14	21	16	23	22	32	26	23	22	17	29	28
ENSG00000169903	TM4SF4	0	0	0	0	0	0	0	0	0	0	0	0
ENSG00000169902	TPST1	2077	2268	1921	2366	1722	2004	1987	1660	1992	2086	1807	1950
ENSG00000169905	TOR1AIP2	2470	2557	2240	2534	2160	1930	2152	2545	2247	2237	2056	1933
ENSG00000169906	S100G	0	0	0	0	0	0	0	0	0	0	2	0
ENSG00000169908	TM4SF1	8	0	0	2	0	0	2	0	0	0	0	0
ENSG00000089902	RCOR1	4460	5170	4546	5508	4508	4457	4177	4618	4675	4793	4141	4433
ENSG00000180287	PLD5	0	0	0	0	0	0	0	0	0	0	0	0
ENSG00000112619	PRPH2	2	7	2	5	14	0	0	0	0	3	0	0
ENSG00000152894	PTPRK	84	80	95	108	69	34	120	87	82	100	100	24
NewGene_3361	NewGene_3361	11	12	5	10	6	10	5	10	11	15	9	11
ENSG00000138780	GSTCD	676	908	653	882	759	590	666	783	731	820	644	582
ENSG00000138785	INTS12	595	650	671	653	629	580	589	631	689	642	627	500
ENSG00000014164	ZC3H3	597	761	584	804	683	714	583	604	678	777	640	654
ENSG00000258691	AL355102.2	0	0	0	0	0	0	0	0	0	0	0	0
ENSG00000249590	AC004832.3	0	2	0	0	0	0	0	3	5	0	0	0
ENSG00000154803	FLCN	1366	1196	1223	1256	1023	1177	1340	1127	1145	1101	1065	1399
ENSG00000196792	STRN3	1315	1265	1016	1277	868	823	1167	1091	1153	1150	1079	785
ENSG00000196793	ZNF239	69	84	65	62	54	56	41	100	63	69	66	55
ENSG00000164304	CAGE1	0	0	2	0	0	4	0	0	0	2	0	0
ENSG00000164305	CASP3	2670	3266	2522	2956	2486	2032	2506	2719	2550	2679	2508	1965
ENSG00000164306	PRIMPOL	538	632	406	563	418	454	378	521	407	529	456	405
ENSG00000164307	ERAP1	3118	4448	3267	3712	3340	4481	3050	3891	3293	3271	3214	4400
ENSG00000164300	SERINC5	1018	698	731	869	595	798	789	701	592	690	621	803
ENSG00000164303	ENPP6	0	0	0	0	0	0	0	0	0	0	0	0
ENSG00000164308	ERAP2	264	337	260	335	148	274	268	381	154	299	289	250
ENSG00000184949	FAM227A	45	53	69	54	50	39	30	66	34	44	57	24
ENSG00000100401	RANGAP1	2350	3814	3069	3495	2786	2866	2443	3061	2970	2950	2946	2831
ENSG00000100403	ZC3H7B	3197	4652	3836	4448	3461	3343	3071	4236	3895	3691	3551	3502
ENSG00000104381	GDAP1	324	440	293	342	307	241	298	344	331	363	299	277
ENSG00000212899	KRTAP3-3	0	0	0	0	0	0	0	0	0	0	0	0
ENSG00000104388	RAB2A	3894	4200	3402	3595	3312	3904	3438	3267	3461	3494	3341	3730
ENSG00000125430	HS3ST3B1	2440	1760	2264	2590	1662	100	2200	1962	2011	2421	1700	64
ENSG00000125434	SLC25A35	160	253	204	129	105	462	144	163	141	155	143	276
ENSG00000203896	LIME1	114	138	103	231	135	174	111	131	161	142	149	169
ENSG00000182628	SKA2	883	1208	875	984	954	982	879	1057	906	997	843	999
ENSG00000182621	PLCB1	74	156	66	53	72	58	67	110	72	91	73	43
ENSG00000256349	AP002748.4	0	0	0	0	0	0	0	0	0	0	78	0
ENSG00000254852	NPIPA2	157	202	163	183	229	247	131	186	155	208	56	273
ENSG00000007402	CACNA2D2	3	7	15	9	4	5	3	4	1	12	4	10
ENSG00000254858	MPV17L2	539	637	541	545	581	482	565	488	520	524	474	452
ENSG00000104967	NOVA2	20	21	11	26	13	8	4	15	16	11	13	26
ENSG00000104964	AES	5598	6252	6111	6828	5302	7719	6110	4997	5946	5880	5439	7546
ENSG00000104960	PTOV1	1756	2060	1856	2385	2033	1736	1951	1692	1664	1726	1699	1717
ENSG00000054523	KIF1B	3016	2526	2449	2720	2160	1446	1868	2471	2610	2649	2005	1396
ENSG00000239264	TXNDC5	2217	3247	2524	2806	2641	3004	2281	2727	2656	2467	2590	3488
ENSG00000106524	ANKMY2	728	823	656	881	737	1037	709	826	691	768	759	976
ENSG00000155868	MED7	323	459	347	428	340	367	319	442	375	414	399	295
ENSG00000106526	ACTR3C	33	27	33	63	35	29	31	60	68	48	31	23
ENSG00000008988	RPS20	9477	11314	9546	10373	10049	9896	10360	9083	10429	9538	9214	8897
ENSG00000180919	OR56B4	4	0	5	0	5	4	6	0	9	3	9	8
ENSG00000180917	CMTR2	1037	1288	1149	1368	1081	1093	982	1301	1059	1175	1087	1238
ENSG00000180914	OXTR	54	67	44	55	56	13	36	58	54	54	83	43
ENSG00000160551	TAOK1	9690	10207	8662	10348	7683	6649	8603	10243	8871	9564	7868	6647
ENSG00000124479	NDP	0	0	0	0	0	0	0	0	0	0	0	0
ENSG00000012983	MAP4K5	1234	1267	1099	1294	1099	1304	1105	1262	1051	1170	1077	1322
ENSG00000152076	CCDC74B	98	112	103	86	113	96	88	92	104	130	75	140
ENSG00000169174	PCSK9	0	0	0	0	0	0	0	0	0	3	0	0
ENSG00000213316	LTC4S	7	15	3	10	9	63	11	13	16	12	12	60
ENSG00000156983	BRPF1	3208	3985	3589	4380	3089	3571	3240	3636	3753	3372	3335	3646
ENSG00000095261	PSMD5	1602	1812	1634	1932	1689	1276	1552	1476	1515	1844	1626	1261
ENSG00000123297	TSFM	1135	1297	1143	1272	1161	1039	1064	973	1146	1046	1122	869
ENSG00000091947	TMEM101	968	1157	1119	1339	976	1247	1037	947	1124	1072	1134	1171
NewGene_3456	NewGene_3456	0	0	0	0	0	6	0	0	0	0	0	0
NewGene_3457	NewGene_3457	0	0	0	0	0	0	0	0	0	0	0	5
NewGene_3454	NewGene_3454	0	0	0	0	0	0	0	2	2	0	0	0
NewGene_3455	NewGene_3455	3	0	2	0	0	0	2	2	7	12	0	0
NewGene_3452	NewGene_3452	0	0	0	0	0	0	0	1	2	0	0	2
NewGene_3450	NewGene_3450	193	220	246	399	196	136	190	286	208	263	223	165
NewGene_3451	NewGene_3451	19	7	0	10	3	3	4	17	10	4	6	3
ENSG00000128965	CHAC1	519	978	619	767	633	73	549	712	760	638	665	86
NewGene_7526	NewGene_7526	22	19	16	11	25	57	11	20	18	23	13	33
NewGene_7527	NewGene_7527	949	1218	904	1229	1026	2855	790	1177	821	1079	1073	3056
NewGene_7524	NewGene_7524	46	52	26	52	26	109	34	49	37	54	52	87
NewGene_7525	NewGene_7525	44	48	27	47	34	136	17	57	49	48	49	133
NewGene_7522	NewGene_7522	2	3	2	5	2	0	0	0	0	0	0	0
ENSG00000157168	NRG1	259	129	271	271	178	10	219	168	264	225	179	24
NewGene_7521	NewGene_7521	3	0	5	0	3	0	2	6	1	8	5	0
ENSG00000123124	WWP1	1578	1663	1341	1573	1384	2138	1385	1515	1180	1513	1325	2366
NewGene_7529	NewGene_7529	38	65	44	46	32	137	35	61	26	71	61	143
ENSG00000113140	SPARC	9301	11834	9812	13084	9595	9394	9577	8992	9544	11314	9233	9376
ENSG00000184113	CLDN5	30	9	41	69	24	12	45	18	38	52	27	2
ENSG00000184110	EIF3C	4235	5806	4629	4941	4171	4106	4593	4916	5068	4745	4585	4096
ENSG00000184117	NIPSNAP1	1050	1090	979	1207	972	1064	1047	857	969	1029	892	1047
ENSG00000168229	PTGDR	4	2	5	6	8	0	5	3	3	0	2	0
ENSG00000168228	ZCCHC4	397	515	403	454	398	381	319	386	414	453	365	352
ENSG00000163235	TGFA	98	41	61	67	93	84	66	76	90	70	43	95
ENSG00000166049	PASD1	0	0	0	0	0	0	0	0	0	0	0	0
ENSG00000162545	CAMK2N1	14	6	8	8	10	0	8	5	12	5	4	0
ENSG00000166046	TCP11L2	201	169	178	228	153	181	217	162	193	203	195	205
ENSG00000162542	TMCO4	514	778	600	728	692	993	536	649	658	675	623	1080
ENSG00000162543	UBXN10	14	16	20	24	11	29	7	16	16	20	10	24
ENSG00000284609	OR8B3	0	0	0	0	0	0	0	0	0	0	0	0
ENSG00000204010	IFIT1B	0	0	0	0	0	0	0	0	0	0	0	0
ENSG00000204019	CT83	0	0	0	0	0	0	0	0	0	0	0	0
NewGene_2327	NewGene_2327	170	125	171	173	96	151	234	114	156	181	144	131
NewGene_2325	NewGene_2325	1	0	3	1	0	0	0	2	0	0	0	5
NewGene_2324	NewGene_2324	6	5	1	2	6	0	3	0	6	3	2	2
NewGene_2323	NewGene_2323	0	0	0	0	0	2	0	0	0	0	0	0
NewGene_2322	NewGene_2322	3	0	6	0	0	0	0	0	0	0	9	0
ENSG00000184434	LRRC19	0	7	3	0	4	4	0	13	2	8	9	0
NewGene_492	NewGene_492	0	3	0	0	0	9	0	2	0	3	4	5
NewGene_2329	NewGene_2329	10	8	2	13	5	19	17	9	3	18	8	12
NewGene_2328	NewGene_2328	12	8	8	8	0	7	9	4	10	16	12	5
ENSG00000254087	LYN	22518	23054	21468	24385	20338	4258	20784	20195	21308	21009	19285	4135
ENSG00000283654	LMLN2	1	1	0	3	0	0	2	5	3	0	4	0
ENSG00000158113	LRRC43	17	18	17	20	38	42	32	24	28	23	10	36
ENSG00000137776	SLTM	8270	9903	8197	9364	7692	7200	7948	8427	8211	8588	7648	7115
ENSG00000137770	CTDSPL2	3072	3823	2964	3427	2931	2759	2795	3442	2938	3295	3096	2696
ENSG00000130204	TOMM40	2449	3388	2753	3204	2883	3132	2738	2659	2846	2510	2823	3023
ENSG00000130202	NECTIN2	5587	5203	5865	7086	4799	1804	6230	4874	5586	5601	4919	1783
ENSG00000130203	APOE	25276	32011	26927	27010	28119	69504	29186	20620	26185	21236	27166	66308
ENSG00000011275	RNF216	2974	3371	3214	3568	2831	3004	2799	3263	3059	3085	2743	3011
ENSG00000157837	SPPL3	1171	1483	1094	1219	1191	1290	1112	1353	1114	1171	1131	1330
ENSG00000130208	APOC1	376	528	350	278	436	3597	456	409	338	253	435	2940
ENSG00000157833	GAREM2	346	440	437	516	373	288	336	387	425	385	388	245
ENSG00000168522	FNTA	2777	3440	2845	3256	2902	2830	2734	2925	2923	2748	2842	3137
ENSG00000165533	TTC8	395	498	430	528	421	444	422	402	365	486	448	408
ENSG00000161091	MFSD12	4909	3736	4617	5073	3715	3687	5293	3496	4189	4114	3693	3617
ENSG00000171476	HOPX	63	23	75	95	39	2	57	27	66	76	48	3
ENSG00000205057	CLLU1OS	0	0	0	0	0	0	0	0	0	0	0	0
NewGene_1148	NewGene_1148	0	0	0	9	0	8	2	4	11	0	10	3
NewGene_1149	NewGene_1149	27	19	36	43	31	7	26	20	28	33	19	7
NewGene_1147	NewGene_1147	15	32	31	46	38	31	48	22	32	44	12	16
NewGene_1144	NewGene_1144	2	0	3	0	1	0	5	3	1	2	2	0
NewGene_1145	NewGene_1145	0	0	2	0	0	0	0	0	2	0	0	0
ENSG00000121381	TAS2R9	0	0	0	0	0	0	0	0	0	0	0	0
ENSG00000121380	BCL2L14	0	0	0	0	0	3	0	0	4	2	0	0
ENSG00000178381	ZFAND2A	715	800	791	805	717	746	707	609	783	670	779	746
ENSG00000042429	MED17	1523	1695	1394	1718	1431	1209	1521	1328	1543	1637	1407	1072
ENSG00000178385	PLEKHM3	1407	1646	1469	1664	1265	484	1199	1762	1523	1380	1262	518
ENSG00000178386	ZNF223	462	578	415	609	433	537	459	509	455	484	523	604
ENSG00000171867	PRNP	1091	1278	1105	1247	1014	1572	1015	989	1100	1173	1126	1519
ENSG00000171865	RNASEH1	623	845	721	738	672	688	634	735	716	713	686	704
ENSG00000171864	PRND	0	0	0	0	0	0	0	0	0	0	0	0
ENSG00000171863	RPS7	11479	14256	11500	12756	12704	12009	12013	10576	12155	10937	12081	11952
ENSG00000159792	PSKH1	973	1380	1236	1290	1038	1315	1019	1093	1217	1063	1094	1313
ENSG00000171861	MRM3	287	383	272	318	321	357	304	283	253	342	268	300
ENSG00000171860	C3AR1	4944	5061	4263	4696	4089	2435	4683	3976	4323	4296	4141	2545
ENSG00000041880	PARP3	343	395	416	592	445	399	379	322	386	442	416	457
ENSG00000174982	OR4S2	0	0	0	0	0	0	0	0	0	0	0	0
ENSG00000174989	FBXW8	593	750	704	737	595	526	586	671	551	615	633	516
ENSG00000134453	RBM17	2782	3677	3003	3517	3093	2622	2764	2918	3128	3084	2812	2547
ENSG00000134452	FBH1	2093	2610	2126	2845	2172	2064	2172	2257	2292	2245	2151	2003
ENSG00000124802	EEF1E1	336	487	322	413	358	355	344	367	468	348	328	305
ENSG00000161328	LRRC56	84	142	109	149	136	272	77	87	96	91	112	180
ENSG00000160058	BSDC1	2871	3067	2932	3439	2663	2198	2807	2785	3068	2889	2648	2276
ENSG00000160055	TMEM234	343	487	375	531	428	453	447	386	365	429	346	395
ENSG00000243317	STMP1	2781	2888	2612	2872	2483	1737	2506	2629	2623	2750	2458	1667
ENSG00000215045	GRID2IP	13	7	9	8	8	14	8	7	8	11	9	8
ENSG00000160050	CCDC28B	178	250	188	222	202	166	157	168	213	225	217	192
ENSG00000160051	IQCC	132	194	115	176	169	178	125	131	110	191	132	186
ENSG00000215041	NEURL4	1073	1556	1377	1607	1153	1187	1066	1307	1316	1350	1176	1222
ENSG00000042286	AIFM2	1417	1348	1243	1526	1021	741	1355	1155	1209	1132	1224	705
ENSG00000146197	SCUBE3	31	35	34	55	18	29	31	45	26	24	39	38
ENSG00000285385	AC098582.1	0	0	0	0	0	0	0	0	0	0	0	0
ENSG00000132155	RAF1	7655	8968	7823	8829	7221	5429	8020	7807	7541	7624	7357	5973
ENSG00000285382	FO393400.1	18	0	8	0	0	12	2	5	0	11	0	7
ENSG00000175581	MRPL48	397	497	428	414	392	474	354	353	365	375	400	439
ENSG00000175582	RAB6A	6487	5941	6251	7017	5612	4043	5974	5515	5771	6030	5210	3852
NewGene_1482	NewGene_1482	18	17	39	16	10	10	3	11	23	11	18	7
NewGene_4757	NewGene_4757	214	282	251	311	276	562	224	299	205	236	211	546
ENSG00000036530	CYP46A1	27	15	15	13	8	19	12	8	0	12	11	36
ENSG00000177984	LCN15	0	0	0	0	0	0	0	0	0	0	0	0
ENSG00000065989	PDE4A	2320	1848	2028	2586	1825	1119	2177	1731	2067	2107	1669	1133
ENSG00000177981	ASB8	1097	1329	1058	1266	1028	1294	1085	1166	1168	1058	1091	1155
ENSG00000177989	ODF3B	278	270	279	349	274	187	290	218	303	261	266	178
ENSG00000175634	RPS6KB2	1087	1397	1246	1406	1203	1396	1190	1147	1307	1252	1118	1494
NewGene_4758	NewGene_4758	190	260	153	214	166	614	178	216	211	157	174	552
ENSG00000135324	MRAP2	62	33	33	53	40	10	55	41	63	24	16	27
ENSG00000147400	CETN2	557	595	454	542	550	479	627	406	561	493	463	423
ENSG00000147403	RPL10	15675	17283	15327	17546	16181	16692	16466	13422	15996	14859	15832	15355
ENSG00000147408	CSGALNACT1	425	444	488	509	421	93	368	422	492	461	419	131
ENSG00000131668	BARX1	229	239	274	306	246	1380	328	165	201	212	172	1345
ENSG00000213265	TSGA13	0	1	0	0	0	0	0	0	0	0	0	0
ENSG00000221977	OR4E2	0	0	0	0	0	0	0	0	0	0	0	0
ENSG00000003137	CYP26B1	59	36	51	47	35	28	62	42	41	61	22	21
ENSG00000221970	OR2A1	22	12	22	19	23	7	13	25	11	18	15	4
ENSG00000248099	INSL3	13	5	3	10	0	0	0	0	10	7	7	3
ENSG00000132313	MRPL35	1191	1629	1137	1378	1325	1441	1125	1339	1343	1328	1194	1280
ENSG00000221978	CCNL2	8550	11772	9292	11745	9307	10453	8580	10209	9713	9152	9149	9797
ENSG00000237763	AMY1A	20	34	13	20	21	18	8	15	11	17	17	14
ENSG00000177673	TEX44	0	0	0	0	0	0	1	0	0	0	0	0
ENSG00000177674	AGTRAP	1122	1425	1186	1187	1131	943	1211	1057	1289	1040	1127	973
ENSG00000177675	CD163L1	365	534	489	544	514	337	385	499	513	473	539	364
ENSG00000237765	FAM200B	942	1124	915	991	859	975	869	1051	837	1006	822	831
ENSG00000177679	SRRM3	3	3	3	5	4	18	8	0	3	7	4	11
ENSG00000272196	HIST2H2AA4	332	358	392	37	317	396	356	293	430	365	291	360
ENSG00000172009	THOP1	1299	2040	1691	2237	1790	1655	1554	1652	1788	1770	1680	1647
NewGene_3394	NewGene_3394	2	0	4	4	0	0	2	0	0	0	5	0
ENSG00000172000	ZNF556	80	160	97	91	94	286	74	103	81	86	57	259
ENSG00000172005	MAL	2	0	0	2	0	0	0	0	0	0	0	0
ENSG00000172006	ZNF554	205	206	230	237	227	283	188	194	123	189	144	265
ENSG00000172007	RAB33B	321	410	262	359	320	294	258	371	276	363	282	383
ENSG00000188277	C15orf62	134	172	162	171	112	189	139	171	158	125	149	128
ENSG00000198805	PNP	2136	2182	2115	2483	1899	2443	2260	1732	2612	2180	1954	2386
NewGene_3391	NewGene_3391	2	0	0	0	1	0	0	0	0	0	0	0
NewGene_3390	NewGene_3390	0	0	0	0	4	0	0	0	0	0	5	0
ENSG00000248329	APELA	0	0	0	0	0	0	0	0	0	0	0	0
ENSG00000069869	NEDD4	2985	2602	2683	3236	2327	744	2753	2667	2626	3134	2328	780
NewGene_937	NewGene_937	10	0	0	7	0	0	9	9	4	5	9	7
ENSG00000155252	PI4K2A	4581	4451	3586	4427	3294	4973	4964	3847	3855	3445	3595	4752
ENSG00000259900	AC026464.1	0	0	0	0	0	0	0	0	0	2	0	0
NewGene_933	NewGene_933	0	0	5	0	2	0	0	0	0	0	0	0
NewGene_932	NewGene_932	0	0	0	5	0	0	0	0	0	0	0	0
ENSG00000115816	CEBPZ	2072	2965	2171	2643	2175	1940	1984	2752	2269	2491	2304	1975
NewGene_930	NewGene_930	4	6	9	0	4	4	0	0	2	5	3	3
ENSG00000071991	CDH19	0	0	0	0	0	0	0	0	0	0	0	0
ENSG00000071994	PDCD2	2255	3163	2378	2793	2474	2675	2313	2502	2716	2524	2402	2600
NewGene_3399	NewGene_3399	0	4	0	0	0	2	0	0	3	0	0	5
ENSG00000118997	DNAH7	61	32	47	59	38	12	32	52	28	54	24	20
NewGene_6148	NewGene_6148	0	0	0	0	0	0	0	0	0	0	0	4
ENSG00000157429	ZNF19	35	57	52	44	44	44	37	63	23	49	44	31
NewGene_6309	NewGene_6309	92	116	111	134	126	107	65	94	112	75	96	119
NewGene_6308	NewGene_6308	4	6	0	0	5	0	0	6	2	0	2	0
NewGene_6301	NewGene_6301	0	0	4	2	0	0	0	0	0	0	3	0
ENSG00000138018	SELENOI	1705	1968	1442	1683	1588	886	1448	1800	1593	1605	1551	975
NewGene_3155	NewGene_3155	0	3	0	1	2	6	4	0	0	9	6	4
NewGene_3154	NewGene_3154	7	23	16	7	9	11	8	6	5	14	6	13
NewGene_3152	NewGene_3152	0	0	0	0	0	0	0	0	0	7	0	0
NewGene_3151	NewGene_3151	0	0	0	0	0	2	0	0	0	0	0	0
NewGene_3150	NewGene_3150	2	0	0	0	0	0	0	0	0	0	0	3
ENSG00000271425	NBPF10	1497	2117	2145	2013	1994	999	1515	1553	1779	1321	1704	997
ENSG00000146469	VIP	0	0	0	0	0	0	0	0	0	0	0	0
ENSG00000136144	RCBTB1	1926	2385	1808	2210	1761	1840	1737	2103	1831	2069	1864	1703
ENSG00000136147	PHF11	1153	1473	1261	1433	1154	831	1037	1174	1198	1211	1163	897
ENSG00000136146	MED4	2196	2820	1980	2493	2202	2190	2204	2346	2336	2403	2220	2214
ENSG00000136141	LRCH1	3345	3041	2493	2996	2281	1644	2966	2779	2641	2572	2339	1637
ENSG00000136143	SUCLA2	1869	2483	1699	2196	1883	2087	1716	1987	1958	1974	1904	1991
ENSG00000196800	SPINK14	0	0	0	0	0	0	0	0	0	0	0	0
ENSG00000196805	SPRR2B	0	0	0	0	0	0	0	0	0	0	0	1
ENSG00000172915	NBEA	66	107	57	93	61	59	89	98	72	103	69	56
ENSG00000144191	CNGA3	0	0	0	0	0	0	0	0	0	0	0	0
ENSG00000144199	FAHD2B	113	183	132	188	156	213	123	131	162	140	158	143
ENSG00000236383	CCDC200	257	318	264	330	240	231	224	287	292	299	238	192
ENSG00000077279	DCX	0	0	0	0	0	0	0	0	0	0	0	0
[truncated: 23,024 more rows]

## Sheet: All_genes_fpkm
#ID	Symbol	R1C106S	R1C212U	R1C224S	R1C601S	R1LF82	R1THP1	R2C106S	R2C212U	R2C224S	R2C601S	R2LF82	R2THP1
ENSG00000110514	MADD	22.837214	23.459136000000004	23.486071	23.798385	23.199496000000003	18.508928	24.264295999999998	25.896976	24.365099	22.688439	23.069533000000003	19.083726
ENSG00000086015	MAST2	9.818659	9.073639	10.90254	10.842943	9.675005	5.940783	9.527519	9.862769	9.945129	9.079525	9.279620999999999	6.526973999999999
ENSG00000169740	ZNF32	11.663463	11.854326	11.416837000000001	11.798272	13.673375	16.924311999999997	10.411838	10.189346	11.143318	10.962577	11.905505000000002	13.480318
ENSG00000261609	GAN	1.118902	1.068925	1.03342	1.009834	1.152439	1.089611	1.070916	1.400415	0.909384	1.059464	0.988917	1.1996889999999998
ENSG00000169744	LDB2	0.0	0.0	0.0	0.0	0.0	0.0	0.0	0.0	0.0	0.0	0.0	0.0
ENSG00000168298	HIST1H1E	0.038009	0.177874	0.257844	0.235129	0.049198	0.123093	0.164947	0.634242	0.319877	0.376625	0.162666	0.046947
ENSG00000168297	PXK	20.988066999999997	25.061596999999995	19.61104	20.191014	22.264001	30.671039999999998	16.651046	23.199818	18.967424	19.062362999999998	23.314682	33.286173
ENSG00000168291	PDHB	43.818111	42.43313199999999	42.376343999999996	41.505584999999996	41.64416799999999	52.674739	40.457570000000004	41.597377	40.497355	41.154478999999995	44.432736999999996	50.629265
ENSG00000149792	MRPL49	15.236869	13.659684	14.519601000000002	15.996142	17.039003	16.237814	16.919012000000002	14.105776	15.047451	13.841652	14.794618	16.354003000000002
ENSG00000149798	CDC42EP2	7.996454	4.569493	7.325362	6.886047	6.233675	0.0	6.64328	3.023102	7.457207	6.943342	5.030224	0.0
ENSG00000183054	RGPD6	4.823408000000001	4.461631	5.004739	4.5283489999999995	4.308637	3.675717	3.4208220000000003	5.153966	4.6196969999999995	5.001951	4.388852	3.957569
ENSG00000250565	ATP6V1E2	1.046063	0.923238	1.028548	0.7287429999999999	0.7294039999999999	0.7647520000000001	1.016889	0.890779	0.8629290000000001	0.763531	0.701905	0.973542
ENSG00000187961	KLHL17	8.074255	7.667777	8.717047	12.563573000000002	9.376726000000001	8.548411	8.779046000000001	8.491931000000001	9.005498	9.314292	8.794588000000001	8.520499000000001
ENSG00000187969	ZCCHC13	0.0	0.0	0.0	0.0	0.0	0.0	0.0	0.0	0.0	0.0	0.0	0.0
ENSG00000281593	AC006978.2	0.506364	0.753723	0.689055	0.206215	0.797733	0.867403	0.376056	0.586672	0.947924	0.445214	0.45499	0.688969
ENSG00000162849	KIF26B	0.22708299999999998	0.265463	0.304118	0.276742	0.191962	1.8864010000000002	0.339593	0.372765	0.282049	0.296903	0.277845	1.971755
ENSG00000149243	KLHL35	2.4998560000000003	2.814537	3.579687	3.442037	3.926426	2.366944	3.106146	3.76397	3.592912	3.2555370000000003	3.3869370000000005	3.0229470000000003
ENSG00000184702	38596	1.2995720000000002	1.8935849999999999	0.661326	2.1358129999999997	0.44898000000000005	1.161656	3.621716	0.438755	1.8910069999999999	0.464738	2.205227	3.8107169999999995
ENSG00000283683	MYOCOS	0.0	0.0	0.051219	0.077767	0.048554	0.0	0.0	0.01464	0.014106	0.024504	0.043491	0.026448
ENSG00000184708	EIF4ENIF1	9.582104000000001	10.457073	9.103417	10.112473	9.841693	10.677097	9.092164	10.124698	10.467113000000001	10.283965	10.520234	9.993581
ENSG00000184709	LRRC26	0.0	0.073691	0.171255	0.160967	0.306076	0.761178	0.0	0.123177	0.085973	0.298944	0.467994	0.607085
ENSG00000163462	TRIM46	7.722295000000001	9.440288	8.273418	9.547702000000001	8.468445000000001	12.223187	8.04395	8.572458000000001	8.342107	7.431328000000001	8.249521	11.158835
ENSG00000163463	KRTCAP2	74.336197	66.523842	81.239967	78.608253	94.559731	129.282471	74.712372	68.607155	71.282227	71.315292	79.022911	109.313843
ENSG00000163464	CXCR1	0.0	0.018744	0.0	0.0	0.022477	0.023177	0.0	0.020857	0.0	0.0	0.0	0.102029
ENSG00000163466	ARPC2	527.846658	498.90207000000004	521.650224	518.151031	524.556348	463.639532	536.4648020000001	450.90038499999997	533.219108	524.494775	530.495733	456.076381
ENSG00000163467	TSACC	1.97058	1.941328	1.447872	2.096356	2.246804	1.238116	1.734987	1.959613	2.020784	1.373726	2.10413	0.891633
ENSG00000163468	CCT3	189.545017	219.282095	210.758288	200.67965700000002	213.431798	151.964182	194.697137	204.163221	225.28231699999998	218.500007	219.230863	147.26380899999998
ENSG00000162599	NFIA	0.0	0.0	0.0	0.040388	0.0	0.009557	0.010931	0.005582	0.0	0.0	0.009864	0.012327
ENSG00000162598	C1orf87	0.0	0.0	0.0	0.0	0.0	0.0	0.0	0.0	0.0	0.0	0.0	0.0
ENSG00000162592	CCDC27	0.7018179999999999	1.076989	0.618076	0.804564	0.849795	2.2906199999999997	0.55792	0.812029	0.595441	0.420016	0.912097	2.028881
ENSG00000162591	MEGF6	2.238025	2.900121	2.066796	2.22192	2.1021479999999997	7.0724599999999995	2.2732200000000002	2.676685	2.012254	1.508671	2.3739850000000002	8.095514
ENSG00000029363	BCLAF1	53.971090999999994	52.64318800000001	50.70957799999999	43.270449	47.721285	44.51428	43.118252999999996	64.33559999999999	49.87340499999999	57.625948	53.683941	44.43941199999999
ENSG00000162595	DIRAS3	0.0	0.0	0.0	0.0	0.0	0.0	0.0	0.0	0.0	0.0	0.0	0.0
ENSG00000162594	IL23R	0.068288	0.093779	0.031996	0.041743	0.054923	0.29686	0.068041	0.089893	0.0	0.0	0.038255	0.081398
ENSG00000118640	VAMP8	80.91583	100.934873	73.633974	78.003838	99.714785	192.249142	80.376396	82.24198000000001	83.808149	73.512854	104.908958	176.395405
ENSG00000168488	ATXN2L	61.75551299999999	72.15349600000002	67.94985199999999	74.54945	74.062106	58.76202400000001	61.153637	71.897423	60.219263999999995	61.898075	68.684617	62.386442
ENSG00000159961	OR3A3	0.0	0.0	0.0	0.0	0.0	0.0	0.0	0.0	0.0	0.0	0.0	0.0
NewGene_159	NewGene_159	0.0	0.183224	0.0	0.0	0.215046	0.0	0.203154	0.321412	0.609469	0.0	0.081385	0.0
ENSG00000115073	ACTR1B	24.448427	29.08835	28.509735	31.544535	29.880209	25.341454	28.74287	23.605618	26.155775	27.298494	30.028393	26.235903
NewGene_155	NewGene_155	0.424302	0.367992	0.316477	0.390313	0.440544	0.535266	0.458875	0.43109	0.578268	0.543914	0.56647	0.399396
NewGene_154	NewGene_154	0.175822	0.0	0.0	0.0	0.0	0.0	0.0	0.0	0.0	0.0	0.0	0.0
NewGene_157	NewGene_157	0.29528699999999997	0.0	0.22703600000000002	0.273569	0.216303	0.0	0.0	0.0	0.305044	0.0	0.054517	0.0
NewGene_156	NewGene_156	0.081923	0.0	0.0	0.38563	0.0	0.0	0.0	0.0	0.0	0.0	0.0	0.0
NewGene_151	NewGene_151	1.421442	0.961052	1.347851	0.6924440000000001	1.339619	0.205006	1.322309	0.634369	1.314352	1.640129	1.18726	0.496974
ENSG00000259164	AC007375.1	0.0	0.0	0.0	0.0	0.000401	0.0	0.0	0.0	0.0	0.0	0.0	0.000348
NewGene_153	NewGene_153	3.101808	3.693094	3.633424	2.674162	2.888669	6.296284	3.463404	2.930006	3.679715	3.504125	3.106084	4.40981
NewGene_152	NewGene_152	4.144688	3.2659059999999998	3.76975	3.9285959999999998	3.409058	0.842927	4.12631	3.1653	3.992502	3.361617	3.3195259999999998	1.143228
ENSG00000213853	EMP2	5.07447	4.0384340000000005	5.105514	4.382684	4.59937	0.792108	5.555988	4.701281	3.99636	4.473194	3.970141	0.907206
ENSG00000213859	KCTD11	3.215422	2.1581580000000002	3.695471	3.635437	3.069889	2.73608	3.09818	2.5816030000000003	3.150343	3.285065	3.2377719999999997	2.736825
ENSG00000055070	SZRD1	30.485166999999997	34.049959	32.850904	30.190376	33.759468999999996	42.228904	31.731203	31.145062000000003	32.212790999999996	31.787861000000003	35.943661	41.495588
ENSG00000155719	OTOA	0.179992	0.09072000000000001	0.037085	0.11656	0.085939	0.261452	0.087454	0.040701	0.014993	0.067456	0.038884	0.301056
ENSG00000162337	LRP5	1.327911	2.4979270000000002	1.720167	2.1874830000000003	1.520817	5.426898	1.378952	1.808297	1.609884	1.5887179999999999	1.744362	5.352832
ENSG00000155714	PDZD9	0.039118	0.034685	0.0	0.040697	0.0	0.222874	0.064172	0.063984	0.0	0.036449	0.215014	0.215783
ENSG00000182010	RTKN2	0.5012920000000001	0.62456	0.321609	0.33450399999999997	0.504753	0.869108	0.45230800000000004	0.574978	0.454338	0.504784	0.496094	0.912417
ENSG00000182013	PNMA8A	0.0	0.0	0.014269	0.0	0.0	0.0	0.0	0.0	0.0	0.01482	0.0	0.0
ENSG00000164659	KIAA1324L	0.259493	0.241413	0.167077	0.208578	0.144148	0.193307	0.158385	0.288127	0.231335	0.20763	0.171639	0.177358
ENSG00000178372	CALML5	0.496764	0.269815	0.680205	0.592686	0.572457	0.0	0.770386	0.348594	0.792745	0.687802	0.556721	0.0
ENSG00000164651	SP8	0.0	0.0	0.0	0.0	0.015996	0.033322	0.0	0.0	0.0	0.0	0.0	0.0
ENSG00000164654	MIOS	15.949507999999998	16.443692	16.092821	17.00238	16.480354	17.255567000000003	15.600274	17.751941	16.988159000000003	16.034359000000002	16.954643	17.090671000000004
ENSG00000114978	MOB1A	84.393593	77.442589	70.826012	70.020142	72.654137	66.229919	75.139763	75.4161	69.137886	74.850754	71.341728	66.383995
ENSG00000206113	CFAP99	0.054246	0.036321	0.056274	0.06109	0.011519	0.0	0.030705	0.035351	0.050037	0.0	0.036561	0.0
ENSG00000161021	MAML1	9.941101	11.126657	10.833258	10.643516	10.795903	13.113997	10.246595	12.525603	10.927365	10.293058	11.404962	12.128824
ENSG00000254692	AL136295.1	0.0	0.0	0.0	2.926779	0.0	0.0	0.0	0.0	0.0	0.0	0.0	0.0
ENSG00000257341	AL928654.3	2.913463	0.590839	0.0	0.059625	2.858823	0.0	1.6798190000000002	0.285956	0.019075	0.0	0.240088	2.4526820000000003
ENSG00000119509	INVS	3.727267	3.5940520000000005	4.318979	4.301127	3.321034	3.2682830000000003	3.8153639999999998	3.8282309999999997	3.71666	4.099018	3.939756	4.218251
ENSG00000165309	ARMC3	0.0	0.0	0.0	0.0	0.0	0.0	0.0	0.0	0.0	0.0	0.0	0.0
ENSG00000165304	MELK	17.937871	22.696378	15.606061	19.921921	19.674284999999998	12.893725	16.626669	20.730515999999994	19.113421999999996	19.976751000000004	22.741895	13.748321999999998
ENSG00000165300	SLITRK5	0.268661	0.259087	0.224022	0.348797	0.228196	1.090768	0.249569	0.318873	0.238423	0.263632	0.203668	1.237008
ENSG00000101608	MYL12A	353.422932	290.371695	330.12430800000004	338.23841	343.01092300000005	316.37235300000003	357.428786	271.84040999999996	356.529462	353.842139	339.52360400000003	316.67864000000003
ENSG00000101605	MYOM1	0.185264	0.139768	0.242805	0.2487	0.191316	0.229756	0.221423	0.114507	0.273429	0.35450800000000005	0.195365	0.132252
ENSG00000121335	PRB2	0.0	0.0	0.0	0.0	0.0	0.0	0.0	0.0	0.0	0.0	0.0	0.0
ENSG00000198791	CNOT7	11.179217000000001	12.791291000000001	10.765657	9.810824	11.594717000000001	12.353259	9.675606	13.122717999999999	11.524272000000002	10.412649	10.672395	11.355725999999999
ENSG00000198792	TMEM184B	25.545562	25.088529	30.165933	33.362190999999996	26.661015	10.300289	26.305292	26.243709	29.526155	31.356143	26.244241999999996	11.780724
ENSG00000198793	MTOR	9.94417	12.873097	11.5183	12.013658999999999	11.381469	9.617035	10.35204	14.793549	11.834328	12.315935999999999	11.487834999999999	9.874783
ENSG00000198794	SCAMP5	10.591561	11.209992000000002	13.075224000000002	14.011302	13.203621	32.99933	10.414824	14.692907	14.730267	15.183814	13.293724999999998	33.648851
ENSG00000198795	ZNF521	3.639406	3.546945	3.167523	3.671116	3.89892	6.772046	3.374071	3.7147259999999998	3.0221210000000003	3.6085789999999998	3.189872	7.236153999999999
ENSG00000197779	ZNF81	1.78838	1.604704	1.8144500000000001	2.087859	1.572538	0.973906	1.434089	2.411169	1.851769	2.37142	1.8396730000000001	1.137226
ENSG00000198797	BRINP2	0.0	0.0	0.0	0.0	0.0	0.0	0.0	0.0	0.0	0.0	0.0	0.01649
ENSG00000198798	MAGEB3	0.0	0.041584	0.0	0.0	0.0	0.0	0.0	0.0	0.0	0.0	0.049501	0.0
ENSG00000198799	LRIG2	2.56486	3.054216	2.740902	3.014391	2.875809	3.759433	2.352627	3.43957	2.892491	2.887371	2.995864	3.6631
ENSG00000175550	DRAP1	28.590328	26.170620999999997	30.059274	32.301933	32.07604	30.323138	30.798178	25.491268999999996	30.621216999999998	31.025154	33.075198	29.210302
ENSG00000175556	LONRF3	4.277146	2.422048	2.966764	1.89262	2.35205	6.444666000000001	4.002555	2.474766	2.5025560000000002	1.7396349999999998	2.277822	7.124020000000001
ENSG00000197771	MCMBP	47.905860000000004	51.742942	45.105813	47.423114	49.143048	37.421129	48.074757999999996	49.733713	45.372935999999996	46.637409999999996	49.193251000000004	37.803121
ENSG00000161682	FAM171A2	0.621615	0.276889	0.62308	0.98056	0.682269	1.011734	0.428535	0.407497	0.628406	0.786804	0.677315	1.017155
ENSG00000153714	LURAP1L	1.081212	1.024054	0.485555	0.682931	0.5958	1.159524	1.013483	0.735577	1.011742	0.407505	0.841999	1.161246
ENSG00000284337	AC013271.1	0.012738	0.045391	0.0	0.0	0.0158	0.0	0.0	0.0	0.016717	0.0	0.0	0.004853
ENSG00000100288	CHKB	35.750324	45.98941	43.023697	47.368847	45.205837	49.64217	38.559364	45.003185	44.300789	40.412266	46.592777	49.903141
ENSG00000183864	TOB2	7.909912	9.093605	8.11006	8.624761000000001	7.430764	9.411016	7.639383	9.744961	7.599783	7.9619100000000005	7.8380920000000005	9.625991
ENSG00000183862	CNGA2	0.0	0.0	0.0	0.0	0.0	0.0	0.0	0.0	0.0	0.0	0.0	0.0
ENSG00000167680	SEMA6B	3.252734	2.029674	2.948191	2.803365	2.112077	1.46715	3.395036	2.14851	2.93145	2.442227	1.966381	1.213737
ENSG00000124217	MOCS3	2.912844	3.541513	2.927257	3.044092	3.023577	3.814991	2.481368	3.385339	3.38424	2.84419	2.999187	3.732143
ENSG00000124214	STAU1	44.667683000000004	44.402373	43.608577999999994	42.617351	42.870024	36.584663000000006	45.711907000000004	41.912856000000005	41.578751000000004	42.846818	41.915718	38.364814
ENSG00000124215	CDH26	0.12449	0.405819	0.188602	0.256968	0.30220199999999997	0.362838	0.135823	0.315128	0.176493	0.22869099999999998	0.137442	0.466353
ENSG00000124212	PTGIS	0.0	0.0	0.0	0.0	0.0	0.0	0.0	0.0	0.0	0.0	0.0	0.0
ENSG00000247596	TWF2	48.891518	47.868927	59.494236	52.59676	53.586456999999996	53.703545	54.109295	43.724056	58.580582	52.981884	49.176033	52.02338
ENSG00000247595	SPTY2D1OS	0.675953	0.462191	0.477867	0.288659	0.698902	0.203709	0.26437099999999997	0.7595259999999999	0.19550800000000002	0.648585	0.42538299999999996	0.287727
ENSG00000161970	RPL26	389.858555	365.50045800000004	405.242906	372.98991200000006	417.18943	452.02757599999995	398.167418	373.05492999999996	408.471869	376.07557899999995	401.80925	454.03278500000005
ENSG00000161973	CCDC42	0.0	0.0	0.0	0.0	0.0	0.0	0.03242	0.0	0.0	0.0	0.03617	0.098152
ENSG00000255275	AL080251.1	0.0	0.007941	0.0	0.0	0.009177	0.033144	0.006997	0.0	0.0	0.0	0.0	0.0
ENSG00000255274	SMIM35	0.451331	0.479992	0.455267	0.401375	0.480915	0.172611	0.317651	0.562952	0.365784	0.611439	0.512985	0.192632
ENSG00000160087	UBE2J2	34.875726	33.468725	33.746292999999994	34.039818000000004	32.273361	34.876423	32.429945000000004	31.234569999999998	33.72847600000001	29.683407	33.611491	31.546204999999997
ENSG00000036054	TBC1D23	21.701589000000002	21.759716	19.653025000000003	20.369435000000003	20.626663	16.170374	19.610408	21.456147	19.192227999999997	19.69848	19.941758	15.526724
ENSG00000002587	HS3ST1	0.0	0.0	0.0	0.0	0.013926	0.007035	0.0	0.0	0.0	0.012901	0.0	0.0
ENSG00000002586	CD99	73.26111	71.552255	65.420365	62.852271	77.21534299999999	147.557967	76.180877	57.065585	60.67445	59.306955	71.950624	152.554708
NewGene_7759	NewGene_7759	0.0	0.045327	0.165657	0.0	0.05039	0.475531	0.108646	0.0	0.096725	0.027292	0.108063	0.068568
NewGene_7758	NewGene_7758	0.664351	0.549043	0.61636	0.560375	0.640115	1.698484	0.5430699999999999	0.58015	0.544051	0.61281	0.696457	1.6474199999999999
NewGene_7751	NewGene_7751	1.0642829999999999	1.016572	0.738449	0.829143	1.476807	1.9597870000000002	1.3193730000000001	1.2067709999999998	1.019426	1.067873	1.35202	1.423254
NewGene_7753	NewGene_7753	4.08753	4.093458	3.8007940000000002	3.948324	4.292626	3.757252	4.00046	4.369344	4.3303959999999995	3.9027410000000002	4.175788	3.6464930000000004
NewGene_7752	NewGene_7752	0.012777	0.0	0.056132	0.164068	0.253171	0.030517	0.0	0.062254	0.138772	0.154949	0.052359	0.0
NewGene_7755	NewGene_7755	0.396409	0.284546	0.278006	0.502392	0.151365	0.208728	0.21273	0.180607	0.298736	0.169545	0.130004	0.144498
NewGene_7757	NewGene_7757	1.462069	1.359348	1.3218029999999998	1.136332	1.47998	1.2686439999999999	1.367932	1.1847089999999998	1.200754	1.259499	1.5927089999999997	1.3059509999999999
NewGene_7756	NewGene_7756	0.169376	0.06872	0.195824	0.091493	0.055171	0.307282	0.223143	0.239151	0.0	0.195688	0.323772	0.232696
NewGene_1345	NewGene_1345	0.090165	0.0	0.0	0.0	0.0	0.109692	0.0	0.0	0.0	0.0	0.0	0.284715
NewGene_1346	NewGene_1346	0.165216	0.418404	0.132657	0.176471	0.367363	0.557277	0.0	0.151887	0.350797	0.262215	0.121674	0.38878999999999997
NewGene_1347	NewGene_1347	0.19807	0.369608	0.096209	0.513734	0.390825	0.8165390000000001	0.258367	0.18380600000000002	0.8007489999999999	0.5721069999999999	0.5106090000000001	0.777531
NewGene_1341	NewGene_1341	0.277543	0.0	0.207061	0.0	0.372813	0.0	0.0	0.0	0.0	0.0	0.0	0.0
NewGene_1342	NewGene_1342	0.350903	0.0	0.0	0.0	0.086518	0.0	0.0	0.0	0.0	0.0	0.0	0.0
NewGene_1343	NewGene_1343	0.110566	0.170573	0.292346	0.575773	0.213748	0.167883	0.347553	0.172094	0.536355	0.211031	0.24301	0.61
NewGene_1348	NewGene_1348	0.348596	0.0	0.439844	0.250754	0.0	0.0	0.0	0.136964	0.0	0.0	0.190791	0.257366
NewGene_1349	NewGene_1349	0.245672	0.151825	0.085344	0.239693	0.505867	0.207796	0.230194	0.166399	0.227603	0.11462	0.163417	0.335504
ENSG00000177954	RPS27	647.128786	530.844738	612.2655470000001	570.368957	604.466496	981.3160630000001	656.36226	496.285283	660.323883	577.394131	628.651263	831.883125
NewGene_5831	NewGene_5831	0.0	0.0	0.0	0.0	0.0	0.0	0.0	0.0	0.0	0.0	0.079076	0.334304
ENSG00000177951	BET1L	11.341868000000002	13.428158999999999	13.979833	13.811985	12.857129	19.088694999999998	12.722229	13.002332000000001	12.207213	13.498914000000001	13.180109	17.365648999999998
ENSG00000198242	RPL23A	176.713979	192.120145	187.94228099999998	169.59678	200.22813000000002	220.57978899999998	194.09872000000001	165.873516	198.495796	171.213703	195.705986	200.726143
NewGene_2824	NewGene_2824	0.0	0.111783	0.0	0.158783	0.49658800000000003	0.091411	0.324266	0.0	0.134782	0.07899	0.0	0.17759
ENSG00000198246	SLC29A3	6.496099	6.520158	5.281127	4.594927	5.1826550000000005	14.914632	6.323428	4.717533	5.088324	4.072621	5.342859000000001	15.069036
ENSG00000092140	G2E3	4.416513	6.532304	4.910418	5.569182	5.193467	6.120283	5.094745	5.9938340000000006	4.7998009999999995	5.304261	5.056337	5.696542
ENSG00000135916	ITM2C	38.241377	40.21743	42.641553	49.076351	41.598329	117.772631	42.069258	33.277284	39.992001	47.671181000000004	45.053270000000005	121.00323700000001
NewGene_3270	NewGene_3270	0.283521	0.260617	0.149271	0.130801	0.31746	0.218223	0.221131	0.105257	0.419621	0.602168	0.220055	0.230349
ENSG00000135914	HTR2B	0.747988	0.467403	0.442176	0.437742	0.517474	1.186131	0.33383	0.512006	0.476756	0.600707	0.465674	1.183507
ENSG00000135913	USP37	5.324615	5.31089	4.827729	5.270256	5.372960999999999	3.620443	5.340901000000001	6.140821000000001	5.575366000000001	5.587727	5.433249	3.8156369999999997
ENSG00000135912	TTLL4	20.732398	26.705917	23.726676	18.278404000000002	21.157949000000002	12.245197	18.541635	26.515036000000002	21.587735	17.354995	21.855379	13.929397000000002
NewGene_3274	NewGene_3274	0.439433	0.160217	0.454244	0.303781	0.0	0.179766	0.49255	0.623602	0.58517	0.24402	0.154752	0.0
NewGene_3275	NewGene_3275	0.35133200000000003	0.447581	0.33023	0.537889	0.532801	0.479964	0.42830399999999996	0.305664	0.513193	0.266417	0.338332	0.27857699999999996
ENSG00000092148	HECTD1	22.694203	25.437779000000003	23.27933	22.329575999999996	20.584224	28.133910000000004	21.466255	25.182173000000002	22.524212000000002	20.703794000000002	20.717147000000004	26.774428
NewGene_3278	NewGene_3278	0.0	0.022748	0.183147	0.0	0.0	0.10405	0.0	0.117955	0.0	0.0	0.0	0.0
ENSG00000034693	PEX3	9.943743000000001	8.019974	8.095123	8.236094999999999	8.844242999999999	9.578941	8.161222	10.033227	8.767876	9.82732	9.813127999999999	8.907088
ENSG00000135919	SERPINE2	4.523815	3.044356	4.602267	4.0186589999999995	3.475059	0.40235499999999996	4.252544	3.647861	5.074155	4.631462	2.974952	0.421036
ENSG00000176396	EID2	9.372547	9.195417	8.016422	9.716838	9.245873	7.088753	8.212918	8.272535	9.936589	9.728287	9.294967	8.70847
ENSG00000176390	CRLF3	12.434999	13.544559000000001	13.329829	12.136380999999998	14.136314	11.693602	11.322826	12.087612	11.799417	13.405299	13.079281	10.568742
ENSG00000176393	RNPEP	36.063886999999994	44.552956	37.07426	38.500729	44.011227	47.736033000000006	38.26098	41.093111	40.629883	38.689566	41.543915999999996	47.072091
ENSG00000176399	DMRTA1	0.0	0.0	0.0	0.0	0.0	0.0	0.0	0.008137	0.009442	0.0	0.0	0.010535
NewGene_1693	NewGene_1693	0.119777	0.322001	0.306415	0.058801	0.110493	0.524729	0.169062	0.0	0.0	0.117108	0.181948	0.407607
ENSG00000083635	NUFIP1	1.877401	2.867168	2.160567	2.292005	2.784463	2.098769	1.514839	2.515732	2.106237	2.023915	2.121733	2.540477
NewGene_1695	NewGene_1695	0.071831	0.0	0.135671	0.0	0.0	0.0	0.0	0.153367	0.157406	0.0	0.0	0.134074
NewGene_1698	NewGene_1698	0.291901	0.061076	0.120217	0.06586	0.395189	0.260141	0.222273	0.258694	0.178842	0.0	0.073076	0.255362
NewGene_1699	NewGene_1699	0.114132	0.0	0.231266	0.0	0.151104	0.040559	0.138376	0.27820100000000003	0.081982	0.203402	0.092828	0.0
ENSG00000147873	IFNA5	0.0	0.0	0.0	0.0	0.0	0.0	0.0	0.0	0.0	0.0	0.0	0.0
NewGene_2720	NewGene_2720	0.158756	0.221143	0.237649	0.098944	0.138438	0.132142	0.0	0.11854	0.146397	0.116551	0.169124	0.0
ENSG00000167531	LALBA	0.0	0.0	0.0	0.0	0.0	0.0	0.0	0.0	0.0	0.0	0.0	0.0
ENSG00000167536	DHRS13	2.840483	3.3382870000000002	3.429309	4.7397849999999995	3.809505	2.660889	4.373730999999999	4.245397	3.4359460000000004	4.263438	3.72262	3.232476
ENSG00000167535	CACNB3	4.027462	5.248375	4.344621	4.551405	4.103212	6.395396999999999	4.154203	4.527806	3.914487	4.139228	4.057561	6.157395
ENSG00000188886	ASTL	0.158459	0.044679	0.494576	0.443279	0.05739	0.110562	0.103801	0.130683	0.393707	0.062299	0.122855	0.0
ENSG00000188883	KLRG2	0.107398	0.0723	0.080983	0.0	0.0	0.046485	0.0	0.0	0.054411	0.068729	0.086215	0.070322
ENSG00000094796	KRT31	0.0	0.0	0.0	0.0	0.0	0.0	0.0	0.0	0.0	0.0	0.0	0.0
ENSG00000237289	CKMT1B	0.49518	0.246677	0.474081	0.363822	0.344232	0.072749	0.848626	0.201399	0.363422	0.381239	0.177992	0.200766
ENSG00000153207	AHCTF1	11.217246	13.592884000000002	11.690652	11.397827000000001	12.022049	11.088905	10.822496000000001	14.912218000000001	12.429264	12.401357	13.194006	11.880683999999999
ENSG00000049192	ADAMTS6	0.073253	0.126007	0.02256	0.103178	0.130645	0.162795	0.06941	0.082231	0.053464	0.051687	0.152063	0.238822
NewGene_2583	NewGene_2583	0.0	0.0	0.330793	0.044447	0.0	0.0	0.0	0.068753	0.0	0.0	0.0	0.0
NewGene_2585	NewGene_2585	0.714525	0.522086	0.778272	0.497334	0.525909	0.282162	0.550988	0.529556	0.464029	0.556282	0.468292	0.251114
ENSG00000101323	HAO1	0.0	0.0	0.0	0.0	0.0	0.0	0.0	0.0	0.0	0.0	0.0	0.0
ENSG00000237136	C4orf51	0.0	0.0	0.0	0.0	0.0	0.0	0.0	0.0	0.0	0.0	0.0	0.0
ENSG00000177042	TMEM80	5.883219	8.787697	7.704482	8.549016	9.317722999999999	13.501773	6.335716	10.176504999999999	7.541427	7.958622999999999	7.123063	15.940408
ENSG00000177047	IFNW1	0.021841	0.0	0.0	0.0	0.0	0.0	0.0	0.0	0.0	0.013452	0.087363	0.0
ENSG00000129566	TEP1	9.768097	12.000501	10.158968999999997	11.74508	9.849485	12.169149	9.433	11.658355	11.228275	10.703696	10.611695999999998	11.762056000000001
ENSG00000177045	SIX5	8.377618	10.143714	9.856359999999999	10.000547999999998	10.635661999999998	3.4507350000000003	9.674849	8.918989999999999	8.252937	8.85057	9.549187	3.405512
ENSG00000154252	GAL3ST2	0.375387	0.0	0.176745	0.455507	0.0	0.0	0.264539	0.158253	0.216863	0.2929	0.180968	0.04286
NewGene_3188	NewGene_3188	0.0	0.0	0.0	0.0	0.0	0.0	0.0	0.0199	0.0	0.192498	0.0	0.0
NewGene_3189	NewGene_3189	0.165947	0.307681	0.153088	0.167435	0.323565	1.8002630000000002	0.062285	0.336227	0.14552400000000001	0.131123	0.20933000000000002	2.055129
ENSG00000141232	TOB1	33.186617	26.343622	26.839912	26.187135	27.003491999999998	26.509191	29.718058000000003	25.304869999999998	23.138166	27.009655	25.864925	25.254785000000002
ENSG00000277556	OR13C5	0.0	0.0	0.0	0.0	0.0	0.0	0.0	0.0	0.0	0.0	0.0	0.0
ENSG00000172673	THEMIS	0.0	0.0	0.0	0.0	0.0	0.0	0.0	0.0	0.0	0.0	0.0	0.0
NewGene_3181	NewGene_3181	0.0	0.0	0.0	0.0	0.0	0.0	0.0	0.0	0.0	0.0	0.0	0.195568
NewGene_3182	NewGene_3182	6.495701000000001	8.161233	7.044346000000001	6.699756	7.555436	11.567371999999999	6.819354000000001	8.031824	5.434967	7.195857	8.478161000000002	12.30921
NewGene_3183	NewGene_3183	0.070322	0.046228	0.010818	0.042412000000000005	0.022513	2.971698	0.076097	0.244674	0.039495	0.046252	0.059347	2.585559
NewGene_3184	NewGene_3184	0.610358	0.556447	0.534627	0.523511	0.742488	2.640312	0.721575	0.8057399999999999	0.466802	0.7487020000000001	0.7644219999999999	2.60427
NewGene_3185	NewGene_3185	0.16969499999999998	0.276828	0.176681	0.264103	0.5362480000000001	5.4122710000000005	0.201467	0.212972	0.240931	0.38282499999999997	0.420954	5.36137
NewGene_3186	NewGene_3186	0.0	0.143197	0.0	0.0023439999999999997	0.006004	0.116651	0.012702	0.174018	0.035197	0.0	0.007089	0.16847700000000002
NewGene_3187	NewGene_3187	2.139544	2.587505	2.243443	2.1550190000000002	2.509086	2.3914020000000002	2.276732	2.7708969999999997	2.001458	2.2563709999999997	2.223388	2.383708
NewGene_2639	NewGene_2639	0.233264	0.024941	0.325773	0.006001	0.024508	0.102109	0.0	0.0	0.175281	0.0	0.0	0.0
NewGene_2631	NewGene_2631	0.109281	0.097269	0.053763	0.182966	0.0	0.250258	0.070676	0.097653	0.025517	0.0	0.127073	0.228447
NewGene_2633	NewGene_2633	0.250605	0.224048	0.130534	0.334971	0.095751	0.64673	0.044737	0.154442	0.417962	0.0	0.093635	0.298557
NewGene_2632	NewGene_2632	0.588168	0.847595	0.854203	0.688655	0.98413	2.17725	0.731977	0.933538	0.819967	0.498594	0.6551720000000001	2.018712
NewGene_2634	NewGene_2634	0.05224	0.135079	0.048037	0.096922	0.064336	0.576357	0.030374	0.126349	0.038088	0.089647	0.122812	0.138752
ENSG00000236424	TSPY10	0.0	0.0	0.0	0.0	0.0	0.0	0.0	0.0	0.0	0.0	0.0	0.0
ENSG00000136750	GAD2	0.0	0.0	0.0	0.0	0.0	0.0	0.0	0.0	0.0	0.0	0.0	0.0
ENSG00000136754	ABI1	45.666743999999994	39.390296000000006	38.386245	35.740702	37.833739	31.552732999999996	41.623531	39.33968099999999	38.712982000000004	37.240601000000005	37.25745	32.606591
ENSG00000136758	YME1L1	52.598555999999995	51.53773100000001	47.372840000000004	48.103542	50.641598	44.585638	47.761252	51.85847699999999	46.61206	52.870413	50.04204	44.021882
ENSG00000116014	KISS1R	0.0	0.0	0.0	0.0	0.0	0.0	0.0	0.0	0.0	0.032098	0.034622	0.127238
ENSG00000116017	ARID3A	20.186717	16.088266	20.373009	19.640929	16.086383	23.656407	20.341431000000004	17.731196	19.283268	18.506164	16.633212999999998	23.875739
ENSG00000116016	EPAS1	11.516528	9.674265	9.581246	9.799941	9.437081	9.479116	11.02224	9.61819	9.589628	9.589433	8.976066	9.080103
ENSG00000197674	OR51C1P	0.0	0.0	0.0	0.0	0.0	0.0	0.0	0.0	0.0	0.0	0.0	0.0
ENSG00000249156	TAF11L12	0.0	0.0	0.0	0.0	0.0	0.0	0.0	0.0	0.0	0.0	0.0	0.0
ENSG00000248919	ATP5MF-PTCD1	0.0	0.002948	0.0	0.0	0.003965	0.0	0.074321	0.0	0.0	0.217574	0.0	0.0
NewGene_7038	NewGene_7038	2.329582	1.987337	2.126262	2.591623	2.55374	1.073738	2.31381	2.278706	1.78414	2.121516	2.462749	0.865921
ENSG00000242866	STRC	0.109959	0.070128	0.052508	0.104218	0.06234	0.047461	0.058796	0.066777	0.081731	0.107953	0.03954	0.06396
NewGene_7035	NewGene_7035	0.177865	0.160556	0.249445	0.397331	0.320469	0.202714	0.54669	0.015514	0.252679	0.643826	0.211858	0.09592
NewGene_7036	NewGene_7036	0.0	0.289692	0.34547	0.248447	0.178122	0.0	0.443471	0.0	0.663732	0.0	0.435507	0.0
ENSG00000276203	ANKRD20A3	0.01906	0.0	0.019924	0.015829	0.060333	0.069324	0.0	0.046585	0.006442	0.024591	0.013638	0.143438
NewGene_7031	NewGene_7031	0.0	0.537465	0.0	0.053735	0.0	0.0	0.0	0.0542	0.168916	0.15194	0.0	0.0
NewGene_7033	NewGene_7033	0.730462	0.900034	0.5919409999999999	0.734542	0.764672	0.503605	0.685845	1.0153729999999999	0.400618	0.7932220000000001	0.696874	0.29009500000000005
ENSG00000174099	MSRB3	1.3922999999999999	1.2855670000000001	1.683776	1.2293749999999999	1.058914	2.289963	1.111079	0.993158	1.3304790000000002	1.063105	1.0024140000000001	2.0710569999999997
ENSG00000137409	MTCH1	104.803111	99.29051899999999	108.88825499999999	110.59446299999999	106.70058	111.46183299999998	106.56106399999999	91.643006	104.71383700000001	103.79012900000001	104.524946	100.770645
ENSG00000137404	NRM	6.488868	9.021134	7.352645	10.045679999999999	7.8010720000000005	7.783856000000001	8.206658	8.310068	8.364927	8.52222	8.336613	7.026389999999999
ENSG00000235194	PPP1R3E	1.06408	1.9162219999999999	1.4396559999999998	1.555887	1.716529	1.8573339999999998	1.59287	2.2689280000000003	1.6282429999999999	2.241549	1.668117	2.057782
ENSG00000275572	GRIFIN	0.0	0.0	0.0	0.0	0.0	0.0	0.0	0.0	0.0	0.0	0.0	0.0
ENSG00000060138	YBX3	51.140907999999996	52.14391499999999	55.045321	53.597235	60.358405000000005	56.452849	50.370645999999994	51.909897	51.030471999999996	54.112612	51.750885	54.672684000000004
ENSG00000162843	WDR64	0.01428	0.0	0.0	0.0	0.0	0.0	0.0	0.0	0.0	0.0	0.0	0.0
ENSG00000044012	GUCA2B	1.150533	0.924611	1.310416	0.82109	1.059115	0.0	1.334412	1.054457	0.994071	0.759381	1.081253	0.0
ENSG00000130758	MAP3K10	3.402143	3.526436	4.144335000000001	4.114485999999999	3.38722	4.173187	3.76975	3.052547	3.609887	3.684462	3.570158	3.6621740000000003
ENSG00000231852	CYP21A2	0.025374	0.060667	0.0	0.040434	0.044651	0.066235	0.0	0.019074	0.065162	0.058464	0.011124	0.0
ENSG00000130751	NPAS1	0.452167	0.6029140000000001	0.497794	0.908841	0.835089	1.317815	0.7612909999999999	0.657728	0.421779	0.5966720000000001	0.293134	1.432792
ENSG00000130755	GMFG	44.467552999999995	47.510041	52.92923699999999	55.075378	53.48583099999999	93.944662	51.588494	48.8591	50.524761	48.095932	50.201685000000005	81.43771799999998
ENSG00000009694	TENM1	0.004078	0.0	0.0	0.0	0.0	0.009037	0.0	0.0	0.0	0.0	0.0	0.017295
ENSG00000110756	HPS5	13.431737	15.4707	13.396018	13.425191	14.336286000000001	10.590555	12.453253	15.510569	13.241501	14.443376	16.191319	11.385391
NewGene_6639	NewGene_6639	0.146935	0.0	0.187384	0.225821	0.081571	0.072081	0.241796	0.0	0.189957	0.0	0.075549	0.070133
NewGene_6638	NewGene_6638	0.361844	0.266303	0.465804	0.455208	0.290424	0.0	0.12699	0.296511	0.339426	0.251756	0.094287	0.368445
NewGene_6635	NewGene_6635	0.424092	0.218664	0.193101	0.167737	0.134367	0.759391	0.147942	0.265985	0.141552	0.133898	0.179082	0.604746
NewGene_6637	NewGene_6637	0.033662	0.053269	0.022874	0.013224	0.006767	0.002455	0.065769	0.061555	0.010854	0.006683	0.082041	0.029368
NewGene_6636	NewGene_6636	0.0	0.0	0.0	0.0	0.0	0.0	0.0	0.0	0.175281	0.0	0.0	0.0
NewGene_6631	NewGene_6631	0.0	0.044489	0.0	0.0	0.540517	0.481825	0.0	0.240117	0.03576	0.18601	0.0	0.0
NewGene_6630	NewGene_6630	0.549833	0.0	0.165234	0.12774	0.0	0.04631	0.08059	0.0	0.0	0.109896	0.062292	0.0
ENSG00000134278	SPIRE1	6.376228	5.498323	5.4361999999999995	5.654367	4.971546	5.866448999999999	5.535413999999999	6.173827999999999	5.789252	5.338003	5.134228	6.8994610000000005
ENSG00000064726	BTBD1	33.657809	39.152352	31.105391	31.492319	34.380699	38.900926	32.251482	36.724576	31.83505	33.329093	33.591297999999995	38.337058999999996
ENSG00000072506	HSD17B10	19.552895	22.621588999999997	21.91386	20.574222	22.984889	28.001211	21.512824000000002	20.844552999999998	25.060025999999997	20.366943	23.716894	25.291978999999998
ENSG00000181135	ZNF707	7.618612000000001	6.378961	8.085231	8.142548999999999	6.097716	6.864704	7.261561	7.329314000000001	8.494737	6.693092999999999	7.6811929999999995	7.829245
ENSG00000134183	GNAT2	0.0	0.0	0.0	0.0	0.0	2.6e-05	0.0	0.000162	0.0	0.0	9.6e-05	0.0
ENSG00000134186	PRPF38B	51.406287000000006	64.10143099999999	54.21489	57.230559	58.278237	60.897996	48.584970999999996	61.936217	52.928289	58.94944	56.011825	60.57963
ENSG00000134184	GSTM1	7.675328	10.598428	8.695426000000001	8.517007999999999	9.980357999999999	16.981014	8.575574	8.920484	9.382783	8.44925	10.092049	20.074534
ENSG00000037042	TUBG2	7.468214	9.097817	9.606501	10.721231	10.557907	9.687028	8.19433	9.058647	8.869102	8.329836	9.514353	11.33053
ENSG00000078487	ZCWPW1	1.610184	1.6444940000000001	1.696811	1.921694	1.987064	1.9310359999999998	1.767154	1.628284	1.678014	1.486877	1.202639	1.839111
ENSG00000042753	AP2S1	83.636565	87.153562	91.09877	89.672833	96.438083	103.75421	92.831493	69.353672	97.02983	87.086933	96.544748	95.361249
ENSG00000105855	ITGB8	4.081111	1.5314759999999998	3.894731	3.068197	2.032212	0.137715	1.991503	1.98072	3.072158	3.3586050000000003	1.172693	0.287298
ENSG00000105854	PON2	9.019089000000001	10.650195	8.795593	8.9896	9.325912	14.221802	8.257936999999998	9.514001	9.612108	8.941600999999999	9.864341	14.059906999999999
ENSG00000111481	COPZ1	51.29294	55.396648	51.846865	51.769375999999994	58.340547	67.674555	49.71156	50.341321	56.043211	50.801550000000006	55.585516	64.88230899999999
ENSG00000105856	HBP1	35.802868000000004	32.147884999999995	31.07567	33.587234	30.116951	26.729289	35.995147	32.000131	32.431412	34.65957	33.329328000000004	27.642579
ENSG00000105851	PIK3CG	5.258547	7.256478	6.311871	6.028726	4.936655999999999	8.683114	4.90502	7.362885	6.797868	6.451884000000001	5.8409059999999995	9.768394
ENSG00000079689	SCGN	0.0	0.0	0.0	0.0	0.0	0.0	0.0	0.0	0.0	0.0	0.0	0.0
ENSG00000105852	PON3	0.012793	0.0	0.05636	0.0	0.0	0.0	0.0	0.0	0.054591	0.0	0.0	0.0
ENSG00000142252	GEMIN7	17.108199	13.750079	15.827172999999998	17.63578	14.997160000000001	23.535564	14.973094	14.278196000000001	16.317021	15.38271	12.57175	17.387563
ENSG00000012174	MBTPS2	5.392931	5.948036	4.755051	4.6057440000000005	5.384497	4.943976	5.039288	5.834765	5.343016	5.142959	5.467363000000001	5.082567
ENSG00000012171	SEMA3B	0.343613	0.552292	0.521377	0.412757	0.406924	0.999787	0.40872300000000006	0.354749	0.34052099999999996	0.399402	0.544864	0.883842
ENSG00000135587	SMPD2	17.714323	21.872812	17.776595	18.915239999999997	19.968072	12.807962	19.146903	17.688437	20.160532	17.266688000000002	18.683042	14.916618
ENSG00000071082	RPL31	153.09639200000004	148.147473	143.432632	148.935124	171.001949	205.647244	159.086878	139.436248	163.42238799999998	151.47649	170.342428	167.03861899999998
ENSG00000124490	CRISP2	0.0	0.0	0.0	0.0	0.0	0.0	0.0	0.0	0.0	0.0	0.0	0.0
ENSG00000139780	METTL21C	0.0	0.0	0.0	0.0	0.0	0.0	0.057319	0.049001	0.0	0.0	0.0	0.0
ENSG00000180660	MAB21L1	0.0	0.0	0.0	0.044273	0.0	0.0	0.0	0.017607	0.0	0.0	0.0	0.0
ENSG00000135638	EMX1	0.0	0.0	0.0	0.033122	0.0	0.037612	0.0	0.0	0.019146	0.0	0.0	0.0
ENSG00000180667	YOD1	2.980734	3.099654	2.505932	2.979329	2.977835	2.735543	2.7512	3.233665	2.429709	2.930097	2.661493	2.693747
ENSG00000188419	CHM	8.006426	7.327665	6.131234	6.631089	6.393887	4.472919	7.753537000000001	7.231218999999999	6.07416	7.21964	6.716369	4.617908
ENSG00000135632	SMYD5	2.384697	3.9819	3.339817	3.431565	3.780115	3.884359	3.3371579999999996	4.379546	3.628475	2.718316	3.899524	4.119964
ENSG00000135631	RAB11FIP5	0.875186	0.650533	1.021131	1.2848140000000001	0.548681	2.556483	1.096689	0.709709	0.889323	1.058241	1.100634	2.796416
ENSG00000135636	DYSF	10.758413	4.448073	8.801771	8.268947	5.842092999999999	15.644416	10.256527	5.70055	7.5048840000000006	8.663361	5.954625	16.978407999999998
ENSG00000135637	CCDC142	3.927884	4.704834	4.2344990000000005	4.841433	5.307103	4.360468	3.943804	3.935564	4.250529	4.128026	4.144603	4.224698
ENSG00000147155	EBP	20.758919	9.936973	11.422482	15.269203000000001	13.239051	11.755541999999998	18.592434	12.358103	10.925781999999998	13.255389	17.778729	14.114628
ENSG00000114503	NCBP2	41.735236	47.477316	40.560148	39.763698	44.599416	46.970874	38.440968999999996	43.391542	41.378138	41.789293	41.542071	43.813652
ENSG00000115677	HDLBP	68.469877	69.86411300000002	70.83730900000002	69.56757	66.57904	54.586698000000005	68.718989	79.19670599999999	72.79202	72.21386200000002	68.72165299999999	68.50608899999999
ENSG00000112531	QKI	53.226502	57.176479	49.175377	48.334504	51.756449	55.817465	52.398228	58.39455400000001	48.213846999999994	52.526132	50.872043	54.149701
NewGene_4098	NewGene_4098	0.068323	0.128683	0.367928	0.0	0.0	0.308777	0.0	0.106966	0.177586	0.0	0.0	0.137748
NewGene_4097	NewGene_4097	2.4205769999999998	2.2458220000000004	2.067959	2.643439	2.532477	3.6431180000000003	2.6378350000000004	2.329802	2.012331	2.183638	2.813959	3.7327329999999996
NewGene_4096	NewGene_4096	0.280089	0.210278	0.430938	0.146575	0.031243	0.45239399999999996	0.31947	0.660513	0.148125	0.312115	0.133661	0.660112
NewGene_4095	NewGene_4095	0.924543	1.319514	0.900788	0.578927	0.994499	1.785491	1.265405	1.174023	0.757865	1.393465	1.091886	2.555756
NewGene_4093	NewGene_4093	0.264766	0.418839	0.586921	0.253963	0.616659	1.312075	0.337714	0.763238	0.802014	0.373721	0.52191	1.965911
NewGene_4092	NewGene_4092	0.0	0.0	0.0	0.0	0.0	0.0	0.0	0.0	0.308289	0.0	0.0	0.0
NewGene_4091	NewGene_4091	0.0	0.0	0.0	0.0	0.0	0.228659	0.0	0.0	0.0	0.0	0.0	0.0
NewGene_4090	NewGene_4090	0.380415	0.156852	0.25881	0.367323	0.393996	0.075898	0.392806	0.719727	0.130266	0.073242	0.5656	0.0
NewGene_425	NewGene_425	0.0	0.04209	0.0	0.0	0.0	0.0	0.0	0.232884	0.0	0.0	0.145562	0.0
NewGene_424	NewGene_424	0.250154	0.0	0.158703	0.0	0.0	0.0	0.216569	0.0	0.558264	0.188052	0.198783	0.0
NewGene_427	NewGene_427	0.107816	0.336614	0.0	0.0	0.0	0.0	0.0	0.214642	0.0	0.0	0.339693	0.0
NewGene_429	NewGene_429	0.215738	0.201209	0.141363	0.06005	0.118233	0.110625	0.182324	0.235864	0.561888	0.14508	0.296199	0.328015
ENSG00000105143	SLC1A6	0.0	0.0	0.0	0.0	0.0	0.0	0.0	0.0	0.0	0.0	0.0	0.0
ENSG00000105141	CASP14	0.0	0.0	0.0	0.0	0.0	0.0	0.0	0.0	0.0	0.0	0.0	0.0
ENSG00000105146	AURKC	1.077481	0.887329	0.905479	0.957239	0.652182	1.098733	0.368477	0.494615	0.923835	0.852409	0.524039	1.1023859999999999
ENSG00000267631	CGB1	0.0	0.124504	0.129374	0.0	0.260769	0.269664	0.16793	0.117178	0.065333	0.08501	0.035551	0.111946
ENSG00000142920	AZIN2	1.4700090000000001	0.892275	2.198356	2.0490120000000003	1.171762	0.5718289999999999	1.1504240000000001	0.926583	1.355138	1.516392	1.29844	0.481391
ENSG00000235942	LCE6A	0.0	0.0	0.0	0.0	0.0	0.0	0.0	0.0	0.0	0.0	0.0	0.0
ENSG00000146205	ANO7	0.22547799999999998	0.200664	0.252041	0.286293	0.409653	0.151856	0.226337	0.255842	0.342544	0.086827	0.103446	0.112866
ENSG00000164418	GRIK2	2.630374	2.9173270000000002	2.624353	3.0044350000000004	2.8626370000000003	0.70915	2.848945	3.3818390000000003	3.003341	3.081042	3.640333	0.300962
ENSG00000164411	GJB7	0.0	0.020651	0.059309	0.049658	0.021656	0.0	0.05136	0.0	0.08814	0.0	0.060502	0.0
ENSG00000164414	SLC35A1	23.300627	28.588022	22.144668	25.045557	23.447962	47.889289	20.498642999999998	27.629173	21.342831	26.045192	25.283406000000003	47.349629
ENSG00000100532	CGRRF1	3.945539	3.56809	3.34049	3.014131	3.443453	2.256845	4.813141	3.062933	4.0399329999999996	3.2705900000000003	3.794111	3.167147
ENSG00000077454	LRCH4	44.899626999999995	59.507441	52.391352	57.846744	54.939031	72.898374	48.120145	54.560793	53.762401999999994	48.768910999999996	53.16001	72.82137399999999
ENSG00000077458	FAM76B	9.406755	10.534467	8.319195	8.007678	10.037632999999998	9.248876	8.607987	10.327221999999999	8.267934	10.458946000000001	9.899717	8.995064000000001
ENSG00000212658	KRTAP29-1	0.0	0.0	0.0	0.0	0.0	0.0	0.0	0.0	0.0	0.0	0.0	0.0
ENSG00000212659	KRTAP9-6	0.0	0.0	0.0	0.0	0.0	0.0	0.0	0.0	0.0	0.0	0.0	0.0
ENSG00000169155	ZBTB43	8.076832	6.74455	6.796845000000001	6.298724	6.938672	6.445222	7.475856	7.302392	6.860798	6.587377000000001	6.36416	6.7736089999999995
ENSG00000212657	KRTAP16-1	0.0	0.0	0.0	0.0	0.0	0.0	0.0	0.0	0.0	0.0	0.0	0.0
NewGene_158	NewGene_158	0.0	0.0	0.0	0.0	0.0	0.0	0.0	0.0	0.0	0.269658	0.0	0.0
ENSG00000021300	PLEKHB1	0.08880099999999999	0.246409	0.044235	0.045061	0.082395	0.787558	0.07377	0.149635	0.0	0.085466	0.118423	0.5094460000000001
ENSG00000100399	CHADL	0.161735	0.233042	0.316004	0.123117	0.13350299999999998	0.44656399999999996	0.075524	0.140944	0.09270300000000001	0.120607	0.289566	0.5138119999999999
ENSG00000100393	EP300	23.445825	25.433251000000002	24.520871	25.391834000000003	23.657542	24.681620000000002	22.651602	28.115572999999998	24.457815999999998	24.681354	23.565647	26.174345000000002
ENSG00000100395	L3MBTL2	9.800716999999999	12.238862	9.701532	11.030831	10.844423	11.292333999999999	10.226804	11.890592	11.635419	10.737581	11.323348000000001	11.839860999999999
NewGene_150	NewGene_150	0.0	0.0	0.0	0.0	0.0799	0.22151	0.113837	0.0	0.0	0.280395	0.0	0.282487
ENSG00000196550	FAM72A	9.349870999999998	10.12933	7.4405719999999995	8.412498999999999	9.813757	13.495358000000001	7.124523999999999	9.033420999999999	7.570139999999999	8.741173999999999	9.071967999999998	12.499624
ENSG00000196553	CCDC196	0.0	0.0	0.0	0.011516	0.0	0.0	0.0	0.0	0.0	0.0	0.0	0.0
ENSG00000196557	CACNA1H	0.0	0.0143	0.009622	0.004239	0.0	0.021337	0.0	0.0	0.0	0.0	0.015128	0.0
NewGene_3069	NewGene_3069	0.0	0.0	0.0	0.07717	0.0	0.0	0.0	0.0	0.0	0.0	0.0	0.549733
NewGene_3068	NewGene_3068	0.0	0.143433	0.0	0.07906	0.0	0.113091	0.206736	0.0558	0.0	0.035003	0.0	0.079281
ENSG00000197208	SLC22A4	4.582882	3.337362	3.410858	3.307484	3.453097	3.566659	3.014398	3.273473	3.637943	4.095222	3.670596	4.379972
NewGene_3606	NewGene_3606	0.187782	0.7656430000000001	0.189537	0.63694	0.713164	0.331252	0.667778	0.329711	0.709457	0.735494	0.181256	1.2085460000000001
ENSG00000151292	CSNK1G3	13.030122999999998	12.273289	11.756598	11.235139	13.029595	7.911398	11.722629000000001	13.709222999999998	11.361899	12.131833000000002	11.331653999999999	8.368807
ENSG00000113141	IK	57.06383	60.205203	58.603938	58.451037	61.644068	61.201983	54.412813	58.258114	63.069732	57.522338	68.49494000000001	59.605188
NewGene_5889	NewGene_5889	0.199187	0.0	0.1469	0.191661	0.0	0.226411	0.072811	0.121622	0.0	0.0	0.0	0.314492
ENSG00000026652	AGPAT4	29.888424	22.0394	29.515406	28.538881999999997	24.475825999999998	9.97531	29.472103	26.040473000000002	28.709106	28.011461999999998	25.41858	9.431451
ENSG00000177971	IMP3	29.477548	38.904995	34.279928	34.187595	39.505809	37.069324	34.173421	32.763571999999996	36.133714	33.199963	38.219117	34.16404
ENSG00000105559	PLEKHA4	0.8279669999999999	0.438979	0.6533909999999999	0.78138	0.34355700000000006	0.431864	0.922468	0.54348	0.792929	1.101608	0.631147	0.739715
ENSG00000185158	LRRC37B	6.274872000000001	7.8078389999999995	6.290558	5.897673	6.593704	9.28913	6.891936	6.77466	5.2321029999999995	6.5807	6.651596	8.394621
ENSG00000185155	MIXL1	0.111895	0.075693	0.099853	0.067613	0.100873	0.087153	0.14221	0.046621	0.0	0.047442	0.0	0.10277599999999999
ENSG00000185156	MFSD6L	0.172367	0.286242	0.78975	0.59748	0.329193	0.054308	0.384211	0.406427	0.34111	0.279293	0.440562	0.224977
ENSG00000106635	BCL7B	21.425825999999997	24.741263	21.697419	22.608245999999998	25.579918	24.820297999999998	22.306094	18.786291	23.575094999999997	21.521807000000003	22.694132000000003	29.949524999999998
ENSG00000106636	YKT6	42.755837	43.314146	45.621361	43.082576	38.626039	39.607578	43.849912	44.65103	46.151946	45.224219	43.63105900000001	37.761837
ENSG00000106631	MYL7	0.0	0.0	0.0	0.0	0.0	0.0	0.0	0.0	0.0	0.0	0.0	0.0
ENSG00000106633	GCK	0.0	0.0	0.0	0.0	0.0	0.0	0.0	0.0	0.0	0.0	0.0	0.0
ENSG00000106638	TBL2	7.624625	10.904568	9.001211999999999	8.788198999999999	8.092524000000001	15.223426000000002	7.940822000000001	8.803831	8.285029	7.973863000000001	10.701465	13.946641999999999
ENSG00000123584	MAGEA9	0.0	0.0	0.0	0.0	0.0	0.0	0.0	0.0	0.0	0.0	0.0	0.0
ENSG00000152670	DDX4	0.0	0.0	0.0	0.0	0.018292	0.040394	0.0	0.0	0.0	0.0	0.0	0.0
ENSG00000152672	CLEC4F	0.714016	0.761741	0.670947	0.416824	1.104733	0.210868	0.536988	0.762467	0.446383	0.369274	0.917538	0.345068
ENSG00000143643	TTC13	7.166006	10.217619000000001	7.848884999999999	8.289346	8.935072	13.753465	7.530475	10.259528	9.438666	8.056476	8.922058	14.741014999999999
ENSG00000124588	NQO2	11.496284	11.308584	11.444508	11.485543999999999	11.451382999999998	11.249835000000003	12.47787	11.49409	11.817383	10.318581999999997	10.742428	14.211350000000001
ENSG00000143641	GALNT2	27.834354	32.04702	31.185976	31.663933	31.245571	43.200657	29.474974	32.7225	31.986498	31.175341	31.170017	42.838856
ENSG00000124587	PEX6	5.576482	6.796631	5.982645	7.470155	7.102736999999999	11.356428	6.0408930000000005	6.588864	6.056769	6.990378	6.525283999999999	10.370192
ENSG00000167332	OR51E2	0.0	0.0	0.0	0.0	0.0	0.0	0.0	0.0	0.0	0.0	0.0	0.0
ENSG00000167333	TRIM68	2.384589	3.014431	2.483119	3.182916	2.708096	3.5825050000000003	2.9187160000000003	3.0877099999999995	3.25999	2.869598	2.903345	3.071421
ENSG00000009830	POMT2	4.138085	4.107908999999999	4.201955	4.182595	3.4592989999999997	2.965977	4.280356	4.0181000000000004	3.8819600000000003	3.866949	4.45579	2.910022
NewGene_7479	NewGene_7479	0.186968	0.180624	0.31218	0.188083	0.216361	0.525734	0.14099	0.212906	0.135651	0.274176	0.384996	0.543088
ENSG00000178927	CYBC1	43.341796	53.947266000000006	47.680119999999995	54.31147700000002	53.209714	69.29492099999999	41.931944	47.101454	49.34184200000001	49.182975000000006	58.950095	63.281004
ENSG00000178921	PFAS	3.975976	5.418435	3.984808	5.132627	4.418876	5.424181	3.8882790000000003	5.795261	4.680645999999999	4.160296	4.08688	5.206099
ENSG00000178922	HYI	3.5586780000000005	4.100607999999999	2.780717	3.5974399999999997	4.839535	5.229665000000001	3.276035	3.1701859999999997	4.445844	1.999127	4.659484000000001	5.088343
ENSG00000178928	TPRX1	0.0	0.0	0.0	0.0	0.0	0.0	0.0	0.0	0.0	0.0	0.047727	0.0
ENSG00000168310	IRF2	28.493533	28.413051	28.864774999999998	28.890069	27.781925	19.135247	27.554951	26.967003000000002	27.575256	27.670283	30.12483	18.943468
ENSG00000168314	MOBP	0.0	0.0	0.0	0.0	0.0	0.0	0.0	0.0	0.0	0.0	0.0	0.0
ENSG00000114268	PFKFB4	22.156081	13.498498000000001	19.228849	23.908215	18.612488	12.322384000000001	23.270030000000002	15.162039	17.282645	21.365925	19.554045	10.711724
ENSG00000040487	PQLC2	19.872509	14.685168	14.99448	16.811881999999997	16.094962	25.842959	20.424785999999997	13.911956	16.676664	13.532794	16.608438	22.436922000000003
ENSG00000204703	OR2B3	0.0	0.0	0.0	0.0	0.0	0.0	0.0	0.0	0.0	0.046683	0.0	0.0
ENSG00000204702	OR2J1	0.0	0.0	0.0	0.0	0.0	0.0	0.0	0.0	0.0	0.0	0.0	0.0
ENSG00000204701	OR2J3	0.0	0.0	0.0	0.0	0.0	0.0	0.0	0.0	0.0	0.0	0.0	0.008322
ENSG00000204700	OR2J2	0.0	0.0	0.0	0.0	0.0	0.0	0.0	0.0	0.0	0.0	0.0	0.0
ENSG00000146830	GIGYF1	17.159407	20.970896	19.111518	20.574433	18.301436	22.854066	17.31573	20.863702	19.035196	17.936515	19.135428	23.181003
ENSG00000204704	OR2W1	0.0	0.0	0.0	0.0	0.0	0.0	0.0	0.0	0.0	0.0	0.0	0.0
ENSG00000153107	ANAPC1	6.04023	8.041341	6.890798	7.347694	7.403034	9.42614	6.239591	8.933358	8.068486	7.261524	7.675528	9.600587
NewGene_2038	NewGene_2038	0.202149	0.232233	0.0	0.650835	0.36434	0.0	0.272859	0.0	0.0	0.08802	0.204588	0.0
NewGene_2033	NewGene_2033	0.0	0.119209	0.0	0.257249	0.0	0.038353	0.061102	0.0	0.041828	0.016811	0.107388	0.052943
NewGene_2032	NewGene_2032	4.656238999999999	5.134335999999999	4.741078	5.138871	4.298753	7.589803999999999	3.901889	5.889027	4.739280000000001	4.896034	4.987775999999999	6.941802
NewGene_2031	NewGene_2031	0.60247	0.683048	0.6785669999999999	0.607325	0.623771	0.9399839999999999	0.694682	0.502024	0.7148110000000001	0.7778149999999999	0.494578	0.852951
ENSG00000279263	OR2L8	0.0	0.0	0.0	0.0	0.0	0.0	0.0	0.0	0.0	0.0	0.0	0.0
NewGene_2037	NewGene_2037	0.009863	0.175322	0.147999	0.1087	0.065664	0.07528099999999999	0.105362	0.080733	0.11696500000000001	0.7167279999999999	0.073807	0.088533
NewGene_2036	NewGene_2036	2.275508	4.535353	3.086761	3.7455800000000004	3.270431	3.4994509999999996	2.598523	4.249427	3.049067	3.7501670000000003	3.425641	2.944497
NewGene_2035	NewGene_2035	0.0	0.0	0.0	0.0	0.081331	0.092673	0.100787	0.090546	0.0	0.165144	0.079354	0.499085
ENSG00000198721	ECI2	12.449431	11.05837	10.047339	9.280872	11.487508	11.746165	12.19404	9.536785	10.368516999999999	10.495554	11.036523	12.836267
ENSG00000143756	FBXO28	18.264440999999998	19.42907	17.875686	16.781458999999998	17.333429	15.718760000000001	17.21307	19.66106	17.625427	18.163947999999998	16.77227	17.564738000000002
ENSG00000183246	RIMBP3C	0.657071	0.617588	0.32038900000000003	0.42404	0.407558	0.37043099999999995	0.340698	0.333596	0.534784	0.333347	0.442215	0.881429
ENSG00000167807	AC011511.1	1.337552	1.659568	1.499991	1.38724	2.533528	1.915291	1.217475	0.796502	1.249572	1.041679	1.305604	1.994327
NewGene_6721	NewGene_6721	0.113116	0.0	0.222528	0.0	0.0	0.0	0.0	0.0	0.109913	0.503662	0.149265	0.0
ENSG00000167800	TBX10	0.0	0.0	0.0	0.0	0.0	0.0	0.0	0.0	0.0	0.0	0.0	0.0
NewGene_6586	NewGene_6586	0.089119	0.257312	0.12702	0.0	0.194344	0.453037	0.0	0.0	0.078778	0.0	0.124698	0.49719399999999997
ENSG00000183248	PRR36	0.045337	0.010434	0.027288	0.079268	0.0	0.012985	0.0	0.011982	0.0	0.0	0.0	0.010533
ENSG00000127774	EMC6	16.917256	17.495373999999998	18.845636	20.543151	20.010376	21.245509	18.923795	18.036733	22.337574000000004	16.627298	17.947796	19.366123
ENSG00000239920	AC104389.4	0.014829	0.0	0.0	0.0	0.0	0.0	0.0	0.0	0.014231	0.0	0.0	0.0
ENSG00000233927	RPS28	35.092667	34.407215	39.604519	36.848362	41.135738	64.527283	43.765793	30.24279	39.455551	33.838692	41.015835	57.70406
ENSG00000173838	MARCH10	0.0	0.0	0.0	0.0	0.02513	0.0	0.0	0.0	0.020149	0.0	0.0	0.0
ENSG00000122728	TAF1L	0.008486	0.01498	0.012928	0.021736	0.008937	0.014149	0.008313	0.008548	0.016722	0.01664	0.008991	0.0
ENSG00000122729	ACO1	4.219216	3.439707	3.708016	3.541192	3.413983	2.696323	4.695828	3.472103	3.596918	5.677466	3.288577	2.956515
ENSG00000165406	MARCH8	6.476051	5.752761	5.60382	6.2474940000000005	5.419951999999999	5.7386420000000005	6.677047999999999	6.077669	6.15634	6.717694	5.642806	5.414974
ENSG00000165409	TSHR	0.0	0.0	0.0	0.0	0.0	0.025514	0.010497	0.0	0.0	0.02254	0.0	0.0
ENSG00000241258	CRCP	11.485754	12.273446	12.275784	12.395906	11.723780999999999	15.269081	10.729757999999999	12.02845	12.47227	11.465452	11.811352000000001	14.902125000000002
ENSG00000100147	CCDC134	1.667424	2.070567	2.7761649999999998	1.880219	2.60155	2.853672	2.589903	2.3988810000000003	2.837769	2.569456	2.491294	3.003487
ENSG00000240849	TMEM189	25.022197000000002	18.177595999999998	20.333696	19.514006	19.569106	11.814423000000001	24.085513000000002	17.131621	22.762884	22.010816	26.749907	10.505142
ENSG00000158683	PKD1L1	0.30415	0.244917	0.324335	0.409468	0.225351	0.112711	0.427971	0.321277	0.303696	0.444499	0.241646	0.012884
ENSG00000278139	AL358075.4	0.0	0.0	0.0	0.0	0.0	0.0	0.0	0.0	0.0	0.0	0.0	0.0
ENSG00000008056	SYN1	0.333725	0.196642	0.668469	0.698716	0.287846	0.02878	0.263611	0.134649	0.43080799999999997	0.7168129999999999	0.34809199999999996	0.0
ENSG00000130518	IQCN	0.506353	0.368452	0.672558	0.764865	0.611475	1.585731	0.450448	0.518441	0.809173	0.744529	0.586967	0.900685
ENSG00000159374	M1AP	0.131573	0.384255	0.175395	0.142215	0.17204	0.423438	0.132647	0.135851	0.180864	0.209644	0.17891	0.599393
ENSG00000159377	PSMB4	174.075546	181.416901	179.750763	178.084488	200.875763	194.027344	184.110138	157.578598	184.827881	176.408035	190.371262	187.626633
ENSG00000130511	SSBP4	25.970135	34.41023499999999	30.510635	32.810113	34.641855	61.404028	25.411768000000002	29.353595	33.989683	28.543784000000002	32.417412	57.256600999999996
ENSG00000130513	GDF15	12.047322999999999	5.9431460000000005	5.853927	4.278165	3.986534	15.989419999999999	11.149556	3.605448	5.29978	3.6742890000000004	4.131972	16.192624
ENSG00000130517	PGPEP1	11.112488	10.886712000000001	11.087444	10.746177999999999	9.741629999999999	15.427313999999999	10.63811	12.449388	10.814447	10.330480999999999	11.314434	14.079801
NewGene_3849	NewGene_3849	0.5534549999999999	0.8304450000000001	0.7225710000000001	0.787962	0.842771	0.91911	0.529142	0.8579359999999999	0.732384	0.464624	0.9836219999999999	1.232195
NewGene_3848	NewGene_3848	0.0	0.10728	0.121936	0.205803	0.0	0.0	0.062961	0.111566	0.089808	0.142854	0.0	0.0
ENSG00000164758	MED30	7.117321	7.609552	8.958118	8.659103	8.657975	10.53357	8.186636	8.247568	7.492964	8.116595	9.224445	9.022326
NewGene_3845	NewGene_3845	0.167302	0.0	0.273245	0.09721	0.072674	0.284823	0.111853	0.145613	0.220839	0.0	0.0	0.276552
ENSG00000164756	SLC30A8	0.0	0.008646	0.0	0.0	0.010299	0.031859	0.0	0.0	0.007069	0.0	0.010368	0.0
NewGene_3847	NewGene_3847	0.0	0.0	0.0	0.0	0.55922	0.0	0.0	0.0	0.0	0.0	0.0	0.0
ENSG00000164754	RAD21	65.788622	69.612594	60.35232499999999	62.503304	65.77134199999999	54.061377	62.567755999999996	71.22470899999999	66.591724	68.617904	67.570029	57.112785
NewGene_3840	NewGene_3840	0.0	0.0	0.0	0.0	0.0	0.0	0.0	0.0	0.175281	0.0	0.0	0.0
ENSG00000164751	PEX2	7.225992	7.8162080000000005	7.697072000000001	7.882448	9.163937	6.99491	5.357217	6.290153	5.461753	8.892278	9.128738000000002	9.920815000000001
NewGene_3842	NewGene_3842	0.0	0.0	0.0	0.103899	0.467377	0.104874	0.0	0.17771	0.120906	0.0	0.106089	0.0
ENSG00000155508	CNOT8	48.426745000000004	49.01851	46.491369000000006	49.298643000000006	50.845869	52.951837	46.447739	48.50405799999999	45.781544	50.033578	49.024943	54.77454
ENSG00000159082	SYNJ1	7.5970260000000005	7.738200000000001	6.81154	7.586530000000001	7.097466000000001	7.454445000000001	6.733341	8.655187	6.895823	7.795698999999999	7.184826999999999	6.987806999999999
ENSG00000155506	LARP1	23.984272000000004	30.376095	26.103352	26.866206	26.177074	32.035139	23.584298	31.962126	25.298382999999998	25.519346	27.673749	32.24610800000001
ENSG00000159086	PAXBP1	19.826175	24.290117000000002	19.23524	18.818285	21.800309000000002	23.645086000000003	17.967473	22.359082	19.900719	19.615822	20.913002	22.268711999999997
ENSG00000011478	QPCTL	10.828324	5.955539	6.732482	7.631582	6.211324	5.4644520000000005	10.179731	5.608125	7.32419	6.136654	6.442431	5.547721
ENSG00000010704	HFE	4.187712	3.5701189999999996	4.021715	4.2728399999999995	4.239963	2.4111190000000002	3.744718	3.518188	3.466297	4.767021	3.723027	2.9867909999999998
ENSG00000196616	ADH1B	0.0	0.0	0.0	0.0	0.0	0.0	0.0	0.0	0.0	0.0	0.0	0.0
ENSG00000125046	SSUH2	0.0	0.0	0.0	0.0	0.0	0.0	0.0	0.0	0.0	0.0	0.0	0.015796
ENSG00000196611	MMP1	32.474506	8.293895	34.87508	47.418896	20.161869	1.39666	44.96167	14.025863	27.304068	46.677261	18.981346	1.642422
ENSG00000081913	PHLPP1	3.962109	4.559779	3.99092	4.466484	4.184611	4.093631	4.193078	4.456596	3.834409	4.131012	4.178592	4.381698
ENSG00000285765	AC134684.9	0.0	0.0	0.0	0.0	0.0	0.0	0.0	0.0	0.0	0.018879	0.0	0.0
ENSG00000285762	AC253536.7	0.0	0.055393	0.0	0.005325	0.098959	0.068451	0.020805	0.0	0.048425	0.122374	0.076122	0.031564
ENSG00000120498	TEX11	0.048824	0.0	0.0	0.0	0.0	0.0	0.0	0.0	0.0	0.0	0.0	0.0
ENSG00000005471	ABCB4	4.886601999999999	3.987168	5.016209	5.253869	4.793881	5.73072	4.442719	4.647294	4.9893719999999995	5.304316	4.753916	5.4932
ENSG00000256713	PGA5	0.112753	0.160342	0.157134	0.341671	0.252997	0.380487	0.124678	0.277259	0.058158	0.198895	0.10143400000000001	0.6410389999999999
ENSG00000037280	FLT4	0.043574	0.037172	0.074845	0.011264	0.066762	0.025956	0.049952	0.053735	0.034895	0.134272	0.104091	0.033324
ENSG00000160124	CCDC58	6.468025	7.123515	6.759308000000001	6.430113	7.380707	7.1664390000000004	8.233307	5.526994999999999	7.173496	6.604783	7.60183	7.132364
ENSG00000203910	C1orf146	0.088819	0.038842	0.015915	0.104453	0.0	0.0	0.0	0.087325	0.0	0.064773	0.190553	0.0
ENSG00000175294	CATSPER1	0.64777	0.521474	0.532781	0.474367	0.866908	0.920455	0.588419	0.327702	0.576641	0.561344	1.030216	0.777231
ENSG00000274933	TBC1D3I	0.368974	0.244597	0.34305199999999997	0.330789	0.292362	0.368162	0.329521	0.581324	0.225225	0.25264	0.256332	0.22036499999999998
ENSG00000231389	HLA-DPA1	2.39263	2.004544	2.6709449999999997	2.033389	2.272038	1.11987	2.0892619999999997	1.4348100000000001	2.749314	1.592467	2.4303999999999997	1.624059
ENSG00000176928	GCNT4	0.129413	0.069231	0.096483	0.090419	0.079543	0.0	0.073178	0.048795	0.112415	0.149646	0.134897	0.0
ENSG00000181026	AEN	5.235777	7.561165	6.270404	6.0523359999999995	6.813988	7.264952	5.410356999999999	7.397474	6.605861	7.1627019999999995	7.122329000000001	7.781778
ENSG00000176922	OR51S1	0.0	0.0	0.0	0.0	0.0	0.0	0.0	0.0	0.0	0.0	0.0	0.0
ENSG00000176920	FUT2	0.37938700000000003	0.029019	0.463519	0.275663	0.119343	0.127361	0.033073	0.09214	0.1559	0.095718	0.123941	0.211642
ENSG00000176927	EFCAB5	0.6288750000000001	0.656578	0.5568379999999999	0.273418	0.556198	0.392605	0.30880799999999997	0.610686	0.42921	0.553656	0.339368	0.6717700000000001
ENSG00000176925	OR51F2	0.0	0.0	0.0	0.0	0.0	0.0	0.0	0.0	0.0	0.0	0.0	0.0
ENSG00000198169	ZNF251	5.229015	6.072205	5.797484000000001	6.924373999999999	6.020386	6.53455	5.392563	6.072891	5.448605	5.569199	6.611993	6.743666999999999
ENSG00000198168	SVIP	1.494334	1.660354	1.11488	1.75116	1.550365	1.684959	1.49764	1.605068	1.175786	1.77138	1.691359	1.407606
ENSG00000198162	MAN1A2	7.145831	8.247656000000001	7.219422999999999	7.303457	6.837001999999999	8.513430999999999	6.629178	9.224562999999998	7.091596	7.92747	7.0702419999999995	7.8736250000000005
ENSG00000198160	MIER1	10.602769	9.810324000000001	8.633333	9.06475	9.350685	9.341829	8.482764	11.725078	8.700327	9.692456	9.621316	9.349868
ENSG00000171049	FPR2	7.103986	5.099091	8.725677	9.739371	7.528414000000001	1.014729	7.032736	5.189115	8.914941	11.829915	7.494401	1.053334
ENSG00000171045	TSNARE1	3.432769	3.5944979999999997	3.752007	3.534427	3.2754820000000002	5.275079000000001	3.751351	3.94596	4.466181	3.015308	4.183728	5.149747
ENSG00000171044	XKR6	2.925593	2.431578	2.11213	3.232689	3.313077	3.460188	2.7392139999999996	2.311244	2.68676	2.068813	2.736007	2.5137259999999997
ENSG00000175745	NR2F1	0.35486700000000004	0.373582	0.20848	0.2731	0.420713	0.534449	0.280599	0.184003	0.32774899999999996	0.37178100000000003	0.42428699999999997	0.380026
NewGene_5876	NewGene_5876	0.0	0.0	0.0	0.0	0.0	0.0	0.0	0.0	0.0	0.0	0.0	0.402311
NewGene_5877	NewGene_5877	0.0	0.0	0.0	0.0	0.0	0.194159	0.0	0.0	0.0	0.0	0.0	0.0
NewGene_5874	NewGene_5874	0.0	0.258045	0.144271	0.22209	0.155339	0.14303	0.0	0.189476	0.06797	0.184235	0.187539	0.077575
NewGene_5875	NewGene_5875	0.136331	0.0	0.199813	0.124768	0.133071	0.162771	0.0	0.0	0.0	0.0	0.04883	0.407643
NewGene_5872	NewGene_5872	0.214778	0.48126199999999997	0.0	0.022531	0.0	0.1472	0.232448	0.172345	0.102036	0.115341	0.059115	0.140771
ENSG00000179673	RPRML	0.0	0.0	0.047042	0.029537	0.0	0.0	0.0	0.000829	0.036569	0.022568	0.0	0.0
NewGene_5871	NewGene_5871	0.0	0.0	0.0	0.077377	0.0	0.194159	0.0	0.0	0.0	0.0	0.0	0.0
ENSG00000147316	MCPH1	3.978462	4.573178	4.06991	4.1332439999999995	3.7967940000000002	4.563339	3.718284	4.746036	4.419577	4.360647	4.050184	5.3949
ENSG00000145220	LYAR	11.967401	13.339071	12.905737	12.799688	15.181748	13.142206	12.162314	11.787035999999999	12.973833	13.850593	14.744715999999999	12.933274
ENSG00000167476	JSRP1	0.045423	0.039682	0.046283	0.009268	0.073062	0.0	0.0	0.088543	0.088804	0.075516	0.0	0.0
ENSG00000167470	MIDN	30.728348	25.247568	33.960357	37.085132	28.048893	17.395434	33.022828000000004	28.081293999999996	35.892193	33.36023	29.277655	20.047741000000002
NewGene_7658	NewGene_7658	0.49723799999999996	0.457512	0.687051	0.7512300000000001	0.116696	1.954487	0.116955	0.767854	0.416667	0.5447660000000001	0.932375	1.236717
NewGene_7659	NewGene_7659	0.231879	0.312806	0.136635	0.325481	0.29811	0.54359	0.21357	0.316632	0.161302	0.202216	0.288463	0.487762
NewGene_7655	NewGene_7655	2.8645080000000003	2.405492	2.68144	2.5789489999999997	4.148435000000001	5.127333999999999	3.0892039999999996	2.529922	3.2380970000000007	3.2031159999999996	3.2218860000000005	4.913462
NewGene_7657	NewGene_7657	0.0	0.0	0.0	0.0	0.0	0.261267	0.0	0.079314	0.0	0.134318	0.118314	0.0
NewGene_7651	NewGene_7651	0.347003	0.702332	0.248652	0.395891	0.385608	0.303232	0.587224	0.617764	0.592847	0.332252	0.21764	0.051628
NewGene_7652	NewGene_7652	0.22234	0.0	0.055093	0.0	0.0	0.0	0.0	0.0	0.0	0.0	0.0	0.370367
NewGene_7653	NewGene_7653	0.0	0.281693	0.0	0.0	0.0	0.0	0.129655	0.0	0.0	0.0	0.0	0.0
ENSG00000253873	PCDHGA11	2.3471979999999997	2.453431	2.7044880000000004	2.570767	2.112307	3.55302	1.6916060000000002	2.108756	2.202918	1.755668	2.070679	3.118756
ENSG00000069998	HDHD5	17.645107	18.796386000000002	16.184018000000002	15.460216	20.17852	23.827911	20.040129	16.320119	15.321475	16.235874	19.319839	23.336922
ENSG00000084754	HADHA	44.858521	45.97993	44.76389	42.17986	48.503952	64.991486	44.033381999999996	43.706077	43.54055	45.744334	45.49531999999999	64.40676199999999
ENSG00000240065	PSMB9	18.768	24.908557	21.74264	23.502715000000002	25.19168	39.239041	19.727158	19.904037000000002	22.573822999999997	22.391556	25.41014	37.915174
ENSG00000095637	SORBS1	0.146726	0.184735	0.233034	0.245869	0.132518	0.04747	0.186772	0.09596	0.183743	0.20568	0.181107	0.102012
ENSG00000034713	GABARAPL2	65.83056299999998	55.823356999999994	58.752581	58.445024	58.681121000000005	63.273578	64.140184	54.173452000000005	57.039044000000004	62.083508	61.589631	54.243756000000005
ENSG00000176219	OR11H6	0.0	0.0	0.0	0.0	0.0	0.0	0.0	0.0	0.0	0.0	0.0	0.0
ENSG00000091513	TF	0.001357	0.019963	0.013917	0.010009	0.014151	0.032382	0.009211	0.0	0.005564	0.01132	0.005425	0.02282
ENSG00000230522	MBD3L2	0.0	0.0	0.0	0.0	0.0	0.0	0.0	0.0	0.0	0.0	0.0	0.0
ENSG00000146047	HIST1H2BA	0.0	0.0	0.0	0.0	0.0	0.0	0.0	0.0	0.0	0.0	0.0	0.0
NewGene_1554	NewGene_1554	0.0	0.0	0.0	0.0	0.0	0.0	0.0	0.0	0.0	0.0	0.0	0.195568
NewGene_1557	NewGene_1557	0.149305	0.160088	0.143248	0.243471	0.074563	0.338345	0.161239	0.144499	0.101146	0.0	0.492212	0.817858
NewGene_1556	NewGene_1556	0.39807400000000004	0.497319	0.46614	0.408276	0.415896	1.399522	0.56386	0.348714	0.519579	0.331382	0.427588	1.4145910000000002
NewGene_1551	NewGene_1551	0.0	0.0	0.0	0.0	0.086666	0.233457	0.0	0.10684	0.0	0.0	0.0	0.0
NewGene_1550	NewGene_1550	0.057281	0.324322	0.0	0.0	0.0	0.19738	0.083849	0.0	0.217053	0.070298	0.0	0.0
NewGene_1558	NewGene_1558	0.0	0.093524	0.0	0.302153	0.0	0.064204	0.21261	0.0	0.0	0.0	0.0	0.0
ENSG00000146049	KAAG1	0.0	0.0	0.010764	0.0	0.033589	0.0	0.0	0.0	0.0	0.0	0.009728	0.007075
ENSG00000148225	WDR31	0.127271	0.064324	0.13471	0.160291	0.112425	0.217005	0.215219	0.188336	0.099247	0.214073	0.235896	0.277943
ENSG00000133135	RNF128	0.0	0.0	0.0	0.0	0.0	0.0	0.0	0.0	0.0	0.0	0.0	0.0
ENSG00000133134	BEX2	0.0	0.0	0.058488	0.150909	0.0	0.0	0.0	0.0	0.0	0.0	0.0	0.054476
NewGene_6019	NewGene_6019	0.188708	0.113013	0.19452200000000003	0.0	0.076922	0.08199	0.0	0.217066	0.348619	0.0	0.115567	0.35887800000000003
NewGene_6018	NewGene_6018	0.0	0.0	0.0	0.0	0.076693	0.15921	0.0	0.216807	0.304989	0.367314	0.130206	0.067052
ENSG00000133131	MORC4	0.241033	0.432802	0.215555	0.223646	0.271032	0.434342	0.346183	0.333195	0.296799	0.30104	0.46279600000000004	0.46796000000000004
NewGene_6014	NewGene_6014	0.17	0.183478	0.075952	0.0	0.159516	0.400543	0.0	0.241217	0.0	0.05543	0.0	0.197216
NewGene_6017	NewGene_6017	0.070333	0.225561	0.0	0.247146	0.27801	0.579689	0.285197	0.535348	0.368957	0.663489	0.384544	0.334905
ENSG00000148229	POLE3	25.134846000000003	29.997235	25.218692	26.463804000000003	29.733097	39.494848	24.384632	29.801133	26.839736	29.367172999999998	28.077408	34.093119
ENSG00000138308	PLA2G12B	0.0	0.0	0.0	0.0	0.0	0.0	0.0	0.0	0.0	0.0	0.041232	0.0
ENSG00000133138	TBC1D8B	0.535421	0.613695	0.5661200000000001	0.590427	0.654723	0.38280200000000003	0.564729	0.539321	0.640035	0.665622	0.772902	0.608461
NewGene_3023	NewGene_3023	0.0	0.0	0.113347	0.0	0.243553	0.0	0.175606	0.0	0.0	0.0	0.0	0.0
NewGene_3022	NewGene_3022	0.383971	0.206724	0.665289	0.977545	0.530897	0.122943	0.615703	0.596641	0.816753	1.204551	0.544719	0.0
NewGene_3020	NewGene_3020	0.446304	0.899748	0.446185	1.24072	0.854267	0.574447	0.459799	0.620981	0.506227	0.59309	0.761541	0.564242
NewGene_3027	NewGene_3027	0.175822	0.0	0.0	0.0	0.0	0.0	0.0	0.0	0.0	0.0	0.0	0.0
NewGene_3026	NewGene_3026	0.0	0.133808	0.084408	0.244923	0.0	0.0	0.072211	0.14492	0.22466	0.0	0.152008	0.217154
NewGene_3025	NewGene_3025	0.20564	0.0	0.0	0.157967	0.0	0.185832	0.0	0.0	0.0	0.198592	0.186442	0.0
NewGene_3024	NewGene_3024	0.551475	0.586138	0.299628	0.772853	0.724515	1.785791	0.287808	0.377117	0.42421	0.451871	0.618049	1.53776
ENSG00000144579	CTDSP1	51.439474000000004	40.880041	53.688828	55.500983	46.840959	50.655621999999994	55.744523	42.926154999999994	51.55314200000001	51.81728700000001	48.181947	51.013208000000006
NewGene_3029	NewGene_3029	3.163093	2.272357	2.663482	2.660818	3.116699	2.726185	2.86249	3.23353	2.806864	1.7863120000000001	2.9292239999999996	2.30342
ENSG00000067840	PDZD4	0.838196	1.034118	1.2865199999999999	1.451084	0.968877	0.246506	1.279364	0.899516	0.962734	0.782739	1.313999	0.216252
ENSG00000146592	CREB5	0.342113	0.175902	0.361445	0.287906	0.32497600000000004	0.023212	0.333806	0.291709	0.314385	0.35869100000000004	0.245018	0.019163
ENSG00000172828	CES3	0.31748	0.7249140000000001	0.782331	0.8894230000000001	0.646589	2.40563	0.441779	0.807864	0.472875	0.482134	0.497609	3.2530170000000003
ENSG00000141068	KSR1	3.936243	3.184357	4.434257	4.591626000000001	3.1125629999999993	3.362101	3.249431	3.0525599999999997	3.5685490000000004	3.965643	3.615517	3.4147940000000006
ENSG00000137309	HMGA1	116.259597	110.50029400000001	131.27371200000002	122.98955199999999	122.454788	149.43364700000004	113.71646899999999	111.01123199999999	122.60673100000001	111.761843	121.514645	151.505195
ENSG00000144681	STAC	0.040319	0.060717	0.058452	0.084018	0.069318	0.032671	0.031473	0.0554	0.080498	0.133637	0.073342	0.044544
ENSG00000172824	CES4A	0.826434	0.5585530000000001	1.016179	1.2329649999999999	0.74171	1.207687	0.6682549999999999	0.988345	0.890663	0.979008	1.182556	0.978999
ENSG00000066468	FGFR2	0.022536	0.0	0.024097	0.0	0.0128	0.0	0.0	0.0	0.010351	0.011699	0.0	0.0
ENSG00000173193	PARP14	15.216288	14.993716000000001	15.909477	16.558239	15.110675	8.395793	12.644791999999999	14.75579	14.860149999999999	16.024918	16.348387000000002	9.199019
ENSG00000164619	BMPER	0.132988	0.38477	0.103445	0.213323	0.268402	0.011579	0.22323	0.43239900000000003	0.277434	0.356185	0.301683	0.065541
ENSG00000067596	DHX8	19.461629	21.41575	19.960971	20.934671	19.541382	19.285925	19.977863	21.865205000000003	21.492501	21.11134	20.663593	20.225790999999997
ENSG00000116604	MEF2D	59.884684	60.022408	66.743949	73.77146400000001	74.130263	72.498757	69.009811	71.327472	68.095187	65.44921	60.382638	79.153735
ENSG00000070808	CAMK2A	1.032403	0.819913	1.300354	1.06932	1.13485	0.202695	1.2571350000000001	1.035676	1.13205	1.076943	0.923211	0.160364
NewGene_2778	NewGene_2778	0.169005	0.04298	0.0	0.26244	0.329298	0.1297	0.0	0.497388	0.181228	0.0	0.076803	0.272815
NewGene_2774	NewGene_2774	13.670686	13.186882999999998	15.809506	12.882681000000002	14.841159999999999	15.977218	13.905206	11.284075	16.975595	14.066827	14.696123	12.196454
NewGene_2775	NewGene_2775	0.089052	0.037411	0.0	0.03528	0.181137	0.1161	0.250596	0.171716	0.134959	0.216496	0.124725	0.524985
NewGene_2776	NewGene_2776	0.085449	0.068508	0.0	0.08211	0.038867	0.457199	0.072455	0.200846	0.06673	0.0	0.050678	0.31587
NewGene_2777	NewGene_2777	0.139124	0.0	0.0	0.0	0.0	0.0	0.0	0.0	0.0	0.0	0.0	0.318026
NewGene_2770	NewGene_2770	0.484601	0.349574	0.348872	0.214388	0.250082	0.163988	0.114928	0.342447	0.449063	0.308691	0.047104	0.222814
NewGene_2773	NewGene_2773	1.087393	1.200889	0.872082	0.968713	0.84417	1.473101	1.023799	1.1748210000000001	0.803814	1.0106920000000001	0.9843139999999999	1.346735
ENSG00000080189	SLC35C2	19.199338	25.169536	24.057007	25.366287	26.719593000000003	18.941091999999998	30.601568	22.4782	23.171259	23.539594000000005	26.808884999999997	19.905233
ENSG00000147883	CDKN2B	0.0	0.0	0.0	0.0	0.0	0.0	0.0	0.0	0.0	0.0	0.0	0.0
ENSG00000147885	IFNA16	0.0	0.0	0.0	0.0	0.0	0.0	0.0	0.0	0.0	0.0	0.0	0.0
ENSG00000147889	CDKN2A	0.077797	0.0	0.0	0.0	0.0	0.0	0.0	0.0	0.0	0.0	0.0	0.0
ENSG00000101935	AMMECR1	3.2210710000000002	3.349767	3.200916	3.351067	3.426679	3.820168	2.818543	3.6197749999999997	2.980897	3.318468	3.379353	4.246861999999999
ENSG00000101938	CHRDL1	0.0	0.0	0.0	0.0	0.0	0.0	0.0	0.0	0.0	0.0	0.0	0.0
ENSG00000130656	HBZ	0.0	0.0	0.0	0.0	0.0	0.0	0.0	0.0	0.0	0.0	0.0	0.0
ENSG00000130653	PNPLA7	1.4892770000000002	2.408387	1.7917619999999999	2.272543	2.10244	6.941389999999999	1.298036	2.6448270000000003	1.9764049999999997	1.814955	2.02726	7.152219
ENSG00000223591	CENPVL1	0.0	0.0	0.0	0.0	0.0	0.0	0.0	0.0	0.0	0.0	0.0	0.0
NewGene_5096	NewGene_5096	15.504135999999999	14.183026999999997	15.230879	14.740821	13.71406	15.801851000000003	13.713332000000001	16.320608	13.448969000000002	15.190943999999998	14.602985999999998	13.894276999999999
ENSG00000113389	NPR3	0.010702	0.00569	0.033521	0.044322	0.028733	0.005948	0.032948	0.039273	0.021266	0.0	0.012283	0.006365
ENSG00000067334	DNTTIP2	18.109478999999997	17.728341	17.091306	16.409203	17.657365000000002	12.715038	15.586198000000001	18.892447	16.997007	16.608657	17.925697	12.722234
NewGene_5098	NewGene_5098	0.284168	0.362553	0.430859	0.12184	0.215342	0.42103	0.294373	0.440953	0.489065	0.241377	0.3151	0.248045
ENSG00000113387	SUB1	43.727188999999996	46.956437	38.517796999999995	43.222125000000005	45.427989	60.243195	39.807454	45.029564	40.180217000000006	46.926005	43.5226	60.04424500000001
ENSG00000113384	GOLPH3	47.577431999999995	47.469194	46.936674	45.458381	47.276612	53.232087	47.068765	47.298083	43.525456999999996	51.087302	47.190105	51.084419
ENSG00000099985	OSM	16.817737	4.969299	5.853403	5.149669	5.72358	0.562325	15.266540999999998	4.807386999999999	5.966298	5.400806	5.619073	0.291875
ENSG00000099984	GSTT2	0.219427	0.176134	0.282357	0.315094	0.23537	0.453419	0.174535	0.255834	0.208665	0.402583	0.082695	0.166958
ENSG00000076258	FMO4	2.635772	2.627668	2.413413	2.80233	2.683279	4.01284	2.214436	2.562124	2.570844	2.307755	2.786515	3.243108
ENSG00000180592	SKIDA1	0.109789	0.1555	0.091508	0.093234	0.153889	0.592275	0.180179	0.043956	0.080202	0.020666	0.116451	0.404385
ENSG00000061656	SPAG4	1.235941	1.307017	1.3422139999999998	1.766782	1.359581	0.810842	1.86125	0.762195	1.473811	1.347897	1.228904	0.6319220000000001
ENSG00000180596	HIST1H2BC	6.691107	6.10285	8.970128	7.261398	6.165849	3.196788	6.146196	5.262105	7.687908	7.777133	4.750541	2.622513
ENSG00000073578	SDHA	54.791463	65.895551	56.652391	60.726375	62.653977	74.463166	61.657123999999996	58.49958	59.209196	57.368002	63.600249	72.96668
ENSG00000169203	NPIPB12	4.433593	13.615999	15.138841	4.485019	14.338095000000001	14.518499000000002	11.996962	14.735047	12.219155	11.758631000000001	13.710350000000002	5.243164999999999
ENSG00000089009	RPL6	554.7834329999998	554.6887599999999	514.271673	497.337018	567.1051830000001	629.3436859999999	546.9337459999999	519.0500810000001	545.8036789999999	477.5803829999999	556.409046	611.3519309999999
ENSG00000169208	OR10G3	0.0	0.0	0.0	0.0	0.0	0.0	0.0	0.0	0.0	0.0	0.0	0.0
ENSG00000089006	SNX5	51.667524	61.76711	48.520574	52.97600699999999	58.42003799999999	76.049961	49.539152	61.232427	53.52793700000001	52.369721	58.545399	70.765795
ENSG00000261341	AC010325.1	0.0	0.0	0.09682	0.209317	0.0	0.0	0.0	0.067264	0.0	0.09117700000000001	0.096775	0.0
ENSG00000269113	TRABD2B	0.007449	0.0	0.0	0.0	0.0	0.0	0.0	0.0	0.035908	0.0	0.0	0.0
ENSG00000117266	CDK18	3.3790069999999996	3.800187	3.756224	3.554545	4.105989	5.278887	3.152564	4.053326	3.07186	3.4576079999999996	3.5469569999999995	4.7585429999999995
ENSG00000117262	GPR89A	10.833074	12.429009	10.355492000000002	13.597851	14.398011	12.319191	11.211328	11.172503	13.310273	13.125430999999999	12.148907999999999	13.845577
ENSG00000107831	FGF8	0.0	0.0	0.0	0.0	0.0	0.0	0.089027	0.053767	0.0	0.041832	0.0	0.0
ENSG00000107833	NPM3	6.714723	8.036886	8.05535	7.746609	9.513402	8.169151	6.75704	6.812165	7.200424	5.781507	7.372354	8.710412
NewGene_4324	NewGene_4324	8.271880999999999	6.897466	9.490630000000001	6.724855999999999	7.802891	6.751612000000001	6.076255999999999	7.36085	7.089494999999999	7.062534	7.592416999999999	6.5839300000000005
NewGene_4327	NewGene_4327	2.763533	2.333132	2.303854	2.619725	2.406053	2.2997460000000007	1.7278499999999997	1.9433799999999997	2.144735	2.274914	2.6520710000000007	3.0430040000000003
ENSG00000156508	EEF1A1	2318.8232550000002	2543.2309200000004	2219.440871	2444.051485	2695.00598	3026.9077639999996	3147.703487	1975.5276540000002	2907.0568509999994	2811.4829560000003	2960.421496	2943.115546
NewGene_4321	NewGene_4321	0.19464	0.191955	0.273465	0.241093	0.285309	0.336539	0.375518	0.678021	0.517839	0.315823	0.400666	0.765535
NewGene_4320	NewGene_4320	2.5308539999999997	2.7024510000000004	2.7034719999999997	3.60343	3.3425700000000003	3.3035849999999995	2.260914	4.643869	2.4404659999999994	3.4161249999999996	3.6305899999999998	5.634329
NewGene_4323	NewGene_4323	0.449992	0.8800920000000001	0.798421	0.597129	1.0204229999999999	1.109595	0.948334	1.063225	0.943887	0.682149	0.825642	1.241699
ENSG00000156502	SUPV3L1	9.587338	9.615248	8.967855	9.756785	10.135375	11.381841	8.963602	9.057078	9.834042	9.595506	11.341524	11.107762
ENSG00000156500	FAM122C	2.474243	3.7140280000000003	3.2623840000000004	3.878825	2.976412	2.912097	3.427939	3.5089870000000003	3.7420010000000006	3.7388239999999997	3.4021500000000002	3.473141
NewGene_4329	NewGene_4329	1.100111	1.305572	0.943475	0.517239	0.361012	0.640143	0.571702	0.694665	1.000909	0.681026	0.703804	0.496417
NewGene_4328	NewGene_4328	0.161171	0.0	0.0	0.0	0.0	0.0	0.0	0.12978699999999999	0.0	0.073431	0.0	0.0
ENSG00000156504	FAM122B	19.280574	23.650429000000003	17.95025	19.523	21.499195	25.627428000000002	17.704883000000002	24.053891	19.407365	19.892027	22.182645	23.472706000000002
ENSG00000103642	LACTB	110.943147	93.277997	94.924104	91.526178	100.83807700000001	65.57628700000001	110.59082400000001	89.07506099999999	96.72525	93.95833300000001	98.72337499999999	68.266548
ENSG00000103647	CORO2B	0.327899	0.5953	0.194269	0.460615	0.466304	0.549345	0.300246	0.412234	0.571911	0.360359	0.311353	0.799026
ENSG00000064687	ABCA7	4.018774	5.2346449999999995	4.52991	6.254796	4.643966	11.789992	4.29229	4.900667	4.382434	4.551147	4.8691249999999995	11.490171000000002
ENSG00000263874	LINC00672	1.798464	2.051743	1.754714	1.588512	1.622199	1.676905	1.336593	1.955729	1.511777	1.69113	1.785986	1.395407
ENSG00000022556	NLRP2	10.606088	9.829308000000001	10.407706000000001	10.017967	10.466899999999999	9.509787	10.831520999999999	9.928242000000001	10.028022999999997	10.834547	10.34769	9.453561999999998
ENSG00000181074	OR52N4	0.0	0.0	0.0	0.0	0.0	0.0	0.0	0.0	0.0	0.0	0.0	0.0
ENSG00000076928	ARHGEF1	70.106357	88.996784	80.03487899999999	91.72888300000001	84.199989	114.02205599999999	76.362364	82.27133700000002	84.475413	79.92612699999998	82.29177	110.77424500000001
ENSG00000181072	CHRM2	0.0	0.005871	0.0	0.0	0.0	0.0	0.0	0.0	0.008886	0.0	0.0	0.0
NewGene_6848	NewGene_6848	0.0	0.083577	0.040879	0.0	0.200103	0.0	0.020436	0.233762	0.0	0.050612	0.179472	0.0
ENSG00000076924	XAB2	19.084528	25.303955	23.290564	24.483843	24.361862	26.938305	21.535862	23.397572	22.965014	22.245264	24.166718	27.701002
ENSG00000143337	TOR1AIP1	21.934869	25.199267000000003	20.601226999999998	22.675908999999997	25.960208	19.322793	19.112906999999996	26.037582999999998	19.099723	22.758795	19.736002	24.318125000000002
NewGene_6844	NewGene_6844	0.235004	0.143711	0.0	0.0	0.0	0.0	0.107013	0.38494399999999995	0.0	0.44485199999999997	0.24908	0.0
NewGene_6842	NewGene_6842	0.0	0.0	0.0	0.0	0.129416	0.0	0.0	0.339574	0.0	0.0	0.0	0.0
ENSG00000143333	RGS16	218.036072	82.304108	239.80452	278.747009	162.737213	9.799206	253.876266	105.874924	228.141983	274.196472	178.1595	9.272266
NewGene_6841	NewGene_6841	0.0	0.147137	0.0	0.0	0.0	0.0	0.189268	0.10391	0.0	0.0	0.05984	0.500186
ENSG00000134020	PEBP4	0.0	0.0	0.0	0.0	0.0	0.280363	0.031094999999999998	0.0	0.0	0.049946	0.0	0.399652
ENSG00000168152	THAP9	1.470523	1.5456990000000002	1.040405	0.981451	0.8275560000000001	1.6052299999999997	1.2470979999999998	1.4689189999999999	1.205097	1.132474	1.625991	1.2229269999999999
ENSG00000189241	TSPYL1	16.136265	17.092375	16.816925	17.118553	16.919683	19.906853	16.407372	17.565067	16.565611	18.683172	16.514177	21.371868
ENSG00000134028	ADAMDEC1	37.298469999999995	57.242246	33.513476	31.812026000000003	46.753371	15.079165	35.528302000000004	52.827495	36.081489999999995	33.712408	46.988016	13.123323
ENSG00000111837	MAK	0.182559	0.18063	0.189894	0.251346	0.171256	0.122719	0.309798	0.301468	0.227665	0.202522	0.288636	0.122714
ENSG00000111834	RSPH4A	0.092112	0.071681	0.03149	0.062703	0.027648	0.010034	0.17212	0.056993	0.0	0.0	0.127858	0.020491
ENSG00000111832	RWDD1	12.768341	15.914978	14.534174	15.722781999999999	18.183452	11.58929	15.770168	14.900631999999998	15.406099	15.553180000000003	15.051792	17.129511
ENSG00000171903	CYP4F11	0.020212	0.029705	0.0	0.0	0.0	0.0	0.0	0.0	0.0	0.0	0.02676	0.0
ENSG00000188596	CFAP54	0.0	0.0	0.015308	0.0	0.0	0.0	0.0	0.0	0.0	0.00408	0.0	0.0
ENSG00000170100	ZNF778	1.8124419999999999	2.3307010000000004	2.300363	2.120557	1.9624700000000002	2.214754	1.9262759999999999	2.537306	2.110361	2.298441	2.119092	1.993829
ENSG00000183354	KIAA2026	9.358843	10.736498000000001	9.526862	9.052413999999999	9.655507	10.041388	9.246983	10.807609	10.717249	9.051966	10.597949999999999	9.020929
ENSG00000119760	SUPT7L	25.708727	27.233504000000003	27.056682000000002	26.125866000000002	23.510745	26.365984	23.504703	24.500756	23.612532	25.568604	24.696533	24.26815
NewGene_326	NewGene_326	0.360731	0.308948	0.423234	0.379851	0.480216	0.42363	0.501894	0.503553	0.394854	0.418211	0.509753	0.583816
NewGene_324	NewGene_324	12.344654999999996	10.603287	12.688061999999992	13.497878000000005	11.799136	7.133687	11.904311999999997	11.894937	12.373999999999999	13.574292000000002	11.583867	6.489316
ENSG00000019995	ZRANB1	7.157491	6.466321	7.626282	6.568965	6.404061	5.773204	7.042022	6.895497	7.67745	7.673784	6.618048	6.679409
NewGene_322	NewGene_322	0.626595	0.276027	0.441576	0.59151	0.295264	0.090338	0.539141	0.180031	0.248384	0.755153	0.285704	0.215299
ENSG00000198796	ALPK2	0.477968	0.086252	0.230725	0.403162	0.225357	0.006753	0.491893	0.21117	0.375956	0.429512	0.232889	0.0
NewGene_320	NewGene_320	0.0	0.0	0.0	0.0	0.0	0.0	0.199509	0.0	0.0	0.0	0.0	0.0
ENSG00000019991	HGF	0.043141	0.127107	0.047214	0.061128	0.046672	1.2366650000000001	0.084342	0.11155699999999999	0.063912	0.086085	0.069918	1.1743919999999997
NewGene_329	NewGene_329	0.250956	0.763351	0.3589760000000001	0.5630999999999999	0.459489	1.198356	0.612175	0.707976	0.64349	0.40310499999999994	0.757465	0.512789
ENSG00000147059	SPIN2A	0.140746	0.192091	0.105542	0.188291	0.076184	0.49469	0.095058	0.04846	0.174027	0.186367	0.240148	0.248527
ENSG00000135778	NTPCR	3.9096569999999997	4.5430850000000005	3.844041	4.519296000000001	4.339804	5.0527370000000005	4.025597	4.2183	3.896487	4.654017	4.238398	4.888072
ENSG00000135776	ABCB10	15.61694	16.212727	13.179292	14.331972	16.651556	15.581018	14.548716	16.943714	14.104675	15.705204	14.57506	16.388441
ENSG00000135775	COG2	12.273176	15.636154999999999	13.631177000000001	13.092544	13.736709000000001	14.857971	12.626856	14.933073	13.581544000000001	13.827522	13.503250999999999	14.747029
ENSG00000139428	MMAB	6.903037	4.866889	3.089636	2.473267	3.887607	4.288793999999999	6.491741	4.457967	2.7031330000000002	2.49244	4.508655	4.059662
ENSG00000135773	CAPN9	0.0	0.0	0.0	0.0	0.0	0.035877	0.0	0.016778	0.0	0.0	0.0	0.0
ENSG00000147050	KDM6A	0.008904	0.0	0.0	0.0	0.0	0.0	0.0	0.0	0.0	0.0	0.0	0.0
ENSG00000152990	ADGRA3	3.1353069999999996	4.346159	3.6038489999999994	3.511145	4.572819999999999	3.6608859999999996	3.735398	3.65708	3.4967099999999998	3.519647	3.9439070000000003	3.7229850000000004
ENSG00000197774	EME2	11.989523	14.988975	14.07192	17.928462	14.378436	17.055385	13.293585	14.891684999999999	14.873665	14.266411	14.391696	16.239138
ENSG00000132749	TESMIN	1.474669	1.117817	1.356766	1.306914	1.362006	2.8661630000000002	0.894847	0.992272	1.343677	0.802277	1.116486	3.091978
ENSG00000165646	SLC18A2	0.0	0.0	0.0	0.020239	0.053794	0.048396	0.021927	0.0	0.011996	0.040935	0.028966	0.0
ENSG00000132746	ALDH3B2	0.0	0.0	0.0	0.0	0.0	0.0	0.0	0.0	0.0	0.0	0.0	0.0
ENSG00000165644	COMTD1	3.155523	3.193418	3.210852	2.862749	3.928482	5.160618	3.858352	3.037829	2.809889	2.843104	4.333375	3.793534
ENSG00000132744	ACY3	0.423732	0.739625	0.436231	0.337055	0.315314	1.3125959999999999	0.599645	0.236492	0.115955	0.591103	0.587717	1.355435
ENSG00000165643	SOHLH1	0.0	0.0	0.0	0.0	0.0	0.0	0.07667	0.0	0.0	0.0	0.0	0.078345
ENSG00000132740	IGHMBP2	4.758887	4.954515	5.327683	4.596362	4.962083	6.38239	4.6438429999999995	4.462479	4.756893	4.7410060000000005	4.994018	6.494274
ENSG00000153029	MR1	10.26776	9.487495	9.870132	9.933599000000001	9.944158999999999	11.182137	9.112110000000001	8.358967	10.160694	9.977166	8.770664	10.844432000000001
ENSG00000187026	KRTAP21-2	0.0	0.0	0.0	0.0	0.0	0.0	0.0	0.0	0.0	0.0	0.0	0.0
ENSG00000187024	PTRH1	2.708614	2.996597	3.549722	3.989065	3.2753200000000002	4.1572000000000005	2.8039110000000003	4.342337000000001	2.198166	2.903658	3.763013	3.025687
ENSG00000111224	PARP11	5.1298070000000004	5.326443	4.385355	4.747311999999999	5.058321000000001	4.269994	4.2208570000000005	4.9856169999999995	4.32535	4.685755	4.660185	4.303839
ENSG00000187021	PNLIPRP1	0.0	0.0	0.0	0.0	0.0	0.0	0.0	0.0	0.0	0.0	0.0	0.0
ENSG00000162148	PPP1R32	0.9632639999999999	0.7610730000000001	1.0630899999999999	1.292224	1.353062	2.0772909999999998	1.139907	1.7230219999999998	0.859679	0.802364	1.033002	1.662456
ENSG00000188629	ZNF177	1.465096	1.9544390000000003	0.7750790000000001	1.2161419999999998	1.884998	1.9451930000000002	1.8436949999999999	1.2339470000000001	1.3347419999999999	1.6565029999999998	1.096854	2.735564
ENSG00000180035	ZNF48	1.348525	1.420362	1.6549760000000002	1.750321	1.908138	1.845746	1.620748	1.356125	2.088465	1.531762	1.620221	2.3929419999999997
ENSG00000188624	IGFL3	0.0	0.0	0.0	0.045492	0.0	0.0	0.0	0.0	0.0	0.0	0.0	0.0
ENSG00000188626	GOLGA8M	0.769259	0.860901	0.742331	0.650272	0.909391	7.865866	0.386925	0.985677	0.711509	0.77543	0.59345	6.864315
ENSG00000066855	MTFR1	4.372526	4.76837	3.416836	3.848153	3.7530959999999998	6.1963040000000005	3.710159	4.00567	4.230323	4.28325	3.8538900000000003	6.162543
ENSG00000188620	HMX3	0.946263	2.112897	1.427199	1.290276	1.444215	3.658721	1.54028	1.233065	1.293764	1.252859	0.861751	3.162596
ENSG00000161681	SHANK1	0.708229	0.883078	1.094689	1.26803	0.7635270000000001	0.8557480000000001	0.9338029999999999	0.982826	0.95892	0.90701	0.6662600000000001	0.8845959999999999
ENSG00000185774	KCNIP4	0.133585	0.336268	0.196823	0.170054	0.212553	0.347858	0.256534	0.538432	0.283587	0.200916	0.168188	0.171841
ENSG00000185775	SPATA31A6	0.0	0.0	0.0	0.0	0.0	0.0	0.0	0.0	0.0	0.0	0.0	0.0
ENSG00000090054	SPTLC1	39.882999	41.404084000000005	38.389372	39.270495	36.40717	41.498974999999994	33.669359	35.393251	36.016940999999996	39.935019999999994	35.846813000000004	42.954259
NewGene_580	NewGene_580	0.316067	0.12494	0.579357	0.536585	0.0	0.297878	0.176317	0.395779	0.431492	0.14406	0.062962	0.294402
ENSG00000101096	NFATC2	2.132015	3.1049179999999996	2.462092	3.054472	2.988442	4.146721	2.310219	2.891047	2.547685	3.41792	2.6333640000000003	4.438179999999999
NewGene_585	NewGene_585	0.577199	0.492292	0.379504	0.441981	0.226419	0.150153	0.312106	0.293984	0.958808	0.606952	0.363052	0.752761
ENSG00000101098	RIMS4	0.042646	0.034108	0.019054	0.033611	0.031707	0.030264	0.057738	0.084466	0.070524	0.091942	0.030097	0.022365
ENSG00000213401	MAGEA12	0.0	0.0	0.0	0.0	0.0	0.0	0.0	0.0	0.0	0.0	0.0	0.0
ENSG00000213402	PTPRCAP	0.0	0.0	0.0	0.0	0.0	0.0	0.0	0.0	0.0	0.0	0.0	0.0
ENSG00000112715	VEGFA	74.107349	32.895089	49.19015299999999	58.61884200000001	43.00426	24.799715	86.835161	36.005216999999995	48.317890000000006	51.622375999999996	41.78751799999999	25.550983
ENSG00000070495	JMJD6	30.917507	23.112098	31.231265	29.744568	26.148290000000003	19.21194	39.275053	20.60558	32.962686	29.445455	29.402539	15.838455
ENSG00000258405	ZNF578	0.0	0.0	0.0	0.0	0.0	0.0	0.0	0.0	0.0	0.0	0.0	0.054857
ENSG00000090581	GNPTG	26.39569	29.873401	27.831548	27.848485	29.239697999999997	43.234792999999996	29.739491	29.201147000000002	30.766362	26.697764000000003	29.843145	37.971824999999995
ENSG00000138468	SENP7	5.780659	6.748975000000001	5.492163000000001	5.650501	5.975016	8.519462	5.6666609999999995	7.899221	4.945397	7.630063	6.412842	7.055038
ENSG00000164597	COG5	6.022002	5.755358	5.911824	6.285138	6.344321	8.950861	4.3243350000000005	6.537682	6.142251	6.6417340000000005	6.761947999999999	7.900259
ENSG00000164591	MYOZ3	0.0	0.013628	0.01421	0.0	0.016233	0.0	0.0	0.015372	0.038007	0.03249	0.064781	0.017031
ENSG00000148143	ZNF462	0.0	0.0	0.0	0.004079	0.0	0.0	0.005133	0.005119	0.0	0.004975	0.0	0.0
ENSG00000104112	SCG3	2.974234	3.215393	2.591737	1.963959	2.877383	2.721382	2.530052	3.194713	2.285346	1.849507	3.074645	2.550228
ENSG00000011677	GABRA3	0.0	0.0	0.0	0.0	0.0	0.0	0.0	0.0	0.0	0.0	0.0	0.0
ENSG00000125285	SOX21	0.017975	0.04963	0.0	0.015128	0.019795	0.024322	0.019242	0.0	0.01344	0.032806	0.0	0.08483
ENSG00000181852	RNF41	16.821233	15.133361	15.956021999999999	14.36374	12.650113000000001	15.563612	12.240704	11.411432	14.622641	13.642627	13.472517	20.30846
ENSG00000181856	SLC2A4	0.0	0.023684	0.012855	0.041811	0.05664	0.0	0.0	0.0	0.0	0.014312	0.0	0.0
ENSG00000168930	TRIM49	0.0	0.0	0.0	0.0	0.0	0.0	0.0	0.0	0.0	0.0	0.0	0.0
ENSG00000168936	TMEM129	7.819589000000001	9.875687000000001	8.244926	9.493981	9.544177	16.766525	7.636557	10.049515	10.367953	8.063213000000001	10.368015000000002	16.195508
ENSG00000168939	SPRY3	0.905195	1.018274	0.79135	0.746936	0.626846	0.879752	0.918086	0.900039	0.766192	1.05173	0.827175	0.922827
ENSG00000168938	PPIC	13.999465	19.666794	11.873146	12.313323	16.402504	51.311138	15.140288	14.405041	12.160395	11.416551	15.945344	52.744846
ENSG00000197506	SLC28A3	0.366	0.49155	0.493756	0.425172	0.455584	0.342628	0.424359	0.347075	0.380476	0.354961	0.484772	0.107848
ENSG00000186086	NBPF6	5.968896	5.0689	4.84685	5.327871	5.147223	0.647761	6.123127	4.267981	5.385768	7.110797	4.2168220000000005	0.359211
ENSG00000186081	KRT5	0.0	0.0	0.0	0.0	0.0	0.0	0.0	0.0	0.0	0.0	0.0	0.0
ENSG00000126882	FAM78A	10.638473999999999	12.104375	8.898317	9.085479	9.669548	22.04422	9.999457	10.2614	9.195772999999999	9.996991	9.753159	24.030828
ENSG00000186088	GSAP	16.583473	22.169338	20.048365999999998	18.983801000000003	19.291011	4.3995820000000005	16.851887	22.394208000000003	20.287602999999997	19.281843	20.302637	4.460554999999999
ENSG00000204928	GRXCR2	0.0	0.0	0.0	0.017831	0.02486	0.0	0.0	0.0	0.0	0.0	0.028665	0.0
ENSG00000204923	FBXO48	1.002957	1.158888	0.962452	1.132542	0.844225	0.63631	1.167732	1.350204	0.852462	1.263164	0.946895	0.700123
ENSG00000204922	UQCC3	1.424739	2.0159759999999998	2.650438	2.406362	2.065458	2.574885	1.8286060000000002	1.374557	1.6575280000000001	2.022851	2.8742419999999997	2.568673
ENSG00000204920	ZNF155	4.8714450000000005	4.50912	4.911734	5.296829	4.191065	5.52251	4.315086	5.122648	5.011992	5.269548	4.809998000000001	6.400973
ENSG00000008441	NFIX	0.140202	0.405642	0.5520560000000001	0.6595169999999999	0.310495	1.877929	0.207315	0.682769	0.553242	0.276546	0.532082	2.2869099999999998
ENSG00000182508	LHFPL1	0.0	0.0	0.0	0.0	0.0	0.0	0.0	0.0	0.0	0.030618	0.0	0.0
ENSG00000182504	CEP97	2.822676	2.7523589999999998	2.629788	2.371679	2.9583470000000003	2.5028840000000003	2.385103	3.018258	2.73012	3.3288900000000003	2.5826089999999997	2.627408
ENSG00000121542	SEC22A	6.178895999999999	5.7959510000000005	3.0311109999999997	3.788328	4.0132829999999995	5.8128589999999996	3.9915659999999997	4.45906	3.568515	4.362349	4.348383999999999	4.89025
ENSG00000124216	SNAI1	59.344082	41.085697	58.7798	71.339539	53.762512	4.832544	64.314308	41.589035	53.129726	67.97934	54.776009	5.475202
NewGene_4599	NewGene_4599	0.266707	0.657801	0.22239	0.594553	0.615023	1.2557660000000002	1.190266	1.013709	1.2860580000000001	0.61145	0.406923	0.6747559999999999
ENSG00000104808	DHDH	0.117323	0.169153	0.247015	0.20713199999999998	0.275083	0.330987	0.183235	0.242485	0.110584	0.05173	0.153188	0.473632
ENSG00000104805	NUCB1	54.316439	61.224031	58.293091000000004	59.971496	63.70109300000001	94.77116499999998	58.279090000000004	55.24034900000001	55.738997	54.34708800000001	62.572452	96.089785
ENSG00000104804	TULP2	0.0	0.0	0.0	0.0	0.0	0.025876	0.0	0.0	0.0	0.013899	0.0	0.0
ENSG00000167685	ZNF444	12.465992	12.104581	13.721231999999997	15.559734	13.357425999999998	13.055962000000001	13.422409	13.088463	13.215795	13.09919	14.225128	11.341294
ENSG00000106400	ZNHIT1	17.515903	17.252239	20.814426	20.364622	21.426649	24.065739	21.052675	17.894556	20.750353	21.122662	20.657431	21.78821
ENSG00000177504	VCX2	0.0	0.120204	0.085386	0.0	0.0	0.176609	0.069742	0.0	0.0	0.0	0.0	0.236361
ENSG00000237412	PRSS56	0.036175	0.0	0.0	0.017869	0.0	0.0	0.111961	0.0	0.0	0.068405	0.0	0.0
ENSG00000177508	IRX3	3.473791	3.948201	4.152621	3.887706	4.028706	12.442718	3.771243	3.759863	3.482714	4.127767	4.093982	12.437051
ENSG00000187840	EIF4EBP1	14.875597	14.117634	14.890207	14.716194	17.334723	24.003897	16.819519	13.103182	16.40444	15.557014	15.494192	22.515413
ENSG00000187848	P2RX2	0.140116	0.07929	0.0	0.009209	0.068744	0.030966	0.0	0.0	0.0	0.025607	0.0	0.0681
ENSG00000123933	MXD4	17.391093	19.898846	19.489962	18.452992000000002	18.895598	41.315466	18.644201	19.694359	18.535531000000002	16.744059	18.812075	40.450038
ENSG00000140526	ABHD2	14.708781	15.921822	14.040996	13.333035	13.931918	20.507600999999998	13.998207999999998	17.80181	14.355912	14.502241	14.989078	22.018783
ENSG00000140527	WDR93	0.109317	0.046172	0.156089	0.177088	0.141657	0.686844	0.080843	0.052819	0.12192800000000001	0.282941	0.219837	0.27754999999999996
ENSG00000140525	FANCI	23.471769	30.675998	23.574355	26.930708000000003	28.477004	21.434589000000003	23.659809000000003	31.254110999999998	24.640416	29.515516999999996	29.349486999999996	21.192578
ENSG00000140522	RLBP1	0.0	0.0	0.0	0.0	0.0	0.024994	0.0	0.0	0.0	0.0	0.0	0.023447
ENSG00000140521	POLG	25.248987	29.514847	29.906617	30.802984999999996	28.761013	27.916203	25.622140999999996	31.623331999999994	30.558581	28.978856999999998	28.226329000000003	28.741715
ENSG00000167107	ACSF2	15.349264999999999	16.68227	15.564398	18.673328	19.13905	26.466807000000003	15.768679	17.417439	16.995414	16.985418	17.621731999999998	26.832434
ENSG00000167106	FAM102A	2.323001	2.7146280000000003	2.28215	2.336932	2.191057	2.2481649999999997	2.2833110000000003	2.252711	2.535638	2.521284	2.493595	2.594162
ENSG00000167105	TMEM92	1.109869	0.9842869999999999	0.799369	1.574288	1.55928	0.814653	1.191342	0.7137899999999999	1.043224	1.234285	0.764108	0.9363360000000001
ENSG00000167104	BPIFB6	0.0	0.0	0.0	0.0	0.0	0.0	0.0	0.0	0.0	0.0	0.0	0.0
ENSG00000167103	PIP5KL1	0.5153	0.734726	0.236933	0.732223	0.367131	0.709323	0.290779	0.505182	0.287085	0.460664	0.24071299999999998	0.6651410000000001
ENSG00000167100	SAMD14	1.424035	1.813936	1.586275	1.447825	1.267607	0.219544	1.628451	1.2912730000000001	1.2182309999999998	1.7021089999999999	1.350164	0.225364
ENSG00000166851	PLK1	13.166375	24.518743999999998	16.559514	18.294833	22.545079	39.35963	14.984411	19.896065	15.79563	16.026531	19.657778	35.005564
ENSG00000166856	GPR182	0.0	0.0	0.0	0.0	0.0	0.02498	0.0	0.015397	0.067761	0.01948	0.01614	0.012807
ENSG00000166855	CLPX	25.454925	30.565196	26.781063	25.920192	28.70641	26.205491000000002	24.316752	29.163239	26.50566	26.86613	27.661411	27.231053000000003
ENSG00000163374	YY1AP1	52.948646999999994	56.378472000000016	57.485281	54.72018	58.050476	63.226129	51.920251	58.182323	54.59949000000002	53.261266	55.973845	63.001546
ENSG00000163376	KBTBD8	3.897925	3.101759	4.12612	3.255478	2.6437120000000003	2.338084	3.413029	3.3875009999999994	4.458155	4.30841	3.443108	2.6036040000000003
ENSG00000163377	FAM19A4	0.045106	0.0	0.060478	0.058095	0.0	0.0	0.088002	0.03396	0.022866	0.0	0.0	0.0
ENSG00000163378	EOGT	10.171014	9.703501999999999	9.671372	8.706533	10.069244999999999	5.801201	10.089987	10.002572	9.779802	9.315368	9.096785	5.7822249999999995
ENSG00000165029	ABCA1	14.92275	13.716468999999998	13.630419	12.866779	12.738791	11.277393	14.76784	14.938825999999999	13.662341	13.904085	12.961514	9.943994
ENSG00000276747	PADI6	0.0	0.0	0.0	0.0	0.0	0.0	0.0	0.0	0.0	0.0	0.0	0.0
ENSG00000056586	RC3H2	7.320145999999999	7.659673999999999	7.139221	7.112726	7.312237	6.707728	7.460495	8.452722	7.459744000000001	8.586817	7.289123000000001	7.639304999999999
ENSG00000178882	RFLNA	0.055869	0.0	0.0	0.0	0.011942	0.0	0.017684	0.019134	0.0	0.0	0.0	0.0
ENSG00000128849	CGNL1	0.078955	0.041312	0.066382	0.077085	0.044615	0.124843	0.054584	0.08241	0.112972	0.078236	0.020561	0.087063
NewGene_3558	NewGene_3558	0.0	0.179537	0.145605	0.0	0.0	0.0	0.0	0.0	0.0	0.0	0.0	0.0
ENSG00000115415	STAT1	52.120501000000004	67.140438	57.352275	60.414061	58.68249400000001	35.693158000000004	52.014830999999994	55.405128999999995	65.322749	61.279027	66.880929	35.644307999999995
NewGene_3553	NewGene_3553	0.203983	0.459395	0.030445	0.301217	0.0	0.0	0.25355	0.085784	0.254824	0.191762	0.159755	0.0
NewGene_3551	NewGene_3551	0.10047	0.0	0.0	0.183826	0.0	0.118873	0.0	0.0	0.0	0.0	0.0	0.097784
NewGene_3550	NewGene_3550	0.310987	0.144993	0.157732	0.192842	0.20154	0.400805	0.258681	0.102874	0.109517	0.186265	0.0	0.260258
NewGene_3555	NewGene_3555	0.191806	0.0	0.0	0.0	0.0	0.0	0.122313	0.0	0.0	0.0	0.0	0.0
ENSG00000225526	MKRN2OS	0.0	0.0	0.026186	0.137475	0.061315	0.0	0.045947	0.11709	0.135775	0.065963	0.0	0.158043
NewGene_7249	NewGene_7249	0.193704	0.246032	0.24915	0.191545	0.0	0.101156	0.200395	0.144827	0.281554	0.197138	0.368678	0.0
NewGene_7248	NewGene_7248	4.126941	3.827817	3.8785670000000003	3.676521	4.094401	4.842866	3.527277	4.208245	3.630261	3.607586	4.083290000000001	5.49057
NewGene_7243	NewGene_7243	0.0	0.156802	0.0	0.0	0.0	0.0	0.0	0.0	0.0	0.0	0.0	0.0
NewGene_7242	NewGene_7242	0.0	0.176042	0.607085	0.258984	0.102389	0.133056	0.054789	0.22806	0.186337	0.1753	0.24967099999999998	0.295767
NewGene_7241	NewGene_7241	0.0	0.254478	0.0	0.0	0.0	0.0	0.148983	0.0	0.0	0.0	0.0	0.0
NewGene_7240	NewGene_7240	24.578343	21.795432	27.900503999999998	30.922286000000003	29.677919000000003	9.588788	27.211212	25.754259	28.008602	34.742424	30.942352	9.820905
NewGene_7246	NewGene_7246	0.0	0.071873	0.252958	0.0	0.219891	0.0	0.0	0.0	0.119893	0.128821	0.140655	0.314551
NewGene_7245	NewGene_7245	0.0	0.0	0.0	0.0	0.0	0.141065	0.206988	0.027313	0.082218	0.088533	0.197646	0.0
NewGene_7244	NewGene_7244	0.195754	0.142336	0.14288	0.26087	0.0	0.559263	0.081989	0.351646	0.115088	0.0	0.463411	0.361931
ENSG00000157005	SST	0.0	0.0	0.0	0.0	0.0	0.0	0.0	0.0	0.0	0.0	0.0	0.0
ENSG00000184014	DENND5A	14.581044	6.676378000000001	10.86229	12.025346	7.312244	2.917274	13.898211	7.497898	10.412993	10.592877	8.634206	3.427965
ENSG00000184012	TMPRSS2	0.0	0.0	0.0	0.0	0.0	0.0	0.02474	0.0	0.0	0.0	0.0	0.0
ENSG00000179820	MYADM	7.48651	4.074683	7.086724	8.187183000000001	6.3621550000000004	11.054348000000001	8.360471	4.358414	6.661106	7.582917	6.133281	10.834801999999998
ENSG00000179826	MRGPRX3	0.0	0.0	0.0	0.0	0.0	0.0	0.0	0.0	0.0	0.0	0.0	0.0
ENSG00000162426	SLC45A1	0.0	0.029465	0.028037	0.071851	0.020087	0.0	0.026871	0.0	0.018888	0.018308	0.0	0.01707
NewGene_6518	NewGene_6518	0.0	0.0	0.0	0.0	0.100261	0.0	0.190741	0.0	0.0	0.0	0.0	0.0
ENSG00000204116	CHIC1	1.4129070000000001	1.277253	1.182467	1.5140449999999999	1.162492	0.920505	1.192876	1.573318	1.416674	1.584339	1.2876569999999998	1.019721
ENSG00000137145	DENND4C	8.108096999999999	6.861098999999999	6.061667	7.094653	6.191435	14.692149999999998	7.0251459999999994	6.497069	6.069058	6.03424	6.812562	14.83321
ENSG00000137142	IGFBPL1	0.028312	0.064861	0.0	0.082686	0.0	0.142135	0.0	0.0	0.0	0.0	0.237984	0.311155
NewGene_2205	NewGene_2205	0.634416	0.771075	0.9396120000000001	1.200652	1.092219	1.394362	0.5996279999999999	1.087306	0.6753520000000001	0.7864019999999999	0.815456	1.194171
NewGene_2206	NewGene_2206	1.026845	1.119989	1.035815	1.443432	1.461122	0.86683	1.363114	0.945794	1.38106	1.418123	1.036645	0.893397
NewGene_2207	NewGene_2207	0.0	0.044429	0.0	0.0	0.0	0.0	0.025697	0.0	0.0	0.0	0.0	0.195568
NewGene_2200	NewGene_2200	2.974275	3.045464	3.166712	3.562611	3.318092	4.15571	3.080947	3.937543	3.304391	3.112016	3.40582	4.602724
NewGene_2201	NewGene_2201	0.075492	0.133807	0.048269	0.087072	0.0	0.232774	0.125521	0.0	0.0	0.066664	0.15268	0.360601
NewGene_2202	NewGene_2202	0.0	0.395737	0.344071	0.309909	0.123843	0.142829	0.0	0.0	0.560094	0.248551	0.669535	0.315156
NewGene_2203	NewGene_2203	0.0	0.181005	0.0	0.0	0.25487	0.1942	0.0	0.0	0.0	0.038845	0.0	0.0
NewGene_2208	NewGene_2208	0.081301	0.056872	0.032987	0.170446	0.0	0.292941	0.048256	0.0	0.055797	0.043	0.050997	0.0
NewGene_2209	NewGene_2209	0.073198	0.146737	0.046408	0.296742	0.444143	0.089729	0.121686	0.061547	0.145618	0.203097	0.120474	0.334202
ENSG00000270379	HEATR9	0.151314	0.093099	0.046207	0.094127	0.098908	0.0	0.048296	0.100565	0.089464	0.179493	0.08725899999999999	0.0
NewGene_1951	NewGene_1951	0.0	0.0	0.444581	0.0	0.0	0.0	0.242537	0.0	0.0	0.0	0.0	0.0
NewGene_1953	NewGene_1953	0.0	0.367178	0.0	0.119511	0.0	0.0	0.0	0.0	0.0	0.0	0.0	0.0
ENSG00000100077	GRK3	10.145755	12.353455	10.323706000000001	10.1522	11.07411	6.648899	10.060007	13.570337	9.716191	10.862434	10.731144999999998	6.924412
NewGene_1955	NewGene_1955	0.769835	0.656423	0.40304	0.886801	0.648554	0.445047	0.6740430000000001	0.940022	0.8381339999999999	0.428806	0.787454	0.468327
NewGene_1954	NewGene_1954	6.583763	4.170421	4.549444	5.993132	5.515911	5.435629	5.678353	4.345231	6.149544	7.164366	4.87898	4.920443
NewGene_1957	NewGene_1957	0.110517	0.10456	0.0	0.0	0.0	0.141245	0.063048	0.0	0.064719	0.210199	0.101394	0.0
ENSG00000278588	HIST1H2BI	0.0	0.0	0.0	0.192928	0.0	0.0	0.0	0.0	0.0	0.0	0.0	0.0
ENSG00000001561	ENPP4	2.290226	2.020418	1.859031	1.699866	2.006387	2.742014	1.955616	2.124043	1.928057	2.207436	2.315585	2.606925
ENSG00000159128	IFNGR2	172.139207	181.11716699999997	140.49391400000002	151.599	167.43630899999997	81.84061299999999	173.069495	153.81259300000002	151.27692399999998	137.157714	175.524881	82.51625399999999
ENSG00000122912	SLC25A16	3.5754930000000003	5.1518239999999995	3.609459	5.025547	4.686724	4.1342680000000005	3.44258	5.3827370000000005	4.180731	4.039189	3.7763279999999995	4.335967
ENSG00000253251	SHLD3	1.52434	2.4957719999999997	1.132958	1.604571	1.557347	1.805043	1.292894	1.127216	1.599257	1.695904	1.0949	1.293415
ENSG00000129038	LOXL1	0.022719	0.039658	0.018579	0.026871	0.045987	0.0	0.0	0.0	0.023845	0.0	0.010972	0.0
ENSG00000154065	ANKRD29	0.0	0.0	0.0	0.0	0.0	0.024187	0.045327	0.0	0.015645	0.0	0.0	0.10403
ENSG00000157193	LRP8	11.019647000000003	10.312489999999999	10.658057000000001	10.838006	10.192435999999999	7.494611000000001	11.402281	10.179661000000001	10.167622	9.940387	10.279751999999998	7.105917999999999
ENSG00000117477	CCDC181	0.064854	0.126816	0.058305	0.048477	0.218253	0.09221	0.166916	0.189409	0.20596	0.097131	0.121013	0.061409
NewGene_2534	NewGene_2534	0.159867	0.459236	0.294293	0.396382	0.157124	0.30733699999999997	0.124927	0.356154	0.47486	0.199702	0.288402	0.220837
ENSG00000120519	SLC10A7	4.517254	3.9343289999999995	3.421277	3.7175040000000004	3.727226	3.4162039999999996	3.7482659999999997	4.7077860000000005	3.4831060000000003	4.225346000000001	4.314699	4.191386
ENSG00000155330	C16orf87	8.233385	7.247415	6.9779040000000006	6.164581	6.951331	5.340983	6.944711	7.081377	6.6636	6.060247	6.830082000000001	5.655365
NewGene_1846	NewGene_1846	0.347668	0.0	0.0	0.0	0.0	0.0	0.0	0.0	0.0	0.0	0.0	0.266683
ENSG00000037749	MFAP3	8.952508	8.333862	8.005144000000001	7.255022	7.118968000000001	6.17105	7.952680000000001	8.677611	7.357026	8.896721999999999	7.634127	7.408666
NewGene_4206	NewGene_4206	0.0	0.0	0.0	0.0	0.0	0.0	0.0	0.0	0.0	0.173261	0.0	0.0
NewGene_4207	NewGene_4207	0.0	0.0	0.0	0.0	0.0	0.0	0.0	0.0	0.161492	0.217486	0.0	0.0
NewGene_4202	NewGene_4202	0.0	0.164661	0.148	0.0	0.0	0.0	0.343449	0.240038	0.105169	0.327941	0.0	0.0
NewGene_4201	NewGene_4201	1.437793	2.29724	1.698609	2.3582920000000005	2.051364	1.074171	1.727035	2.354456	2.057121	2.6516379999999997	2.123332	0.8860160000000001
ENSG00000170523	KRT83	0.0	0.0	0.0	0.0	0.0	0.0	0.0	0.0	0.0	0.0	0.0	0.0
ENSG00000170522	ELOVL6	0.02964	0.04241	0.027758	0.013863	0.035236	0.0	0.030065	0.084714	0.0	0.038926	0.023392	0.020969
ENSG00000170525	PFKFB3	75.26749	50.815985	76.504849	72.56086699999999	58.089890000000004	14.445003999999997	79.22998899999999	55.48845800000001	76.419394	74.85910200000001	65.20911699999999	15.716125000000002
NewGene_4208	NewGene_4208	0.7730950000000001	0.621287	0.896407	0.926814	0.8080339999999999	1.023314	0.546431	0.6032420000000001	0.418153	0.5351250000000001	0.6521720000000001	0.918799
NewGene_4209	NewGene_4209	0.0	0.2708	0.294161	0.0	0.067161	0.0	0.103502	0.0	0.215665	0.418291	0.0	0.0
ENSG00000198553	KCNRG	1.138469	1.541415	1.540614	1.203034	1.432763	0.702403	1.059537	0.962214	0.909742	1.05273	0.94374	0.508744
ENSG00000198551	ZNF627	7.322959	8.092015	6.904992	6.668934999999999	7.913781	10.187991	7.49697	7.784168	6.915736	8.329515	7.438989	11.377585
ENSG00000198556	ZNF789	16.729075	14.188085000000001	15.971841000000001	16.223395999999997	17.488742	16.023142	14.338224	15.266231	14.470701000000002	16.560065	15.873739999999998	15.302009000000002
ENSG00000198554	WDHD1	5.083219000000001	6.709359999999999	5.130771	5.351814	5.122474	4.402855	4.4872890000000005	5.831974000000001	4.9951870000000005	6.253949	5.4250560000000005	4.645278
ENSG00000075223	SEMA3C	1.650313	0.802322	1.325851	1.011415	1.256534	0.35209199999999996	1.17911	1.175679	1.324197	0.882327	1.132047	0.270786
ENSG00000164542	KIAA0895	0.222061	0.31308499999999995	0.520061	0.308046	0.32223199999999996	0.35537100000000005	0.38296100000000005	0.426269	0.27622199999999997	0.32955	0.399807	0.22523100000000001
ENSG00000160714	UBE2Q1	65.379196	69.208244	66.683929	64.500313	69.231148	68.495415	68.090279	63.862247	66.316078	67.774162	68.984634	70.8993
ENSG00000160712	IL6R	38.661141	44.717758	33.510984	29.812806000000002	35.261561	101.592199	36.682501	43.984838999999994	32.279907	30.59647	35.60824100000001	103.936469
ENSG00000160710	ADAR	85.437242	99.08550000000001	94.41658300000002	98.328991	90.904379	83.45080499999999	85.73975299999998	104.178827	93.795835	100.80280300000001	98.18796	87.843322
ENSG00000096088	PGC	0.0	0.0	0.037243	0.0	0.0	0.0	0.0	0.036294	0.0	0.0	0.0	0.0
ENSG00000136950	ARPC5L	22.877953	22.703761	24.498655	24.064421	27.452283	25.427028	22.447152	22.559869	23.741682	23.534465	26.653391	24.049356
ENSG00000083307	GRHL2	0.0	0.0	0.0	0.0	0.0	0.0	0.0	0.020352	0.0	0.0	0.0	0.0
ENSG00000096080	MRPS18A	24.021727	23.23543	22.84715	24.160094	23.90018	28.351478	22.878173	18.089744	24.883173	21.647102	21.963260000000002	29.311164
NewGene_3951	NewGene_3951	10.01079	9.217096000000002	10.981193	11.005257999999998	14.339714	13.688732	11.815308	9.590031	12.680331	10.166730000000001	12.079737000000002	16.241464
ENSG00000175467	SART1	14.957977	18.879993	17.327851000000003	18.907756	19.385234	20.409811	17.073359999999997	18.899812999999998	17.910291	17.749304000000002	19.910004	19.013383
NewGene_3950	NewGene_3950	1.229076	1.491163	1.201543	0.656322	1.484898	1.073128	1.221555	1.51135	0.829232	1.051244	1.1389390000000001	1.7634760000000003
ENSG00000175463	TBC1D10C	1.1323729999999999	1.588244	1.3549449999999998	2.434977	2.2597389999999997	9.576366	1.843868	1.675171	1.128691	1.500897	1.3510840000000002	10.578140000000001
NewGene_6807	NewGene_6807	1.189638	0.9435739999999999	1.260656	0.438755	0.9498659999999999	1.0461170000000002	0.9461740000000001	0.7552989999999999	1.074812	0.673978	1.168393	1.144852
ENSG00000105402	NAPA	72.70523299999999	73.461733	68.533779	71.67102299999999	77.151748	76.142286	74.523653	57.960077999999996	70.541312	67.010515	72.918466	74.80956
ENSG00000105401	CDC37	131.97458699999999	138.398364	147.98451	160.041517	151.218105	137.40111100000001	144.308696	123.029885	150.070416	143.186456	145.381922	135.992816
ENSG00000105404	RABAC1	35.244907999999995	32.375461	33.90292	39.571688	35.948454	36.056307	43.392751	25.898744999999998	39.127610999999995	38.051558	35.006048	33.591206
ENSG00000131459	GFPT2	17.030649	11.686205000000001	18.245588	15.307905	13.3405	0.074638	17.252667	13.639992999999999	18.535359000000003	16.000389	12.337842	0.05678
NewGene_2987	NewGene_2987	0.0	0.0	0.0	0.0	0.0	0.0	0.0	0.0	0.0	0.0	0.0	0.230381
NewGene_2986	NewGene_2986	0.0	0.0	0.175464	0.0	0.0	0.0	0.0	0.0	0.0	0.0	0.0	0.0
NewGene_2985	NewGene_2985	0.0	0.0	0.227536	0.0	0.0	0.225098	0.0	0.061152	0.162732	0.078028	0.0	0.390684
ENSG00000105409	ATP1A3	0.503159	0.34571799999999997	0.292674	0.38676699999999997	0.444996	0.367772	0.323975	0.234039	0.332082	0.454278	0.243591	0.389573
NewGene_2983	NewGene_2983	0.0	0.0	0.0	0.0	0.0	0.0	0.0	0.0	0.0	0.032448	0.0	0.195568
NewGene_2982	NewGene_2982	0.0	0.0	0.0	0.237559	0.082729	0.165312	0.0	0.093087	0.120193	0.131349	0.086446	0.249582
NewGene_2981	NewGene_2981	0.041558	0.087836	0.0	0.196574	0.174502	0.18698	0.0	0.0	0.0	0.061498	0.0	0.306335
ENSG00000135917	SLC19A3	0.0	0.0	0.0	0.0	0.010721	0.0	0.0	0.0	0.0	0.012060000000000001	0.0	0.0
ENSG00000181218	HIST3H2A	1.130567	2.13422	1.16767	0.990768	1.860942	2.387391	1.735615	2.046152	2.011533	1.452686	1.521892	2.047234
NewGene_3273	NewGene_3273	0.693953	0.619891	0.427325	0.537989	0.389309	0.0	0.517511	0.286853	0.501025	0.440974	0.502205	0.501554
ENSG00000132185	FCRLA	0.781399	1.292891	1.848781	2.267889	1.311937	1.079773	0.845731	1.118553	2.2552339999999997	1.7820669999999998	1.003224	1.008472
ENSG00000108639	SYNGR2	38.59476299999999	53.095548	46.962896	46.965763	54.052231000000006	48.77125699999999	45.550923000000004	48.968804	48.432227000000005	42.198488000000005	54.440173	50.013456
ENSG00000132182	NUP210	3.211928	6.30526	3.746112	3.458941	4.380907	29.543989	3.248848	5.553581	3.655837	3.54296	4.246267	30.157354
NewGene_3271	NewGene_3271	0.744436	0.634072	0.357738	0.400285	0.459236	0.44444100000000003	0.652152	0.922019	0.603909	0.503677	0.558999	0.539814
ENSG00000222009	BTBD19	2.306315	1.1567209999999999	3.54024	2.116918	1.609612	1.029916	2.180404	1.976842	2.832065	1.85528	1.818975	1.0686550000000001
NewGene_3276	NewGene_3276	0.35479	0.158082	0.464661	0.710203	0.181849	0.027092	0.394623	0.486823	0.382963	0.266866	0.339851	0.132944
ENSG00000014914	MTMR11	3.429206	3.622497	4.160496	5.494540000000001	3.613676	4.715917	3.180603	2.936968	3.962616	4.116619	4.059049	3.653942
ENSG00000014919	COX15	12.043797000000001	13.559478	13.170179000000001	12.948332	12.923104	13.222027	12.790876999999998	13.556072	12.8242	13.198348	13.499859	12.926777
ENSG00000135205	CCDC146	1.599574	1.964358	2.017931	2.055927	2.458817	2.510795	1.4718339999999999	2.13283	1.8301779999999999	1.889873	2.488502	2.363321
ENSG00000131981	LGALS3	116.453171	99.147695	98.125299	92.13648699999999	99.49239700000001	125.754318	126.26623500000001	88.07689599999999	103.142937	88.508408	100.276973	123.468233
ENSG00000188021	UBQLN2	10.566503	10.208318	9.909417	10.346606	9.902028	7.001595	9.956613	10.70804	9.379373	10.063215	10.037844	6.903126
ENSG00000188026	RILPL1	1.132339	0.8408340000000001	1.014998	0.905903	0.806782	0.9215530000000001	0.844317	0.753467	0.690204	0.766845	0.799043	0.795999
NewGene_4970	NewGene_4970	0.3876	0.343016	0.392921	0.293296	0.495424	0.303997	0.209431	0.271042	0.526966	0.159021	0.188884	0.343623
NewGene_4971	NewGene_4971	2.288906	2.265162	2.15896	1.7610229999999998	1.677334	3.8700400000000004	2.329557	3.297059	1.8932959999999999	2.008146	2.442136	2.879895
NewGene_4973	NewGene_4973	0.245073	0.426796	0.227296	0.245087	0.365441	0.592191	0.046163	0.63131	0.441103	0.399942	0.543393	0.55987
NewGene_4974	NewGene_4974	0.177535	0.446891	0.193582	0.283048	0.38046	0.127691	0.263921	0.289549	0.203322	0.257565	0.167572	0.0
NewGene_4976	NewGene_4976	0.432558	0.388749	0.485975	0.524345	0.463235	0.137843	0.678592	0.731796	0.547732	0.266788	0.449067	0.083773
NewGene_4977	NewGene_4977	0.653879	1.284145	0.654682	0.882685	0.380977	1.155739	0.575076	0.642741	0.514756	0.685038	0.718442	0.857691
NewGene_4978	NewGene_4978	0.6490990000000001	0.754154	0.6223320000000001	0.7018880000000001	1.1364809999999999	0.573186	0.558039	0.598028	0.782599	0.648051	0.552348	0.516663
NewGene_4979	NewGene_4979	0.0	0.0	0.0	0.0	0.0	0.0	0.243869	0.0	0.0	0.0	0.0	0.278481
ENSG00000240747	KRBOX1	0.0	0.123605	0.0	0.033855	0.062041	0.0	0.017919	0.0	0.0	0.113649	0.001014	0.0
ENSG00000084652	TXLNA	17.713872	19.970785	18.625135999999998	20.399513	19.46775	19.582545	18.892871	18.996861000000003	19.136085	18.992933999999998	19.119070999999998	19.329695
ENSG00000214694	ARHGEF33	0.17924299999999999	0.057678	0.01416	0.19242499999999998	0.13369799999999998	0.018931	0.07607	0.065817	0.29840099999999997	0.171163	0.191024	0.058199
ENSG00000172167	MTBP	4.585826	5.320829	3.806348	4.513668	5.253104	4.060587999999999	4.037267	4.899482	4.405765	4.716144	4.4414299999999995	3.675709
ENSG00000131016	AKAP12	0.050023	0.029937	0.054562	0.072776	0.025644	0.04631	0.012573	0.018504	0.011516	0.053076	0.044305	0.079206
ENSG00000135517	MIP	0.078473	0.226523	0.040576	0.078483	0.053749	0.073107	0.178522	0.134171	0.111156	0.126159	0.082048	0.158449
NewGene_878	NewGene_878	0.0	0.0	0.0	0.260855	0.0	0.0	0.0	0.0	0.0	0.0	0.0	0.0
NewGene_879	NewGene_879	0.228161	0.097035	0.438585	0.334671	0.185014	0.0	0.156755	0.404416	0.214086	0.243283	0.290799	0.0
NewGene_872	NewGene_872	0.842785	0.440056	0.154739	0.217303	0.414285	0.985831	0.167146	0.305491	0.068143	0.314811	0.153343	0.398809
NewGene_877	NewGene_877	7.408193000000001	7.72192	8.512606	7.529564999999999	7.131596	5.177244	7.658473	6.572963999999999	7.819088	7.258503999999999	7.785941	5.122800000000001
NewGene_874	NewGene_874	0.447982	0.48341900000000004	0.276476	0.177291	0.218675	0.675128	0.40391	0.438199	0.392417	0.11686	0.30103199999999997	0.23468699999999998
NewGene_875	NewGene_875	0.872795	1.161714	1.145917	1.13752	1.209489	1.688723	1.126987	0.948138	1.190509	1.03299	0.9355	1.810345
ENSG00000148386	LCN9	0.0	0.0	0.0	0.0	0.0	0.0	0.0	0.0	0.0	0.0	0.0	0.0
ENSG00000148384	INPP5E	6.915244	9.097937	7.549694	8.566707	8.399341	9.477556	7.611405	7.99833	8.439686	7.160666	9.03725	8.330156
NewGene_6190	NewGene_6190	0.0	0.0	0.0	0.076509	0.0	0.0	0.0	0.398673	0.0	0.0	0.0	0.0
NewGene_6191	NewGene_6191	0.0	0.0	0.0	0.0	0.0	0.0	0.0	0.0	0.0	0.0	0.187539	0.0
NewGene_6193	NewGene_6193	0.44518	0.870213	0.686201	0.890192	0.277413	1.158741	1.163271	0.49005	0.216003	0.391734	0.674066	0.900139
NewGene_6195	NewGene_6195	0.243009	0.0	0.0	0.139254	0.0	0.0	0.0	0.0	0.0	0.0	0.0	0.0
NewGene_6197	NewGene_6197	0.0	0.0	0.108954	0.0	0.0	0.230677	0.0	0.0	0.0	0.0	0.230455	0.287255
ENSG00000020426	MNAT1	4.001208	4.036612	3.6381020000000004	3.790868	4.031761	4.36982	3.73313	3.891374	4.368417	4.336105	4.055567	5.122732999999999
NewGene_6199	NewGene_6199	0.0	0.077223	0.0	0.069722	0.278389	0.0	0.0	0.0	0.193651	0.0	0.188358	0.0
ENSG00000101871	MID1	0.032536	0.017265	0.056551	0.078588	0.0	0.007631	0.045103	0.06711	0.023351	0.01193	0.054814	0.009078
ENSG00000138115	CYP2C8	0.0	0.0	0.0	0.05202	0.036287	0.070891	0.037062	0.0	0.0	0.011899	0.0	0.026185
NewGene_3618	NewGene_3618	1.427054	1.3868810000000003	1.296827	1.4100730000000001	1.083675	1.685076	2.109173	2.088251	1.5322909999999998	1.623318	1.54142	1.164298
ENSG00000138111	MFSD13A	5.01283	6.102087	5.438321	5.3108509999999995	5.127514	7.0124189999999995	4.686693	5.461349	5.190325	5.110375	6.0605	6.91173
NewGene_6228	NewGene_6228	0.7502559999999999	0.7676149999999999	1.176801	0.523658	0.965854	1.790517	0.561723	1.089594	0.654742	0.762613	1.1657739999999999	0.94441
NewGene_6229	NewGene_6229	0.799585	0.431575	0.610487	0.888593	0.588421	1.072912	0.561381	0.678724	0.557286	0.561571	0.723528	1.149953
NewGene_6226	NewGene_6226	0.0	0.0	0.0	0.224051	0.0	0.0	0.0	0.0	0.0	0.0	0.0	0.0
NewGene_6227	NewGene_6227	0.393586	0.733086	0.672804	0.623609	0.481745	1.53719	0.390697	0.366898	0.703225	0.362315	0.580589	0.915807
ENSG00000172785	CBWD1	35.502738	35.087119	36.289893	32.123384	38.44278800000001	43.35447299999999	31.681777	35.233484	34.366396	37.567705999999994	39.134440000000005	46.706341
NewGene_3611	NewGene_3611	0.357004	0.176816	0.04056	0.227406	0.116642	0.0	0.351834	0.092843	0.109977	0.202016	0.398612	0.0
NewGene_6220	NewGene_6220	0.077225	0.748831	1.048822	0.159186	0.186489	0.258131	0.42130199999999995	1.02107	0.434086	0.177545	0.32917	0.229584
ENSG00000172780	RAB43	8.810146999999999	7.975878000000001	10.760316000000001	7.500231	5.582044000000001	9.129353	10.067779	6.491118999999999	11.162752	11.441126	9.489817	8.961086
ENSG00000150201	FXYD4	0.0	0.0	0.0	0.0	0.0	0.0	0.0	0.0	0.0	0.0	0.0	0.0
ENSG00000144724	PTPRG	0.839039	0.993597	0.899533	1.168265	0.790859	0.47752700000000003	0.812524	1.028971	1.175146	1.437303	0.847656	0.512973
ENSG00000196924	FLNA	262.658166	229.169557	266.394506	270.983764	232.872274	99.64668900000001	268.58236999999997	266.60218299999997	260.95554	249.56809099999998	240.71976899999999	107.395489
ENSG00000196923	PDLIM7	93.651309	70.346681	110.64415899999997	123.88795500000002	90.894453	66.98851900000001	98.031967	72.918324	110.25191499999998	107.820689	94.97193499999999	71.58871099999999
ENSG00000174780	SRP72	24.830458	28.690893000000003	24.806339	24.005591000000003	26.890836999999998	25.338803	23.494516	29.702996	26.186334	26.087954	27.351453	26.918308000000003
ENSG00000173786	CNP	17.902184	17.492079	22.6533	21.904433	18.313374	20.225866	18.188966	16.825358	18.822640999999997	20.232592	19.374016	20.320249999999998
ENSG00000117877	CD3EAP	1.8193890000000001	2.2860050000000003	2.268247	2.501998	1.351523	1.807662	1.33937	1.409945	1.7875100000000002	1.815636	1.8534570000000001	1.48171
ENSG00000232125	DYTN	0.0	0.0	0.0	0.0	0.0	0.0	0.0	0.0	0.0	0.0	0.0	0.0
ENSG00000174255	ZNF80	0.0	0.0	0.0	0.0	0.0	0.0	0.0	0.0	0.0	0.0	0.0	0.0
ENSG00000116473	RAP1A	66.151289	51.614159	48.134786000000005	47.607866	66.551656	43.971053	47.550466	48.171475	66.92618	51.843464	52.096607000000006	46.300481999999995
ENSG00000112996	MRPS30	14.096587	12.422972	12.573144	13.253459	14.332705	19.002102	13.746162	12.77397	12.820222	12.793574	13.687477	17.178905
ENSG00000112992	NNT	11.713422	17.472655	11.392182	12.230027000000002	13.903597	30.74438	13.437345999999998	16.306079	12.121052999999998	13.28172	14.904623999999998	33.376372
ENSG00000116478	HDAC1	54.144505	59.417418000000005	54.591663	57.515283	57.963370000000005	67.890129	54.72546	56.441177	56.318321	58.033157	56.540039	68.103333
ENSG00000247626	37316	4.463696	5.200035	4.619493	4.222477	4.846882	5.712467	4.011387	4.622473	4.967736	4.657457	4.674305	6.060463
NewGene_5759	NewGene_5759	0.215055	0.536155	0.391664	0.148137	0.402644	0.319027	0.104017	0.349813	0.189767	0.296016	0.446232	0.664872
NewGene_5758	NewGene_5758	0.0	0.0	0.0	0.0	0.0	0.0	0.0	0.349213	0.0	0.0	0.0	0.0
NewGene_5757	NewGene_5757	0.926976	1.018901	0.821069	0.779452	1.387707	0.8537349999999999	0.928679	1.111969	0.806833	0.724259	1.0160179999999999	1.23609
NewGene_5756	NewGene_5756	0.0	0.0	0.0	0.0	0.0	0.109283	0.0	0.0	0.0	0.0	0.0	0.494607
NewGene_5755	NewGene_5755	0.0	0.043537	0.0	0.057752	0.044129	0.360963	0.046233	0.124706	0.0	0.137806	0.087624	0.375398
NewGene_5753	NewGene_5753	0.369744	0.598943	0.0	0.092203	0.571898	0.370293	0.383874	0.242392	0.0	0.048411	0.400933	0.580951
NewGene_5752	NewGene_5752	0.311561	0.107312	0.056608	0.029408	0.0	0.165035	0.100757	0.009732	0.0	0.096119	0.11163	0.377399
ENSG00000223658	C1GALT1C1L	0.776198	0.439978	0.587775	0.880367	0.348956	0.868081	0.349519	0.692191	0.215512	0.54876	0.572857	0.549826
NewGene_5750	NewGene_5750	0.0	0.108933	0.0	0.0	0.197372	0.062588	0.198723	0.379394	0.124563	0.197314	0.086488	0.0
ENSG00000099866	MADCAM1	0.283563	0.305363	0.271788	0.23199499999999998	0.41644200000000003	0.253918	0.15752	0.194746	0.20044399999999998	0.218312	0.354457	0.287188
ENSG00000151150	ANK3	0.061077	0.035658	0.089225	0.020915	0.020746	0.014395	0.035963	0.009994	0.028923	0.09105300000000001	0.264838	0.04031
ENSG00000099864	PALM	0.770819	1.2280980000000001	1.036956	0.9746489999999999	1.0758809999999999	2.033677	1.007329	0.942882	0.930415	1.140722	0.9520310000000001	1.8069950000000001
ENSG00000099860	GADD45B	6.878820999999999	4.290273	4.985643	4.728614	4.164297	12.286242000000001	7.671849999999999	3.009526	4.440945	4.520939	3.88842	14.323888999999998
ENSG00000021488	SLC7A9	0.0	0.0	0.036182	0.0	0.0	0.0	0.0	0.0	0.026318	0.048557	0.056318	0.0
ENSG00000106245	BUD31	33.208898	31.553061999999997	31.761508	31.930273	32.225349	33.706315000000004	31.893055	27.746405	34.318906	31.671268	32.824864	33.236828
ENSG00000106244	PDAP1	26.030679	25.462452	26.596315	26.03112	27.532405	27.404894	24.215967000000003	22.548829	27.677139	25.08782	24.913386	25.389080999999997
ENSG00000072210	ALDH3A2	4.826176	5.817400999999999	4.895404999999999	5.727518	6.032406000000001	10.103195999999997	5.054563	5.282179	5.071381000000001	5.631340000000001	5.579327	10.641567
ENSG00000162105	SHANK2	0.0	0.0	0.0	0.0	0.0	0.0	0.0	0.0	0.0	0.0	0.0	0.0
ENSG00000266173	STRADA	18.475080999999996	21.019608000000005	22.058438	21.776506	25.462294000000004	25.271785	19.867703	27.254531999999998	22.040427	21.850527	25.431074000000002	26.021984000000003
ENSG00000269307	AC010463.1	0.0	0.0	0.0	0.0	0.0	0.0	0.0	0.0	0.0	0.0	0.0	0.0
ENSG00000100836	PABPN1	59.63266	66.61130299999999	70.134921	73.358428	70.222603	79.500297	67.228289	65.716814	69.000264	66.90584	71.268849	79.12962499999999
ENSG00000153790	C7orf31	3.722902	3.7451099999999995	3.156041	3.330277	4.431129	4.048363	4.328151	3.410981	3.684073	3.5328489999999997	2.9327349999999996	3.159132
ENSG00000234409	CCDC188	0.614245	0.680627	0.681277	0.99557	0.983595	1.511212	0.998836	1.24073	0.995479	1.008675	0.963558	1.238375
ENSG00000142765	SYTL1	0.447832	0.696035	0.732923	0.809427	1.076171	4.927005	0.278182	0.777571	0.57136	0.499905	0.642077	4.346024
ENSG00000113643	RARS	26.294333	27.410017	25.094076	25.361906	26.172373	22.100863999999998	25.780092	29.400269	28.275644	26.767365	27.665503	21.924267
ENSG00000113645	WWC1	0.097948	0.195919	0.232116	0.18956099999999998	0.31277	0.191136	0.149332	0.262902	0.213424	0.18318299999999998	0.196569	0.167824
ENSG00000113649	TCERG1	21.046239	27.233736	21.972393999999998	22.309349	25.346814000000002	24.916582999999996	21.317809	26.045987000000004	23.641274	22.830128	26.041169	23.675463
ENSG00000113648	H2AFY	318.409383	298.346655	308.284131	321.94130299999995	326.723716	256.49235899999996	321.09223000000003	286.524915	297.36679300000003	313.52182600000003	312.056385	260.336535
ENSG00000169432	SCN9A	0.0	0.0	0.0	0.013848	0.0	0.0	0.0	0.0	0.0	0.0	0.0	0.0
ENSG00000169435	RASSF6	0.0	0.006345	0.017564	0.015078	0.0	0.0	0.0	0.0	0.0	0.019309	0.018522	0.008679
ENSG00000169436	COL22A1	0.130024	0.073489	0.055327	0.061903	0.133915	0.058774	0.097289	0.069477	0.120509	0.081826	0.088243	0.100773
ENSG00000169439	SDC2	200.348464	160.38297	192.284085	183.94472	182.384854	115.497183	187.90266599999998	158.18353399999998	184.276781	197.271439	180.59668900000003	118.375262
ENSG00000189030	VHLL	0.0	0.069451	0.064631	0.0	0.0	0.0	0.0	0.0	0.211841	0.0	0.0	0.035885
ENSG00000189037	DUSP21	0.0	0.0	0.0	0.0	0.0	0.0	0.0	0.0	0.0	0.0	0.0	0.0
ENSG00000111644	ACRBP	0.186544	0.6329899999999999	0.226523	0.151484	0.280092	1.360461	0.337464	0.258062	0.233934	0.42708900000000005	0.34883200000000003	1.558754
ENSG00000111647	UHRF1BP1L	12.187003000000002	12.457859	11.402066	10.630853000000002	10.811884000000001	12.834847	10.945992	12.969669999999999	10.924659	11.572293	11.799773	13.525018000000001
ENSG00000111641	NOP2	16.070958	28.961507	20.582462	21.371457	29.617973999999997	20.432266000000006	19.032463	19.701957999999998	27.462432	22.17176	28.726036999999998	22.649695
ENSG00000111640	GAPDH	1346.5346269999998	1077.69206	1331.8720429999998	1371.084346	1396.343302	875.67271	1552.2686	1000.5479909999999	1310.525849	1324.765236	1347.9343350000001	921.41147
ENSG00000111642	CHD4	59.520942999999995	64.55332499999999	66.92042699999999	64.383393	67.23941999999998	62.818312	62.843501999999994	69.01602199999999	65.63763599999999	68.36260200000001	64.818332	64.72189600000002
ENSG00000103569	AQP9	6.293513	2.088659	4.717011	3.802699	2.934568	0.304435	5.681919	1.991774	4.91244	3.720331	2.624522	0.151322
ENSG00000142494	SLC47A1	0.197533	0.243722	0.18244	0.094188	0.244207	0.931471	0.097046	0.166007	0.068616	0.05179	0.0	0.562974
ENSG00000267228	AC012254.2	0.0	0.143005	0.250817	0.094116	0.105761	0.0	0.0	0.0	0.0	0.033303	0.0	0.0
ENSG00000114030	KPNA1	16.032678	15.368923	14.947811	13.816625000000002	13.747805999999999	10.234816999999998	15.838951	15.881326999999999	15.322959	14.995925999999999	14.330853	10.729509
ENSG00000073331	ALPK1	6.079417	6.870234	5.118424	6.064394999999999	6.285525000000001	8.333363	5.0300709999999995	7.747499	5.882618	5.99288	6.351923	8.008533
ENSG00000156313	RPGR	3.771964	3.579289	3.720428	3.8950020000000003	4.259837	2.6490110000000007	3.7202300000000004	4.356573	3.9553849999999997	3.832405	4.169211000000001	2.592878
ENSG00000039537	C6	0.0	0.0	0.0	0.0	0.0	0.0	0.0	0.0	0.0	0.0	0.0	0.0
ENSG00000109220	CHIC2	16.754974999999998	14.732844	16.242607	14.954854000000001	14.676345999999999	13.222213	15.353095000000001	14.251095	15.665466	16.064289	13.340395999999998	11.510760000000001
ENSG00000012048	BRCA1	9.009072	12.486588000000003	8.784464	10.208266000000002	10.387838999999998	8.296227	9.570695	16.417529	9.568380999999999	12.616969999999997	11.651847	7.684943
NewGene_369	NewGene_369	1.2032239999999998	0.843857	1.3526239999999998	2.034336	1.315926	0.5859930000000001	1.587952	1.2046189999999999	1.113076	1.658063	1.040708	0.5283169999999999
ENSG00000197323	TRIM33	11.196962999999998	10.606939	9.227879999999999	9.597757000000001	9.576879	13.185188	10.096602	10.588709999999999	9.551194	9.574259999999999	9.423555	12.191502999999999
ENSG00000149716	LTO1	5.616211000000001	7.491902	5.525273	8.230803	5.768607	6.296721	6.6820889999999995	7.102927	6.159078	5.376553	6.1513480000000005	7.68055
ENSG00000276085	CCL3L1	242.737839	75.747894	204.608856	189.033066	100.503433	3.243983	229.154678	73.359795	205.07103	169.56987	108.40593	3.505503
ENSG00000184254	ALDH1A3	0.738386	1.4495309999999997	0.770697	0.7845700000000001	1.0231880000000002	1.411468	0.7207870000000001	1.01379	0.8382200000000001	0.9329900000000001	0.8758400000000001	1.0872460000000002
ENSG00000138942	RNF185	17.666628	14.323195	14.909928999999998	15.802477999999999	13.953473	12.712113	16.238253999999998	13.709138000000001	14.884232999999998	15.167748999999999	14.337543	12.169703
ENSG00000138944	SHISAL1	0.184391	0.127983	0.082677	0.137797	0.073982	0.01728	0.170632	0.19977	0.092691	0.066805	0.065337	0.03033
ENSG00000184258	CDR1	0.0	0.0	0.0	0.0	0.0	0.0	0.0	0.0	0.0	0.0	0.0	0.0
ENSG00000163170	BOLA3	15.10771	12.289894	13.602242	14.169948	11.349739	16.62921	13.381571999999998	8.735481	13.978542999999998	14.289262	14.303621999999999	14.241738
ENSG00000163171	CDC42EP3	5.682113999999999	5.195120999999999	5.200406	5.640662	5.874963999999999	9.811279	4.658695000000001	5.470967	4.711973	5.996626	5.3854109999999995	10.61765
ENSG00000187783	TMEM72	0.0	0.0	0.0	0.0	0.0	0.0	0.0	0.0	0.0	0.017274	0.0	0.0
ENSG00000008226	DLEC1	0.16197	0.131262	0.125974	0.087672	0.059364	0.175454	0.070089	0.190914	0.14598	0.098587	0.052840000000000005	0.21554299999999998
ENSG00000166529	ZSCAN21	4.757088	4.37303	3.640726	4.759886	4.271729	4.021479	3.491845	3.886451	4.16258	4.81163	3.658817	4.546781
ENSG00000166526	ZNF3	8.493336999999999	9.804233000000002	9.440181	9.054808	9.501793	12.686366999999999	7.428888	9.996784	8.06783	8.256134	9.119213	11.962404000000001
ENSG00000166527	CLEC4D	0.78121	0.461001	0.565398	0.590798	0.353273	0.0	0.657224	0.60987	0.828279	0.889576	0.427581	0.082126
ENSG00000182362	YBEY	9.509865	8.22018	11.526451	10.117109	11.085683	7.570963999999999	7.554141	7.180834999999999	9.070171999999998	9.39844	9.654373	6.3363949999999996
ENSG00000166523	CLEC4E	13.676484000000002	12.412426	10.244579	9.086217999999999	11.857177	0.098772	13.088634	10.283775	10.26741	10.939597000000001	11.555556	0.090764
ENSG00000138964	PARVG	21.096125	27.540094	11.802853999999998	14.659664	15.95008	101.46532700000002	15.508337	20.429426000000003	14.512289	17.640994	22.162562	109.458958
ENSG00000114698	PLSCR4	0.0	0.142661	0.053548	0.047655	0.032845	0.207502	0.016076	0.020284	0.0	0.074697	0.066147	0.034756
ENSG00000184788	SATL1	0.0	0.0	0.0	0.0	0.0	0.115941	0.0	0.161668	0.0	0.0	0.0	0.0
ENSG00000184786	TCTE3	0.350273	0.357356	0.655082	0.512012	0.696177	0.805425	0.482639	0.706915	0.273065	0.431239	0.608708	0.791681
ENSG00000184787	UBE2G2	28.010351	31.920790000000004	31.326718000000003	28.760220999999998	33.118834	32.103629999999995	23.888531999999998	34.750391	27.791760999999997	29.513378	29.644986	30.610478
ENSG00000184785	SMIM10	1.093853	0.787065	0.582711	0.835506	0.841864	1.201735	1.168612	1.207644	0.856436	0.48696	0.902408	1.793214
ENSG00000181552	EDDM3B	0.0	0.0	0.0	0.0	0.0	0.0	0.0	0.0	0.0	0.0	0.0	0.0
ENSG00000181555	SETD2	13.484517	16.105382	13.871891	13.756705	14.031277	17.385651	13.722033	16.796619	14.20751	14.973547	14.937604	18.804819
ENSG00000168476	REEP4	8.067337	10.698262	10.092396	10.80179	11.517842	19.555388999999998	10.739483	9.739946000000002	9.301556000000001	9.321551	10.945755	18.070788999999998
ENSG00000168477	TNXB	0.08994200000000001	0.043113	0.29907	0.257312	0.026164	0.483022	0.347938	0.504965	0.406978	0.025101	0.131087	0.666004
ENSG00000112697	TMEM30A	80.491631	94.738291	76.147818	76.345139	81.073006	92.04078299999999	75.680794	97.010378	77.319768	88.506271	81.01858399999999	94.863592
ENSG00000112695	COX7A2	158.269959	140.086117	129.74537700000002	143.99982799999998	154.79855999999998	175.71121000000002	162.23681699999997	117.90331900000001	139.3917	148.941356	128.74209	159.316635
ENSG00000112699	GMDS	3.223207	2.634083	2.345833	2.565892	2.692452	2.335388	2.629893	2.56676	2.29281	2.317521	2.284183	2.393361
ENSG00000182093	WRB	12.008119	11.600949	9.770444	10.780414	11.876009	13.478589	11.384905999999999	10.02653	10.324554000000001	12.621020999999999	11.130843	11.381773999999998
ENSG00000182095	TNRC18	20.304316999999998	21.173340999999997	21.440963	25.010278	22.115127000000005	30.870296000000003	19.700362000000002	24.443604999999998	21.66807	21.454162999999998	20.382695000000002	33.020801999999996
ENSG00000186788	SPATA31D3	0.0	0.0	0.0	0.0	0.0	0.0	0.0	0.0	0.0	0.0	0.0	0.0
ENSG00000108578	BLMH	22.142371999999998	24.058075	21.915134000000002	21.515813	25.070888999999998	28.796604	22.52199	22.287045000000003	23.417468	22.053745	24.039915	26.014312999999998
ENSG00000108576	SLC6A4	0.022035	0.028958	0.028031	0.054514	0.013219	0.008497	0.036424	0.034602	0.0	0.030958	0.033822	0.035572
ENSG00000119514	GALNT12	1.138313	1.693705	1.72202	1.619715	1.718077	7.891071	1.211919	1.820379	1.191689	1.288343	1.60721	9.142687
ENSG00000074527	NTN4	0.0	0.0	0.0	0.0125	0.0	0.016113	0.0	0.0	0.0	0.0	0.0	0.0
ENSG00000050130	JKAMP	28.030220999999997	27.257686	28.009210000000003	27.828347	29.035923	28.099646999999997	28.883632	26.278639000000002	31.430511	33.492737000000005	30.298621000000004	25.617035000000005
ENSG00000065600	TMEM206	4.577583	5.381055	4.342137999999999	3.685325	5.082914	10.599799	5.308713	4.810119	4.4318360000000006	4.560975	6.101106	10.314955
ENSG00000169989	TIGD4	0.271842	0.197393	0.108175	0.062334	0.13988	0.09111	0.068836	0.174763	0.101538	0.10212	0.086638	0.174128
ENSG00000154269	ENPP3	0.0	0.0	0.0	0.0	0.01996	0.0	0.0	0.042946	0.0	0.0	0.0	0.0
ENSG00000169981	ZNF35	3.331768	3.162074	3.082647	3.4176939999999996	3.4588930000000007	3.311942	3.2679560000000003	3.391537	3.752766	3.788091	2.990253	3.404433
ENSG00000154262	ABCA6	1.130748	1.838991	1.194178	0.93086	1.266686	1.1191900000000001	1.142405	1.804571	1.140279	1.133317	1.2017959999999999	1.143094
ENSG00000154263	ABCA10	1.763066	1.4826869999999999	1.598643	1.6051549999999999	1.7312269999999998	0.675136	1.8834169999999997	1.6260439999999998	1.77055	1.4475099999999999	1.227193	0.6467170000000001
ENSG00000154265	ABCA5	16.094027	18.007068	13.960748	13.776934999999998	17.147671999999996	8.680852	14.161352	18.506183	14.22983	15.838512	15.745267000000002	9.005891
ENSG00000187258	NPSR1	0.0	0.010537	0.0	0.0	0.0	0.0	0.0	0.0	0.0	0.0	0.0	0.0
ENSG00000180209	MYLPF	0.15795499999999998	0.259237	0.336556	0.157058	0.631212	0.5862200000000001	0.339748	0.32444300000000004	0.318062	0.26852600000000004	0.261528	0.107142
ENSG00000164961	WASHC5	16.954889	17.127157	15.458006	15.648704	15.817955	18.890506	15.886989999999999	17.19655	16.641976	16.096888	15.489381999999999	17.953941
ENSG00000180205	WFDC9	0.0	0.0	0.0	0.0	0.0	0.0	0.0	0.0	0.0	0.0	0.0	0.0
ENSG00000242875	RBMY1B	0.0	0.02444	0.0	0.0	0.0	0.0	0.0	0.0	0.009015	0.0	0.0	0.0
ENSG00000164967	RPP25L	7.820982	11.001092	9.488776000000001	11.091803	11.106604	13.374975000000001	9.968929	9.139936	11.51913	8.056543	10.131169	13.554103999999999
ENSG00000282988	AL031777.3	3.485861	3.8066820000000003	5.045958000000001	3.875222	2.9251500000000004	2.715209	3.254175	3.530575	3.832132	3.8266030000000004	3.419404	2.1180950000000003
ENSG00000165383	LRRC18	0.0	0.0	0.0495	0.10525	0.089458	0.0	0.043449	0.046197	0.0	0.090883	0.051871	0.05176
ENSG00000123444	KBTBD4	8.599563	10.191529000000001	9.169474000000001	8.856624	8.478235999999999	10.604903000000002	9.078095000000001	8.801337	8.240236	9.491764000000002	9.281941999999999	10.677734000000001
ENSG00000165389	SPTSSA	11.794463	15.101843	11.87205	11.872796	14.606441	12.394614	11.505332	14.222978	11.63806	14.44166	13.521359	11.473594
ENSG00000090621	PABPC4	210.85311500000003	237.43746	194.31994699999996	190.544054	220.52235000000002	224.802833	209.06454599999995	237.240243	187.56261900000004	189.10899899999998	209.60570799999996	227.462351
ENSG00000183570	PCBP3	4.557981	4.45855	4.202805	4.725043	3.6602119999999996	1.841677	3.6405909999999997	4.058745	3.813043999999999	4.5780400000000006	4.955593	1.957789
ENSG00000183571	PGPEP1L	0.0	0.0	0.0	0.0	0.0	0.0	0.0	0.0	0.0	0.0	0.0	0.0
ENSG00000183578	TNFAIP8L3	2.730578	1.580517	3.140916	3.4364619999999997	1.77033	2.716086	2.568332	1.819357	3.184306	4.12885	2.086258	2.978418
ENSG00000165688	PMPCA	22.511329	26.576844	25.515694999999997	24.592575	25.650114	34.39365	22.583975000000002	23.09789	25.189596	23.105894000000003	25.893926	33.738558000000005
ENSG00000250021	C15orf38-AP3S2	1.059194	1.222279	2.217679	3.151651	1.487445	5.44812	1.953627	1.161783	2.084009	1.414554	1.262044	0.9114610000000001
ENSG00000116863	ADPRHL2	12.121458	13.110959	13.555563	13.308172	14.194398	14.344916	13.83808	11.818756	12.51953	13.28416	15.102489	13.386779
ENSG00000255767	AC108488.2	1.665647	2.335497	2.006236	1.881148	1.944037	4.874055	2.933794	2.477686	2.050169	2.701411	3.211205	4.250988
ENSG00000006756	ARSD	4.515085	5.622104	4.616796	4.913035	4.978738	6.955441	4.691648	5.506526	5.426415	4.804031	4.951746	7.6269469999999995
ENSG00000006757	PNPLA4	1.0532670000000002	1.7932039999999998	0.858484	1.075601	1.694265	2.190372	0.999143	0.942413	1.220606	1.446849	1.5426909999999998	1.672508
ENSG00000154889	MPPE1	8.691588	7.312871	9.163948	9.7451	9.217641	15.828292	6.9239	8.839958000000001	7.262776999999999	7.952423999999999	8.038808	15.293324
ENSG00000159459	UBR1	7.347624	7.217539	6.958269	7.052548	6.762529	5.928878	6.915871	8.416004000000001	7.230666	7.165637	6.671231	5.966079000000001
ENSG00000165684	SNAPC4	6.444585999999999	9.930699	8.598585	8.117403	8.307531	7.904883	7.0495	9.267531	8.286809	7.518858000000001	8.828059	7.612546
ENSG00000159450	TCHH	0.929633	1.121917	1.363755	1.480122	1.39083	1.613389	1.264634	1.322145	1.411622	1.509864	1.290813	1.775796
ENSG00000100483	VCPKMT	6.462298	7.981498	7.050743000000001	7.801546	7.991611	6.398529	5.843931	7.369637	6.140211	7.828523	7.518311	7.0159389999999995
ENSG00000165685	TMEM52B	6.248499000000001	4.826326	6.758940000000001	5.68316	5.445007	3.761556	6.521792	5.215458	6.3480620000000005	6.192793	5.264768	3.8902520000000003
ENSG00000100485	SOS2	15.41522	15.427261	14.219574	15.034123	13.489404	17.838938	13.766185	15.548533	14.242450000000002	16.392118	14.414710999999999	18.603673999999998
ENSG00000159455	LCE2B	0.0	0.0	0.0	0.0	0.0	0.0	0.0	0.0	0.0	0.0	0.0	0.0
NewGene_7869	NewGene_7869	0.068347	0.540499	0.098889	0.087611	0.131724	0.0	0.27242	0.130586	0.134881	0.091889	0.200276	0.114882
NewGene_7868	NewGene_7868	0.0	0.344549	0.0	0.0	0.0	0.0	0.0	0.0	0.0	0.0	0.0	0.0
ENSG00000129562	DAD1	66.203934	60.029839	63.145696	68.218513	69.377037	65.97126800000001	70.156471	63.10638	72.731238	68.842077	73.133111	64.614654
ENSG00000107651	SEC23IP	11.354211	12.815843999999998	11.556534	11.339985	11.946762000000001	10.820001	11.011311	13.253705	11.674498	11.875888	12.267585000000002	11.253273
ENSG00000006282	SPATA20	16.281658999999998	21.598343	18.97729	22.216891999999998	21.463194000000005	25.884269	17.687734	19.127325999999996	22.917649000000004	19.875353	21.799166000000003	29.160574
ENSG00000006283	CACNA1G	0.542672	0.319248	0.337453	0.511699	0.362287	0.044806	0.42721	0.296177	0.40386299999999997	0.544519	0.373677	0.02295
NewGene_7864	NewGene_7864	0.47225	0.049408	0.153091	0.112688	0.0	1.192032	0.281013	0.179169	0.077086	0.179057	0.214109	1.149009
ENSG00000217442	SYCE3	0.427613	0.696766	0.237832	0.247794	0.872949	0.236197	0.077119	0.100397	0.346731	0.414348	0.177911	0.091494
ENSG00000253649	PRSS51	0.156875	0.244495	0.22639600000000001	0.256766	0.166981	0.169534	0.257433	0.180232	0.192926	0.179255	0.194275	0.111096
ENSG00000158477	CD1A	4.685882	4.486868	5.348563	6.951629	7.274796	0.95699	5.403492	5.50029	6.231351	7.041393	6.804765	1.27203
ENSG00000198718	TOGARAM1	4.125743	4.401896	3.197215	3.497673	3.733673	4.570641999999999	3.5769349999999998	4.243414	3.044127	3.857584	3.727925	4.352663
ENSG00000164037	SLC9B1	0.21015799999999998	0.332747	0.38601300000000005	0.246827	0.42908	0.5264139999999999	0.569661	0.36629199999999995	0.5525040000000001	0.39374200000000004	0.331585	1.013111
ENSG00000164035	EMCN	0.0	0.0	0.0	0.0	0.0	0.0	0.0	0.0	0.0	0.0	0.0	0.0
ENSG00000164032	H2AFZ	179.188293	226.754181	182.86496	191.45224	224.37233	223.192871	192.085785	198.730164	194.818985	202.902634	223.575317	217.975296
ENSG00000164031	DNAJB14	12.284195999999998	11.654876	11.288139000000001	11.022623999999999	11.427342	10.37199	10.67438	13.615409000000001	10.951646	11.895736000000001	11.667361	9.820139999999999
ENSG00000242120	MDFIC2	0.0	0.0	0.0	0.0	0.0	0.0	0.0	0.0	0.0	0.0	0.0	0.0
ENSG00000198712	MT-CO2	2746.006592	2880.596924	2889.461182	2616.797119	2832.883057	3407.425537	2850.459229	3085.439697	2755.333984	2718.964111	2767.19751	3863.494629
ENSG00000198715	GLMP	57.813523	52.913821000000006	52.132177999999996	54.477005000000005	55.929559	100.057615	62.729091	49.043654	52.666133	49.59027700000001	52.071290000000005	102.26850800000001
ENSG00000164038	SLC9B2	2.9768580000000004	4.08984	3.9136960000000003	4.146704	2.927552	3.3094659999999996	3.2534389999999997	3.059354	4.525786	4.2925640000000005	3.8073940000000004	4.6099239999999995
ENSG00000164039	BDH2	15.501441999999999	14.418667999999998	14.345514999999999	16.474827	16.444993	16.664416	13.463165	12.770661	14.819472000000001	15.694608	17.621419	18.910506
ENSG00000100151	PICK1	8.377963	8.874993	8.630013	8.844534	8.966599	11.987532999999999	7.66882	8.286909	8.491693000000001	7.744599	9.169861	13.382624
ENSG00000100150	DEPDC5	6.164145000000001	6.357604	5.4990499999999995	5.978344	5.788959000000001	4.802453	6.335707	6.744447999999999	5.838448	6.311044000000001	6.232372000000001	5.302096
ENSG00000100156	SLC16A8	0.498163	0.967726	0.7394000000000001	0.509707	0.678832	3.2719050000000003	0.689492	1.511074	0.644191	0.661401	0.668194	3.737112
ENSG00000171634	BPTF	16.300153	14.857020999999998	15.125229	15.722472999999997	16.209120000000002	17.561191	13.909249000000003	19.760976	15.155514999999998	15.497173999999998	15.816082000000002	16.853417
ENSG00000161609	CCDC155	0.422127	0.309792	0.308008	0.427653	0.216788	0.225838	0.47078699999999996	0.200024	0.362694	0.852123	0.34900899999999996	0.22694699999999998
ENSG00000120068	HOXB8	0.0	0.0	0.0	0.0	0.053187	0.0	0.0	0.0	0.0	0.028227	0.054744	0.0
ENSG00000284917	EEF1AKMT4-ECE2	0.0	0.0	0.0	0.0	0.0	0.0	0.0	0.0	0.0	0.0	0.0	0.0
ENSG00000125743	SNRPD2	40.878739	42.132386	40.761401	38.812681000000005	39.837688	62.135994000000004	44.64657	35.388197	40.709084	41.073539	43.23677	43.363161000000005
ENSG00000125741	OPA3	6.3100320000000005	6.514673999999999	6.429486000000001	6.6453489999999995	6.219887999999999	5.169919	5.733787	6.688278	6.204943	6.032761000000001	6.257032	5.033906999999999
ENSG00000125740	FOSB	0.200485	0.090359	0.062533	0.142537	0.028242	0.069203	0.071752	0.030978	0.051415	0.199092	0.104981	0.16253299999999998
ENSG00000125746	EML2	20.0576	22.726193	21.426421999999995	24.195142	21.607667999999997	19.803456999999998	23.097744	20.431568	22.083099999999998	24.488966999999995	22.376157999999993	17.970642
ENSG00000125744	RTN2	8.094769	6.482104	8.917274	8.601526999999999	7.136775	8.211824	9.458397000000001	6.504113	7.927168	8.313870999999999	8.187363	6.371469
ENSG00000203546	AL139353.1	0.113812	0.0	0.0	0.048237	0.275238	0.0	0.0	0.131662	0.160232	0.0	0.051899	0.003154
ENSG00000167608	TMC4	0.049007	0.17301499999999997	0.17474900000000002	0.157025	0.22098600000000002	0.524735	0.42838	0.114389	0.145281	0.253037	0.137904	0.8526330000000001
ENSG00000285064	SMIM40	0.0	0.0	0.0	0.0	0.0	0.0	0.0	0.0	0.0	0.059028	0.0	0.0
ENSG00000124299	PEPD	22.120189	25.114250000000002	23.462629000000003	21.789247	25.533189	29.587097000000004	23.543364	22.910244	24.734780999999998	21.974778	23.496168	29.362317
ENSG00000167600	CYP2S1	8.329592	9.619634000000001	10.823257	10.649205	9.313545	6.787554999999999	10.536353	9.370034	9.812311999999999	10.377630000000002	9.61964	8.029914
ENSG00000167601	AXL	4.878896	4.633782	4.39575	5.787265	5.120128	7.363099	4.891555	4.78326	4.083457	4.639081	5.028204	7.260935
ENSG00000167604	NFKBID	19.820616	11.740801	21.093789	21.370634000000003	18.412904	10.352077999999999	19.035905	12.954005999999998	21.121366	19.668632000000002	18.743343999999997	9.654302000000001
ENSG00000243989	ACY1	9.36278	10.127073000000001	9.932762	10.41649	10.858483	15.318379	10.723127	9.626418000000001	11.157806	11.542209000000001	10.644798	16.596346999999998
ENSG00000042832	TG	0.335311	0.249856	0.347275	0.406408	0.308968	0.10565	0.225761	0.322938	0.345213	0.369201	0.379909	0.124747
ENSG00000096717	SIRT1	10.645638	11.499597000000001	9.327175999999998	8.855364	10.136504	8.747592999999998	10.563175	10.380894	9.200126000000001	10.291884999999997	9.800382	8.663595
ENSG00000172671	ZFAND4	2.411442	2.521392	2.53553	2.60716	2.588536	2.634525	2.6636640000000003	3.1025050000000003	2.429776	3.056653	2.9139510000000004	1.696428
ENSG00000046647	GEMIN8	6.7647379999999995	6.7914769999999995	7.318626	7.053171000000001	6.548631	7.384075	7.770102	6.137113	7.630355	7.8759619999999995	6.744716	8.857304
ENSG00000240184	PCDHGC3	16.2793	16.569288	16.761243	16.913228	19.063943	35.513868	15.413845	19.893788999999998	14.585246	16.65985	15.732724000000001	32.52859599999999
ENSG00000166959	MS4A8	0.0	0.0	0.0	0.0	0.0	0.0	0.0	0.0	0.0	0.038417	0.0	0.0
NewGene_2636	NewGene_2636	8.694757	8.666373	8.62243	8.924671	9.161825	8.032503	8.456904	9.132197999999999	8.272832	7.731473000000001	8.913403000000002	7.857168
ENSG00000127241	MASP1	0.0	0.0	0.0	0.0	0.0	0.0	0.0	0.0	0.0	0.0	0.0	0.0
ENSG00000127249	ATP13A4	0.0	0.018409	0.0	0.012421	0.018055	0.0	0.017492	0.0	0.008664	0.024581	0.0	0.014221
ENSG00000283463	HSFX4	0.0	0.014579	0.0	0.058627	0.033297	0.021287	0.028125	0.185003	0.0	0.04886	0.05766	0.0
NewGene_2509	NewGene_2509	0.050413	0.252924	0.049715999999999996	0.16521	0.049489	0.335193	0.175184	0.41473099999999996	0.108622	0.145716	0.116113	0.323836
NewGene_2508	NewGene_2508	0.0	0.0	0.0	0.0	0.0	0.0	0.17818	0.0	0.0	0.0	0.0	0.0
NewGene_2503	NewGene_2503	0.450084	0.550751	0.487191	0.605006	0.542173	0.956383	0.613171	0.459958	0.673849	0.87851	0.477557	1.474619
NewGene_2501	NewGene_2501	0.0	0.0	0.0	0.0	0.0	0.0	0.0	0.25152	0.0	0.0	0.0	0.0
ENSG00000136425	CIB2	0.921978	0.721438	1.171645	0.8979579999999999	1.226099	0.386301	1.3424760000000002	0.6804349999999999	1.258565	1.0399349999999998	1.089918	0.150408
NewGene_2507	NewGene_2507	0.0	0.0	0.0	0.072524	0.0	0.383002	0.0	0.0	0.0	0.0	0.089088	0.221392
NewGene_2506	NewGene_2506	0.124145	0.0	0.0	0.0	0.0	0.0	0.0	0.0	0.0	0.0	0.0	0.195568
NewGene_1854	NewGene_1854	0.0	0.055563	0.0	0.185435	0.0	0.326725	0.116042	0.027254	0.125937	0.299932	0.0	0.176257
ENSG00000010322	NISCH	46.475851	70.457838	62.244379	63.453376999999996	61.118228	80.950376	46.09916199999999	74.146951	65.61434299999999	60.95995	64.170459	81.464971
NewGene_1856	NewGene_1856	0.2301	0.0	0.142692	0.308941	0.198222	0.468503	0.166398	0.220798	0.347106	0.119394	0.065921	0.20124
ENSG00000158195	WASF2	35.730659	39.751713	36.404305	35.955551	35.092926	43.845451	34.560861	42.842724	34.801606	37.239468	36.376333	44.151098
NewGene_1851	NewGene_1851	1.0241120000000001	0.458697	0.21857	0.600794	0.245491	0.42765899999999996	0.29786999999999997	0.679773	0.156184	0.628331	0.329873	0.613974
ENSG00000060642	PIGV	3.833052	5.406556999999999	4.068647	4.311549	4.65956	3.953608	4.635826	5.042693999999999	4.261748	3.6515050000000002	4.480217	4.671183
NewGene_1859	NewGene_1859	0.0	0.0	0.163522	0.0	0.0	0.0	0.196371	0.0	0.207401	0.340173	0.129608	0.0
ENSG00000128652	HOXD3	0.0	0.0	0.0	0.0	0.0	0.0	0.0	0.0	0.0	0.0	0.0	0.0
ENSG00000128656	CHN1	0.154841	0.270343	0.15718	0.193469	0.189835	0.165277	0.176069	0.26578199999999996	0.33047	0.299208	0.263976	0.13323
ENSG00000128654	MTX2	20.624233999999998	21.305719	20.795107	18.759814000000002	23.523293000000002	21.886438	19.354092	21.747382	20.388449	21.266659999999998	24.044262	23.603735
ENSG00000128655	PDE11A	0.0	0.0	0.0	0.0	0.0	0.0	0.0	0.0	0.0	0.0	0.0	0.0
ENSG00000276289	KCNE1B	0.171864	0.507049	0.209678	0.113543	0.143322	1.348258	0.107111	0.150214	0.531258	0.097673	0.366218	1.263893
ENSG00000173542	MOB1B	11.172619000000001	9.329783	8.618704000000001	8.519971	8.441317999999999	8.397347	9.870052	10.173924	8.877873	11.025046	8.417978999999999	8.246165
ENSG00000157211	CDCP2	0.0	0.0	0.0	0.0	0.0	0.0	0.0	0.0	0.0	0.0	0.0	0.0
ENSG00000157212	PAXIP1	6.130476	7.9633769999999995	6.48709	7.166341	7.702424	6.206993000000001	6.164131	7.453748	6.753629	7.024407	7.396233	6.538091
ENSG00000157214	STEAP2	0.0075	0.006675	0.023078	0.005697	0.023854	0.0	0.0	0.013165	0.007477	0.007391	0.011946	0.008259
ENSG00000204099	NEU4	0.965109	0.062016	0.683995	0.682858	0.19867	0.0	0.9350990000000001	0.228842	0.361138	0.582573	0.32293099999999997	0.0
ENSG00000122033	MTIF3	30.188814999999998	29.047981	31.341068	26.218709	30.339028000000003	34.137536	26.322895	28.739145999999998	29.190656	28.614445	28.342678	34.053494
ENSG00000157219	HTR5A	0.0	0.0	0.0	0.0	0.0	0.0	0.0	0.0	0.0	0.0	0.0	0.0
ENSG00000173548	SNX33	5.645848	6.505081	6.362942	6.686464	5.725068	7.331975	6.194775	6.136303	5.359382	6.15606	5.903479	7.291874
ENSG00000137486	ARRB1	20.519896	24.114311	22.924505	21.310028000000003	20.901203	23.634816	21.62408	27.572483000000002	22.184062	21.531049	22.181325	23.567282000000002
ENSG00000174013	FBXO45	5.320352000000001	6.406535	5.705429	5.049894	5.400073	4.640288	5.187791	5.930077	5.463614	5.553459	5.624286	5.215135999999999
ENSG00000174015	SPERT	0.0	0.0	0.0	0.0	0.0	0.0	0.0	0.0	0.0	0.0	0.0	0.0
ENSG00000158445	KCNB1	0.0	0.0	0.0	0.0	0.0	0.0	0.0	0.00757	0.0	0.0	0.0	0.004939
ENSG00000174016	TENT5D	0.0	0.0	0.0	0.0	0.0	0.0	0.0	0.0	0.0	0.0	0.0	0.0
ENSG00000235118	FAM237A	0.0	0.0	0.0	0.0	0.0	0.0	0.0	0.0	0.0	0.0	0.0	0.0
ENSG00000044090	CUL7	12.157883000000002	14.222511	14.963693	15.277686000000001	13.929288	11.589155	13.686038	14.689551999999999	14.234978	13.899781	13.863736	12.833558
ENSG00000279395	OR5L1	0.0	0.0	0.0	0.0	0.0	0.0	0.0	0.0	0.0	0.0	0.0	0.0
ENSG00000204323	SMIM5	0.46704500000000004	0.6521870000000001	0.528208	0.5454289999999999	0.44777100000000003	0.541833	0.357409	0.539445	0.601695	0.477365	0.382202	0.613399
ENSG00000254004	ZNF260	6.84186	8.578518999999998	6.935853999999999	6.951681000000001	7.3038	6.3740630000000005	5.748932999999999	8.560911	6.3958129999999995	7.229391000000001	7.246027	6.833761000000001
ENSG00000130287	NCAN	0.015526	0.0	0.016538	0.007074	0.0	0.006992	0.0	0.006594	0.023074	0.024008	0.011951	0.009186
ENSG00000272949	AC093668.2	0.0	0.028724	0.037093	0.005954	0.0	0.0	0.0	1e-06	0.0	0.038652	1e-06	10.116663
ENSG00000130283	GDF1	0.015733	0.054498	0.082106	0.0	0.347128	0.074748	0.0	0.0	0.0	0.0	0.0	0.102229
ENSG00000087111	PIGS	24.146772	28.050523	27.354472	27.047713	28.849719	38.885445000000004	25.381749	25.029522	27.314634	26.059328	26.744791	37.349202000000005
NewGene_5373	NewGene_5373	0.0	0.10461	0.20208	0.0	0.0	0.0	0.64325	0.0	0.0	0.0	0.233577	0.139086
ENSG00000154743	TSEN2	2.9435770000000003	3.243109	2.6600870000000003	2.76495	3.154796	5.171935	3.5460130000000003	3.9082850000000002	4.126850999999999	2.513941	4.784287	5.7186829999999995
ENSG00000159714	ZDHHC1	1.359673	0.863462	1.893122	1.956454	1.519574	0.5426439999999999	1.703671	1.2224519999999999	1.912434	2.0762359999999997	1.118813	0.667142
ENSG00000159713	TPPP3	1.295604	1.48674	1.9585839999999999	1.798283	1.740009	0.052193	1.234112	1.455121	1.8944889999999999	2.5374589999999997	1.345951	0.023094
ENSG00000121075	TBX4	0.482009	0.558651	0.741923	0.932276	0.736794	0.966185	0.682061	0.490874	0.593831	0.605191	0.6910379999999999	0.8417979999999999
ENSG00000121073	SLC35B1	24.278866999999998	31.614907000000002	24.79079	27.121368999999994	30.560498000000003	33.307396000000004	24.278751	28.570132	27.009933	26.579956000000003	29.470316999999998	34.240823999999996
ENSG00000171570	RAB4B-EGLN2	2.032135	3.751163	10.155043	0.0	7.391258	5.180476	6.389019	2.108787	0.0	6.133689	15.570813	9.292727
ENSG00000120306	CYSTM1	16.201437000000002	9.028526	12.171259	12.34437	12.761159000000001	9.308419	15.973431	8.997255	11.184155	11.486094	9.244128	9.93907
ENSG00000171574	ZNF584	3.808054	3.3455799999999996	4.182626	3.26706	3.294716	3.701525	3.3696669999999997	3.451608	4.00368	3.2265219999999997	3.501223	3.5683480000000003
ENSG00000111405	ENDOU	0.0	0.055192	0.097222	0.029195	0.083277	0.126819	0.0	0.114266	0.189664	0.086811	0.07206	0.026097
ENSG00000111404	RERGL	0.0	0.0	0.0	0.0	0.0	0.0	0.0	0.0	0.0	0.0	0.0	0.0
NewGene_5367	NewGene_5367	0.115952	0.395861	0.345634	0.235435	0.453359	0.304733	0.173092	0.248469	0.222744	0.206028	0.463896	0.09536
NewGene_5364	NewGene_5364	0.096776	0.213981	0.21677	0.26648	0.38094	0.0	0.249169	0.281454	0.053554	0.162293	0.157183	0.065016
NewGene_5365	NewGene_5365	0.071225	0.0	0.05244	0.215272	0.334529	0.0	0.0	0.164621	0.113461	0.0	0.387828	0.0
NewGene_5362	NewGene_5362	0.051394	0.099515	0.100779	0.0	0.206481	0.0	0.0	0.113006	0.153708	0.0	0.324586	0.0
NewGene_5363	NewGene_5363	0.0	0.0	0.197476	0.22393	0.110241	0.0	0.0	0.143349	0.0	0.610401	0.535738	0.388477
NewGene_5361	NewGene_5361	0.104479	0.290571	0.116245	0.3532	0.232636	0.681648	0.20525	0.543555	0.310604	0.394093	0.355532	0.41794299999999995
ENSG00000135502	SLC26A10	1.30014	1.083835	1.924871	1.69184	1.262706	0.329859	1.465406	1.202167	1.283879	1.243099	1.090797	0.282103
ENSG00000135503	ACVR1B	9.072712999999998	9.372851999999998	10.822284	10.577965999999998	9.486921	7.374278	10.604503000000001	10.714675	9.946726	10.738221000000001	9.035554	8.146676
ENSG00000087128	TMPRSS11E	0.0	0.0	0.0	0.0	0.0	0.0	0.0	0.0	0.0	0.0	0.0	0.0
ENSG00000135506	OS9	177.458728	176.360761	177.80669699999999	179.58034999999998	182.498163	234.383369	182.359563	166.02693900000003	178.45868700000003	169.055937	177.119493	235.31571999999997
NewGene_5369	NewGene_5369	0.0	0.171209	0.0	0.0	0.0	0.0	0.0	0.0	0.0	0.0	0.0	0.0
ENSG00000041802	LSG1	11.4792	15.355355	12.282395999999999	12.551586	13.17106	15.470256	11.882231	14.268846	12.985796	11.623919	12.958994	14.853845999999999
ENSG00000273398	AC017083.3	0.042944	0.052396	0.0	0.090644	0.024842	0.071129	0.134465	0.086374	0.012412	0.035557	0.163363	0.049434
ENSG00000174903	RAB1B	53.579929	54.497431999999996	57.974686	53.971246	57.732471	66.34935	55.76199	50.137318	59.631756	54.700344	59.410151000000006	67.349867
ENSG00000102763	VWA8	6.1120719999999995	6.749121	6.179062	6.622962	6.716119000000001	6.309502	5.76994	7.04116	6.697097	6.865341	6.454121	6.516877999999999
ENSG00000102760	RGCC	32.613472	18.776432	20.484781	18.465221	22.259674	35.391056	32.909527	14.090216	21.178637	17.378218	21.256636	37.088615
ENSG00000198455	ZXDB	1.168574	1.262257	1.000048	0.922133	1.166417	1.358006	1.061418	1.152148	1.191907	1.086823	1.145962	1.3851
ENSG00000198453	ZNF568	0.32588300000000003	0.431168	0.23591099999999998	0.513936	0.629049	0.449955	0.448212	0.6195250000000001	0.39983	0.44305300000000003	0.40783800000000003	0.537208
ENSG00000109790	KLHL5	52.67977299999999	50.076845999999996	50.944309000000004	50.176995000000005	47.601617000000005	15.866621	53.453965999999994	50.481862	49.229245999999996	53.158120000000004	48.956483	17.185269
ENSG00000147488	ST18	0.023189	0.0	0.16458399999999998	0.025319	0.054382	0.013023	0.083293	0.099298	0.036291	0.045619	0.066879	0.047003
ENSG00000109794	FAM149A	0.0	0.0	0.0	0.0	0.0	0.0	0.0	0.0	0.0	0.0	0.0	0.0
NewGene_5942	NewGene_5942	2.687906	2.6249000000000002	2.3785	2.894221	2.754607	3.7588500000000002	2.297311	2.788392	2.4974779999999996	2.843023	2.7156400000000005	3.2256679999999998
ENSG00000147485	PXDNL	0.016064	0.017197	0.022422	0.00906	0.0	0.0	0.007973	0.0	0.025134	0.010962	0.0	0.017786
NewGene_5941	NewGene_5941	0.8515	0.444868	0.398756	0.548396	0.340874	0.25552	0.489022	0.821151	0.377646	0.595775	0.461063	0.209498
NewGene_5947	NewGene_5947	0.0	0.0	0.0	0.0	0.0	0.0	0.076802	0.0	0.0	0.087958	0.0	0.186201
NewGene_5945	NewGene_5945	0.0	0.101575	0.219953	0.217402	0.0	0.0	0.236626	0.15786	0.0	0.105063	0.131676	0.0
ENSG00000068885	IFT80	9.842071	10.528437	8.519067999999999	9.407693	8.623609000000002	7.984205	7.952554999999999	10.090939	8.533294	9.734065000000001	9.831055000000001	9.166092
NewGene_4017	NewGene_4017	0.893446	1.173526	0.602542	0.7153229999999999	0.934238	0.43798800000000004	0.9533999999999999	0.507384	0.976879	0.624192	0.802945	0.548423
ENSG00000136856	SLC2A8	1.663976	2.517264	2.501113	2.0778149999999997	1.802902	3.297958	2.500632	1.837883	2.124588	1.820927	1.8898840000000001	3.5848489999999997
ENSG00000136854	STXBP1	11.404355	7.684329999999999	8.983661	9.341211999999999	8.863331000000002	9.09575	10.673325	8.780768999999998	8.460853	9.257729000000001	8.412792000000001	9.524172
NewGene_4013	NewGene_4013	0.629474	0.261014	0.32285200000000003	0.327195	0.349963	1.3769950000000002	0.727525	0.347157	0.618712	0.436908	0.30744099999999996	1.647678
NewGene_4012	NewGene_4012	0.200697	0.545536	0.143702	0.129522	0.194336	0.239146	0.16722	0.261725	0.18753499999999998	0.220611	0.39697099999999996	0.212925
NewGene_4011	NewGene_4011	0.13261	0.0	0.147968	0.140437	0.0	0.144908	0.056045	0.420334	0.0	0.092589	0.0	0.042553
ENSG00000132570	PCBD2	5.557378999999999	7.002097	5.268119	6.509387	7.372834	7.546087	6.062507000000001	5.959049	5.412088000000001	5.914281	5.545698	9.011323
NewGene_4019	NewGene_4019	0.254097	0.452194	0.281326	0.201647	0.349366	0.575672	0.371409	0.207728	0.521907	0.377501	0.783181	0.562279
NewGene_4018	NewGene_4018	0.0	0.0	0.0	0.0	0.0	0.0	0.0	0.0	0.0	0.0	0.0	0.195568
ENSG00000285304	Z83844.3	2.818061	0.724992	0.818176	3.656863	0.309843	0.0	1.220911	0.971362	0.471523	0.096011	0.803625	0.171362
ENSG00000065457	ADAT1	17.957182999999997	18.893065	19.261728	20.073715999999997	21.543755	16.765781	15.11881	21.943319	18.351928	18.889194	19.371158	17.309469999999997
ENSG00000172081	MOB3A	65.48632599999999	57.795232	69.35552299999999	77.940143	68.42953800000001	39.579947	70.93675900000001	65.370224	67.417048	74.83223799999999	67.903888	43.58029
ENSG00000172086	KRCC1	28.423712	26.034767	24.596329	24.967545	25.08997	28.451149	25.006325	24.512987	25.017933	26.430826	24.900177	28.162487
ENSG00000108774	RAB5C	118.256418	132.977779	127.967404	121.914488	135.907041	136.378747	124.267369	113.944488	129.262312	121.81356299999999	134.87088599999998	131.76797
ENSG00000078269	SYNJ2	5.41305	4.303445999999999	5.944711	5.491874	4.998997999999999	3.178229	6.18332	4.339708	5.347715	5.398338000000001	4.767996999999999	3.273239
ENSG00000108771	DHX58	7.063693000000001	7.262577	6.6683829999999995	8.870051	7.717046	5.758464	6.445555	6.182944000000001	8.138741	8.047788	7.865385000000001	5.775443
ENSG00000146281	PM20D2	4.965933	6.989914	5.190079	5.403353	5.788386	10.267741	4.598209	7.066792	5.071635	5.959342	5.800535	10.776001
ENSG00000146282	RARS2	20.913108	22.237135	19.556843	20.23139	21.757458	21.640741	20.566868	21.479954	21.900962999999997	22.368371999999997	20.149261	19.370552
ENSG00000146285	SCML4	0.0	0.019751	0.0	0.0	0.0	0.0	0.0	0.0	0.0	0.0	0.024263	0.058024
ENSG00000063854	HAGH	12.789903999999998	12.630444	13.460090000000001	14.830049	13.986145	30.747422999999998	15.053404999999998	12.590188999999999	16.691105	14.900156	15.905130000000002	20.114166
ENSG00000066379	ZNRD1	7.290786	7.477261	7.891026	7.957998	8.360064	9.667045	7.5344	7.315002	9.400452999999999	8.290135	9.827316	9.083575
ENSG00000132394	EEFSEC	4.923058999999999	4.888529	5.385725	5.388790999999999	5.680991	6.38893	6.096034	4.886684	4.596507	4.999194	5.18914	5.4394599999999995
ENSG00000145390	USP53	4.71119	4.729018	4.6232180000000005	4.5067770000000005	4.580450999999999	3.610191	4.167230999999999	5.1350679999999995	4.403076	5.242591	4.508273	4.393473
ENSG00000145391	SETD7	11.578947	14.982739999999998	13.69516	12.988957999999998	12.614565999999998	12.130648999999998	11.654214000000001	15.778517	13.172658	14.323101999999999	13.960399	15.198251
NewGene_7030	NewGene_7030	0.610824	0.503887	0.513331	0.579798	0.8999780000000001	0.12314	0.48342799999999997	0.664542	0.772228	0.47473699999999996	0.66438	0.567064
ENSG00000133627	ACTR3B	2.57414	2.910591	3.182042	3.420221	3.4086429999999996	3.6603070000000004	3.160228	2.975355	2.8492480000000002	2.9844939999999998	2.495393	3.238856
ENSG00000138639	ARHGAP24	0.490499	0.55514	0.670094	0.694125	0.570298	0.114929	0.49527499999999997	0.660323	0.686069	0.565991	0.6277499999999999	0.09253
ENSG00000139946	PELI2	1.273603	1.3047009999999999	1.613084	1.231107	1.226269	1.518734	1.308987	1.321806	1.111434	1.446729	1.433056	1.313935
ENSG00000101442	ACTR5	4.880798	6.47667	5.388794	6.026845	6.024024	4.011361	5.684958	6.065814	5.62899	6.381934	6.638432	4.754318
ENSG00000101443	WFDC2	0.039119	0.209421	0.303009	0.276003	0.432452	0.076351	0.171934	0.265045	0.292385	0.0	0.12773500000000002	0.0
ENSG00000145642	SHISAL2B	0.0	0.0	0.073335	0.0	0.0	0.0	0.110994	0.0	0.0	0.0	0.0	0.0
ENSG00000101441	CST4	0.0	0.0	0.0	0.0	0.0	0.0	0.0	0.0	0.0	0.0	0.0	0.0
ENSG00000101446	SPINT3	0.0	0.0	0.0	0.0	0.0	0.0	0.0	0.0	0.0	0.0	0.0	0.0
ENSG00000101447	FAM83D	5.790693	8.041807	5.142923	6.5247910000000005	7.193708	8.454048	5.941246	7.638218	5.680631	6.526722	5.639413	8.377217
ENSG00000115896	PLCL1	0.092513	0.057896	0.038884	0.027561	0.024836	0.032831	0.03716	0.059966	0.027561	0.015598	0.074903	0.022623
ENSG00000101445	PPP1R16B	16.439274	11.493174	17.238291	22.30072	13.931897999999999	1.314383	16.6283	13.424601	16.798391	22.084026	15.351353	1.702075
ENSG00000145649	GZMA	0.0	0.0	0.0	0.0	0.0	0.0	0.0	0.0	0.0	0.0	0.0	0.0
ENSG00000101448	EPPIN	0.021148	0.0	0.0	0.022666	0.0	0.0	0.0	0.0	0.0	0.0	0.0	0.0
ENSG00000214063	TSPAN4	2.899014	4.399515000000001	3.3432479999999996	3.404312	3.4281439999999996	3.4028069999999997	3.445074	3.423615	3.1498710000000005	2.654724	2.796426	2.989343
ENSG00000137812	KNL1	6.071146000000001	8.040783	5.999997	6.141657	6.171334	8.102213	5.057834	8.659205	6.5275739999999995	7.097906	6.9462209999999995	8.367934
ENSG00000172339	ALG14	0.892983	0.911627	0.718398	1.052897	0.860675	0.739168	0.919473	0.798756	0.965812	0.984892	0.976975	0.872953
ENSG00000137814	HAUS2	12.502035	12.153806000000001	11.591092999999999	12.754256000000002	11.923834	11.324186000000001	11.024002000000001	12.09288	11.871474	12.290447	12.042583	10.85549
ENSG00000137815	RTF1	23.250161	23.46034	23.761929	24.228169	24.800753	24.908324	21.910641	25.820681999999998	22.704167	23.581126	22.807624999999998	25.446469
ENSG00000137817	PARP6	27.316247	35.53623699999999	30.593510000000002	30.071072	32.678439000000004	35.732465	28.855434999999996	33.251118999999996	30.518829	27.279651	32.229501	34.35047599999999
ENSG00000137818	RPLP1	360.10537300000004	433.26151999999996	393.288841	383.104019	392.906925	512.405665	446.479938	382.263237	389.308138	344.587894	434.51714799999996	500.25862900000004
ENSG00000137819	PAQR5	3.3588639999999996	3.588913	4.573999	3.761781	4.317353	2.809683	3.783034	4.361452	4.051456	3.95268	4.244734	2.932376
ENSG00000172331	BPGM	8.012448	6.488910000000001	5.900606000000001	6.195775	6.554965	4.019957	5.906955999999999	6.644433	7.4779919999999995	6.131164	6.94252	5.858916
ENSG00000258052	AC025263.2	0.0	0.0	0.0	0.0	0.0	0.0	0.0	0.0	0.0	0.0	0.0	0.0
ENSG00000173068	BNC2	0.0	0.010929	0.010765	0.0	0.0	0.008163	0.007907	0.0	0.0	0.0	0.0	0.0
ENSG00000173065	FAM222B	5.540673	4.3453940000000015	5.196422	5.494281	4.959227	5.549501	5.211582	5.175514	4.255996000000001	4.526849	4.556540999999999	5.605183
ENSG00000173064	HECTD4	5.630861	6.503748	6.397435	6.467283	5.8066819999999995	7.838561	5.953646000000001	7.476196	6.7687409999999995	6.340402	6.6139920000000005	7.703871
NewGene_1625	NewGene_1625	0.041623	0.0	0.0	0.0	0.34238	0.0	0.0	0.0	0.0	0.0	0.0	0.274194
ENSG00000138092	CENPO	7.860982	7.962223000000001	6.894017	7.590059999999999	8.160904	8.235917	7.30576	7.223539	7.330412	8.589383000000002	8.343086	7.465933
ENSG00000138095	LRPPRC	24.030119	29.596621	24.152396	23.333054	25.701459999999997	28.01455	22.046355000000002	29.642503	26.053650000000005	24.688104	26.216504000000004	29.919710000000002
ENSG00000267855	NDUFA7	16.30671	17.996868	16.542028000000002	18.52505	20.462708000000003	25.760197	19.772328	15.532670000000001	22.354312	18.713352	20.320438	26.067915
ENSG00000054148	PHPT1	23.109537	26.087909	26.650918	26.515559	29.666919	27.329857	26.026993	22.886278	28.02982	22.994121	28.673227999999998	25.21858
ENSG00000080618	CPB2	0.0	0.09335	0.0	0.055683	0.0	0.051625	0.108882	0.127454	0.029537	0.12396	0.0	0.12099
ENSG00000085224	ATRX	8.946712999999999	9.148316999999999	8.236690000000001	8.346604	8.005	9.089318	7.861148	10.279898	9.071598999999999	9.117834	8.588091	8.326501
ENSG00000144119	C1QL2	0.0	0.0	0.0	0.0	0.0	0.0	0.020408	0.0	0.0	0.0	0.0	0.0
ENSG00000144118	RALB	47.213247	45.109668	42.414142	42.326764	46.761845	62.61029	49.062664	41.471129	44.465678999999994	45.188109	45.858453000000004	60.041613
ENSG00000144115	THNSL2	1.2147010000000003	1.423221	1.935601	1.7963709999999997	2.338397	1.670358	2.054109	1.46645	1.65796	1.4485510000000001	1.3239779999999999	1.792371
ENSG00000100311	PDGFB	1.660734	1.289898	2.13397	2.168263	1.243813	0.097995	1.8679510000000001	1.110434	2.0127800000000002	1.677074	1.502938	0.064169
ENSG00000150433	TMEM218	13.651848999999999	18.961711	14.215791	15.419142000000003	17.078853000000002	17.434329	15.372914	16.01757	14.354297	15.487057000000002	17.653953	17.595454
ENSG00000104671	DCTN6	24.335748	23.300748000000002	23.152832999999998	24.494452	22.87531	21.326603999999996	25.449566	23.743818	24.353463999999995	24.542910000000003	24.563608	21.804235000000002
ENSG00000100314	CABP7	0.105446	0.05395	0.00128	0.03001	0.01898	0.037796	0.029842	0.037584	0.0	0.113521	0.051355	0.052898
ENSG00000100316	RPL3	543.64546	626.6619840000001	567.9315310000001	536.38874	635.30496	689.667129	595.543996	532.522298	597.082502	548.765557	602.0392800000001	668.3708349999999
ENSG00000100319	ZMAT5	4.755021	5.406715	5.692873	5.708252	7.016203	6.319889	5.133521	3.583811	5.34179	5.211568	6.189105	8.33197
ENSG00000104679	R3HCC1	12.972736999999999	13.640255999999999	12.665692	13.215176	13.072848	11.25073	11.712754	10.492431	12.591712	12.593723	14.135402	10.687306
ENSG00000238227	TMEM250	13.116495	15.402754	14.708232999999998	15.642295	14.421359	23.942971	14.873886	15.486539	14.196003000000001	15.093125	15.200396	23.470912
ENSG00000156873	PHKG2	8.818891	11.577689	8.402041	11.382752000000002	10.367602000000002	14.184026	7.820448	10.991691999999999	11.961651	11.100324	11.090606000000001	11.590670000000001
ENSG00000203783	PRR9	0.0	0.0	0.0	0.0	0.0	0.0	0.0	0.0	0.0	0.0	0.0	0.0
ENSG00000203780	FANK1	0.214894	0.471541	0.063768	0.31183	0.328082	0.532657	0.174468	0.247759	0.135789	0.098718	0.0	0.266039
ENSG00000203786	KPRP	0.0	0.0	0.0	0.0	0.0	0.0	0.0	0.0	0.0	0.0	0.0	0.0
ENSG00000156876	SASS6	4.053496	5.562266	4.0492	4.690982	5.119193	5.473644	4.006554	5.803757	4.70357	4.896528	4.946092	4.598615
ENSG00000156875	MFSD14A	27.756565	27.873894	29.065723	24.278912	31.333147	28.90534	29.002283	30.541283	20.716679	25.9837	25.944286	26.904192
ENSG00000203785	SPRR2E	0.0	0.0	0.0	0.0	0.0	0.0	0.0	0.0	0.0	0.0	0.0	0.0
ENSG00000181371	OR5M8	0.0	0.0	0.0	0.0	0.0	0.0	0.0	0.0	0.0	0.0	0.0	0.0
ENSG00000182938	OTOP3	0.0	0.0	0.0	0.0	0.0	0.0	0.0	0.0	0.0	0.0	0.0	0.0
ENSG00000181374	CCL13	0.370446	0.122659	0.30763	0.370832	0.125512	0.0	0.196187	0.0	0.333055	0.394979	0.293539	0.0
ENSG00000172687	ZNF738	6.722991	6.975492000000001	6.565902	6.9809719999999995	7.142384	6.702211	5.696907	7.757181000000001	5.814816	7.024967	7.361408	6.253905
ENSG00000181378	CFAP65	0.0	0.0	0.0	0.0	0.0	0.0	0.0	0.0	0.0	0.0	0.0	0.009856
ENSG00000182931	WFDC10B	0.0	0.0	0.0	0.0	0.0	0.0	0.0	0.0	0.0	0.0	0.0	0.0
ENSG00000112812	PRSS16	0.296943	0.588949	0.303574	0.505647	0.58884	1.581434	0.378039	0.550896	0.530942	0.570627	0.620721	1.33974
ENSG00000182934	SRPRA	74.403941	84.672739	80.155322	81.40518300000001	83.21188599999999	69.893002	75.584588	83.32927500000001	86.542115	80.70274599999999	83.178268	69.945762
ENSG00000064195	DLX3	0.7283200000000001	0.763684	0.9523229999999999	1.012722	0.921018	10.451773	0.798774	1.26095	0.554474	0.8964129999999999	0.901051	10.098086
NewGene_3173	NewGene_3173	0.0	0.0	0.0	0.0	0.0	0.0	0.196635	0.0	0.0	0.0	0.0	0.0
ENSG00000064199	SPA17	1.939337	2.098214	2.358403	2.4619850000000003	2.801546	4.850664	1.692778	2.6162729999999996	2.151211	2.141969	2.369373	3.7852110000000003
ENSG00000086758	HUWE1	15.425552999999999	16.900206999999998	15.532971	17.722310999999998	15.58711	13.775732	14.278837	21.141265	15.304354	15.735536	16.985105	15.700801
ENSG00000175946	KLHL38	0.330709	0.228743	0.157227	0.200252	0.366324	0.18446	0.238143	0.309783	0.118505	0.156302	0.206084	0.172577
ENSG00000260851	AC010542.3	0.0	0.0	0.146864	0.031462	0.098527	0.05701	0.052207	0.404215	0.0	0.319648	0.094151	0.0
ENSG00000169660	HEXD	11.632559	18.741629	14.524134	17.32343	17.409292	25.634037	11.43805	13.679094000000001	15.824564999999996	13.916384999999998	15.220334999999997	26.818237999999997
ENSG00000156299	TIAM1	0.038486	0.047905	0.015256	0.035816	0.042304	0.120136	0.019575	0.058743	0.055506	0.063579	0.067644	0.045578
ENSG00000156298	TSPAN7	0.454706	0.480555	0.429709	0.483993	0.660772	0.030512	0.397242	0.659828	0.537689	0.270775	0.689148	0.136457
ENSG00000168398	BDKRB2	0.065808	0.053705	0.082336	0.057192	0.051551	0.017076	0.064035	0.028766	0.056105	0.112436	0.093564	0.017142
ENSG00000168393	DTYMK	16.958066000000002	26.602129999999995	20.605642999999997	23.589879	24.608453000000004	27.429969	22.712621000000002	21.657724	23.477556	22.587458999999996	26.598172	24.654570000000003
ENSG00000269533	AC003002.3	0.0	0.0	0.0	0.007809	0.0	0.027408	0.004694	0.0	0.0	0.0	0.017571	0.0
ENSG00000168397	ATG4B	26.764259000000003	26.306314	28.096485	30.345554	28.979066	30.283083999999995	22.767058000000002	22.121034	23.172804999999997	26.019375	26.33779	27.988946000000002
ENSG00000168395	ING5	5.404246	7.394261	6.908011	6.623813	7.328943000000001	8.405298	6.685395	7.121338000000001	6.457933	6.980371	8.319904	8.16906
ENSG00000168394	TAP1	30.933491	33.157635	33.001846	33.699554	34.946682	36.956924	33.559464	30.2733	33.398891	33.359921	35.429981	37.347221
ENSG00000197822	OCLN	0.35934900000000003	0.358251	0.298732	0.348835	0.463922	2.643932	0.260384	0.443527	0.217113	0.350694	0.343074	4.122212
ENSG00000197826	CFAP299	0.0	0.0	0.0	0.0	0.0	0.0	0.0	0.0	0.0	0.0	0.0	0.0
ENSG00000228083	IFNA14	0.0	0.0	0.0	0.0	0.0	0.0	0.0	0.0	0.0	0.0	0.0	0.0
ENSG00000180425	C11orf71	1.19327	1.023617	0.738617	0.769401	0.588952	1.429625	0.818481	0.704125	1.168097	1.139822	0.9360329999999999	1.399691
ENSG00000180424	DEFB123	0.0	0.0	0.0	0.0	0.0	0.0	0.0	0.0	0.0	0.0	0.0	0.0
ENSG00000180423	HARBI1	1.201288	1.861859	1.484472	1.6806020000000002	1.759601	1.532019	1.259044	1.8246310000000001	2.055274	2.0145210000000002	1.4691509999999999	1.738108
ENSG00000103152	MPG	13.801955999999999	14.024293	16.010403	14.977046	15.545706	37.122125	17.550091	11.377574000000001	16.63788	13.301556999999999	16.381086	33.687941
ENSG00000151470	C4orf33	5.827085	4.425231999999999	3.851203	4.517775	2.248332	4.061825	2.26519	5.8289349999999995	2.8450379999999997	5.571604	2.098831	6.084211
ENSG00000123500	COL10A1	0.0	0.012885	0.0	0.0	0.0	0.016652	0.012531	0.0095	0.012227	0.0	0.0	0.031365
ENSG00000123505	AMD1	59.59886	65.581197	55.40733	49.625833	64.19972200000001	54.995008999999996	52.046447	61.352931	53.566444999999995	54.241227	64.841645	54.474371000000005
ENSG00000151475	SLC25A31	0.0	0.0	0.0	0.0	0.0	0.0	0.0	0.0	0.0	0.0	0.0	0.0
ENSG00000156127	BATF	4.852335	3.021652	6.399794	5.810796	3.83351	9.716644	4.198782	3.370695	5.674285	5.246906	4.624361	7.960008
ENSG00000153187	HNRNPU	139.513322	154.447964	135.406874	130.692029	141.87694299999998	188.126261	125.450283	163.211747	133.012794	140.84150300000002	140.86649699999998	177.60600399999998
ENSG00000013523	ANGEL1	22.276675000000004	23.526252999999997	21.841226	20.453115	20.233157	16.427298	22.938436	25.290077	21.992262000000004	19.67979	20.246691	17.363396
ENSG00000142515	KLK3	0.0	0.0	0.031251	0.0	0.0	0.0	0.0	0.0	0.0	0.0	0.0	0.0
NewGene_8033	NewGene_8033	0.0	0.0	0.0	0.0	0.0	0.0	0.0	0.0	0.0	0.173261	0.0	0.0
NewGene_8035	NewGene_8035	0.442239	0.201527	0.44728100000000004	0.68561	0.6907099999999999	0.899432	0.6486609999999999	0.7419749999999999	0.5229699999999999	0.7903789999999999	0.481622	0.6245320000000001
NewGene_8034	NewGene_8034	0.0	0.0	0.0	0.216217	0.109158	0.52687	0.0	0.0	0.0	0.122256	0.087237	0.111628
NewGene_8037	NewGene_8037	1.7814150000000002	1.3577210000000002	1.0245980000000001	1.7602379999999997	1.4628810000000003	2.522195	1.957509	1.699303	1.7281239999999998	1.8437099999999997	1.595766	2.156559
ENSG00000142512	SIGLEC10	3.612604	3.779052	4.237747	4.362593	4.979395	1.0175690000000002	3.1063609999999997	3.7492970000000003	4.558173	4.131104	4.318349	1.5247300000000001
ENSG00000068745	IP6K2	41.46551199999999	43.024231	39.94153	42.736004	41.820159000000004	48.49563899999999	42.529984999999996	42.155323	42.601022	42.47099	39.14712800000001	44.86334899999999
ENSG00000168539	CHRM1	0.0	0.0	0.0	0.0	0.0	0.0	0.0	0.0	0.0	0.0	0.0	0.0
ENSG00000168538	TRAPPC11	23.190082999999998	25.636297000000003	24.223199	23.597334	24.499119	20.380985	23.02816	27.318606	23.781861	25.390373	25.072325	19.435194
ENSG00000065717	TLE2	0.22772900000000001	0.510237	0.160033	0.249076	0.354749	0.392165	0.261046	0.361399	0.356002	0.387196	0.288079	0.199595
ENSG00000163704	PRRT3	2.738712	2.528224	2.6953300000000002	3.314831	2.380369	1.644646	2.738708	3.0447889999999997	3.320528	2.890514	2.9569080000000003	1.913885
ENSG00000184428	TOP1MT	5.168284999999999	8.156343000000001	6.284148	5.992495000000001	7.414822	15.460994	6.213936	6.912335	5.750709	6.4511709999999995	7.94056	16.734276
ENSG00000163701	IL17RE	0.457428	0.49204000000000003	0.571828	0.732511	0.618258	1.128087	0.676918	0.6274109999999999	0.7013250000000001	0.687119	0.441689	1.245506
ENSG00000163703	CRELD1	10.506703	11.427695000000002	10.451315999999998	11.693959	11.187232999999999	14.280358	11.881974	9.493366000000002	11.690496	10.607835999999999	12.179730000000001	13.625048
ENSG00000167881	SRP68	31.106153	39.573957	37.909175	35.756365	35.188974	45.41588	33.496926	37.37406	36.640947	35.946235	37.282694	43.622999
ENSG00000055950	MRPL43	21.026128	24.051287000000002	23.716928	22.434877	25.098744999999997	31.133277	24.085511	20.999935	24.942539	21.906392999999998	24.225441	26.968584
ENSG00000055957	ITIH1	0.0	0.051019	0.042977	0.0	0.0	0.09237000000000001	0.048294	0.059216	0.04787	0.072733	0.048318	0.067989
ENSG00000055955	ITIH4	0.062676	0.331227	0.063917	0.073226	0.10823200000000001	0.154333	0.09385299999999999	0.22417199999999998	0.100475	0.020659	0.36796500000000004	0.093611
ENSG00000136840	ST6GALNAC4	8.197559	8.452838	9.963925	9.116101	8.34477	10.23433	8.556595	9.051486	10.610865	9.056548	9.829758	9.534618
NewGene_4024	NewGene_4024	0.696942	0.886477	0.784682	0.847262	0.95682	1.049088	0.696479	1.5195290000000001	0.654103	0.931996	0.9739439999999999	1.206431
ENSG00000259384	GH1	0.0	0.020325	0.0	0.0	0.0	0.0	0.0	0.0	0.0	0.0	0.0	0.0
ENSG00000263761	GDF2	0.0	0.0	0.0	0.0	0.0	0.0	0.0	0.0	0.0	0.0	0.0	0.0
ENSG00000204963	PCDHA7	0.0	0.0	0.0	0.0	0.0	0.0	0.0	0.0	0.0	0.0	0.0	0.0
NewGene_292	NewGene_292	0.122551	0.0	0.174363	0.086563	0.380652	0.0	0.601228	0.233228	0.207476	0.0	0.0	0.057594
ENSG00000232593	KANTR	0.0	0.0398	0.0	0.0	0.025302	0.047866	0.045268	0.06417	0.0	0.053923	0.013235	0.037448
NewGene_290	NewGene_290	0.281449	0.049575	0.076831	0.144438	0.0	0.0	0.0	0.351164	0.188894	0.349086	0.0	0.074572
ENSG00000115137	DNAJC27	1.1138970000000001	1.260564	1.318848	1.425157	1.593514	1.97506	1.43873	1.465868	1.2173829999999999	1.522589	1.028835	1.960341
NewGene_297	NewGene_297	0.0	0.0	0.0	0.0	0.0	0.0	0.0	0.0	0.0	0.0	0.187539	0.0
NewGene_294	NewGene_294	0.0	0.0	0.0	0.0	0.51462	0.0	0.0	0.0	0.0	0.0	0.0	0.0
NewGene_295	NewGene_295	0.351645	0.0	0.0	0.0	0.0	0.0	0.0	0.0	0.0	0.0	0.0	0.0
ENSG00000132549	VPS13B	5.655034999999999	6.0377979999999996	5.867857	6.005745	5.549663	4.935184	5.248303	6.27321	5.754306	6.5089879999999996	6.041195999999999	5.252474
NewGene_298	NewGene_298	0.0	0.0	0.0	0.0	0.239931	0.0	0.0	0.0	0.0	0.0	0.187539	0.0
ENSG00000115138	POMC	0.213305	0.505924	0.591607	0.684473	0.434774	0.405859	0.749464	0.358038	0.821585	0.573853	0.402169	0.9795
ENSG00000051180	RAD51	8.204104000000001	10.086264	8.058915	10.728368999999999	11.690154	7.504598	9.210021000000001	8.716591	9.210404999999998	9.679852000000002	11.599706	7.89486
ENSG00000205436	EXOC3L4	0.0	0.035728	0.115701	0.14582699999999998	0.042679	0.209654	0.049654	0.012245	0.112064	0.008463	0.048991	0.105503
ENSG00000205439	KRTAP12-3	0.0	0.0	0.128388	0.0	0.0	0.0	0.0	0.0	0.0	0.0	0.0	0.0
ENSG00000157456	CCNB2	19.594769	30.795842	19.43009	23.027213	27.425638	41.017694999999996	23.723238	27.402581	24.483311	24.164199	26.73967	44.598757
ENSG00000166289	PLEKHF1	4.26582	4.910344	4.073299	4.500065	4.529781	3.202402	4.31592	3.788448	5.474162	3.314168	4.7261880000000005	4.128408
ENSG00000157450	RNF111	16.139448	15.336329	16.451828	15.409150999999998	15.456389	14.284599	15.507252999999999	16.532415	15.188664000000001	15.815117	16.465965	15.159777
ENSG00000108984	MAP2K6	0.256208	0.426008	0.308457	0.43461099999999997	0.409622	0.451245	0.292415	0.283979	0.26601600000000003	0.34267	0.335617	0.450973
ENSG00000165959	CLMN	0.248968	0.527871	0.33752899999999997	0.340626	0.373194	0.21725	0.262846	0.6478280000000001	0.39277100000000004	0.255332	0.39936	0.180225
ENSG00000149527	PLCH2	0.013807	0.037731	0.052028	0.040655	0.023771	0.050339	0.0	0.0	0.042258000000000004	0.025973	0.0	0.014533
ENSG00000165953	SERPINA12	0.041577	0.0	0.0	0.022144	0.0	0.0	0.0	0.0	0.0	0.0	0.0	0.0
NewGene_744	NewGene_744	0.0	0.219766	0.280475	0.219307	0.186407	0.45049	0.150768	0.14592	0.218239	0.056721	0.27074	0.093061
NewGene_746	NewGene_746	0.471185	0.474756	0.403332	0.399493	0.625864	1.04805	0.496159	0.706323	0.392777	0.587041	0.655053	0.695531
NewGene_740	NewGene_740	0.0	0.08677	0.0	0.0	0.267614	0.098041	0.0	0.099412	0.093136	0.0	0.0	0.08154
NewGene_741	NewGene_741	0.0	0.245204	0.085992	0.0	0.0	0.0	0.0	0.020001	0.0	0.0	0.0	0.237273
NewGene_742	NewGene_742	0.107982	0.43902	0.107746	0.345713	0.171432	0.47939	0.165183	0.245359	0.138866	0.068014	0.183036	0.190737
NewGene_743	NewGene_743	0.541465	0.315251	0.432499	0.337856	0.346776	0.678911	0.585777	0.249613	0.396589	0.169753	0.425859	0.642024
ENSG00000127990	SGCE	0.017827	0.02365	0.0	0.031055	0.055815	0.018962	0.067913	0.09247599999999999	0.0	0.014571	0.0	0.0
ENSG00000127993	RBM48	7.792745	7.270231999999999	7.367038	6.738302999999999	7.24625	8.421927	6.595196	8.418419	8.061492	7.363095	7.39659	7.998392
ENSG00000162078	ZG16B	0.0	0.151609	0.0	0.046584	0.0	0.278271	0.125295	0.090429	0.082428	0.041908	0.125951	0.120023
ENSG00000127995	CASD1	5.306135	5.470634	4.369603	5.241564	5.77104	6.465622	4.623624	6.016348	4.92375	5.872655	5.675758	5.638102
ENSG00000162076	FLYWCH2	10.957786	10.414781	13.143158999999999	14.130983	12.77954	14.544585	13.589747	9.554914	10.936955	13.893662	14.176767	13.989370000000001
ENSG00000182111	ZNF716	0.0	0.0	0.0	0.0	0.0	0.0	0.0	0.0	0.0	0.0	0.0	0.0
ENSG00000166750	SLFN5	14.886486999999999	13.483082	13.650122000000001	12.464538	12.327276	4.06051	13.093246	15.222537	13.316705	13.598063999999999	12.058152000000002	4.084681
ENSG00000162073	PAQR4	14.917996	18.432798	19.646561000000002	22.317168	20.256456	15.379363	18.40538	17.868302	20.803795	18.826445	19.516673	15.729332
ENSG00000157985	AGAP1	1.757315	1.651342	1.788364	1.639951	1.6293959999999998	1.49712	2.202497	1.821927	1.759448	1.775899	1.479393	1.359312
ENSG00000254245	PCDHGA3	0.0	0.004007	0.019532	0.014643	0.061836	0.023342	0.004959	0.022947	0.004878	0.0	0.024947	0.032437
ENSG00000280789	PAGR1	15.407278	18.861212	17.118399	18.886311	20.261234	18.373293	17.473026	16.076944	19.474573	19.528978	19.792864	19.189507
ENSG00000165480	SKA3	6.1575050000000005	11.049116	6.876645	6.9793009999999995	8.158462	9.121991000000001	7.109263	9.544781	7.0071069999999995	8.610942999999999	9.858856	8.596409999999999
ENSG00000165487	MICU2	33.110229	30.748586	31.315147	28.903954	32.587383	27.802372	29.648581	29.761217000000002	31.376249	30.664096999999998	31.761604	27.211596
ENSG00000178235	SLITRK1	0.0	0.005851	0.0	0.0	0.0	0.011225	0.0	0.0	0.0	0.0	0.0	0.0
ENSG00000178234	GALNT11	18.925641000000002	18.398654	17.45905	17.178551000000006	16.702441000000004	15.067574	17.509683999999996	16.992857	17.909376	15.511073	17.861838999999996	16.234831000000003
ENSG00000178233	TMEM151B	0.302122	0.663819	0.38090799999999997	0.420719	0.41810400000000003	0.393287	0.30152500000000004	0.673681	0.519326	0.621078	0.43079300000000004	0.403083
ENSG00000206013	IFITM5	0.0	0.0	0.0	0.0	0.0	0.0	0.030262	0.0	0.057395	0.0	0.0	0.0
ENSG00000005381	MPO	0.188893	0.167108	0.112046	0.067887	0.187624	2.181279	0.172971	0.181524	0.058827	0.229363	0.272121	2.406122
ENSG00000154188	ANGPT1	0.0	0.010066	0.0	0.010142	0.0	0.0	0.0	0.012247	0.0	0.009871	0.0	0.010378
ENSG00000158604	TMED4	24.368198000000003	28.282594	25.925024	24.972319	23.665671	39.440457	24.422347	24.109942999999998	25.869933	26.411169	26.847866000000003	37.4225
ENSG00000256797	KLRF2	0.0	0.0	0.0	0.0	0.0	0.0	0.0	0.0	0.0	0.0	0.0	0.0
ENSG00000009724	MASP2	1.789882	1.592982	1.621068	1.64726	1.572384	2.061529	1.440634	1.765482	1.664257	1.436206	1.684612	1.799735
ENSG00000185467	KPNA7	0.0	0.0	0.0	0.0	0.0	0.0	0.0	0.0	0.015242	0.0	0.050228	0.0
ENSG00000186652	PRG2	0.536779	0.446544	0.9435560000000001	0.659354	0.466345	1.430963	0.518525	0.449318	0.338377	0.6306499999999999	0.531667	0.871061
ENSG00000101161	PRPF6	37.829453	45.229485	43.281609	40.705498	42.091637	46.509323	39.863487	46.084682	40.06842	40.719059	41.109989	48.926865
ENSG00000101160	CTSZ	256.718994	273.544678	268.027069	255.074432	275.036926	419.907257	262.694702	243.08812	274.210663	238.407104	266.559448	410.535553
NewGene_2096	NewGene_2096	0.044804	0.0	0.090537	0.169909	0.0	0.293191	0.162877	0.304251	0.145732	0.0	0.124348	0.47943199999999997
ENSG00000101162	TUBB1	0.177401	0.172307	0.116283	0.215327	0.125666	0.336183	0.161087	0.188871	0.228569	0.317777	0.161962	0.285867
ENSG00000170027	YWHAG	68.327888	67.506393	69.002098	64.132454	66.827499	52.975616	67.831543	69.487099	68.397194	67.039429	66.291496	54.406593
ENSG00000171777	RASGRP4	1.972156	2.760763	2.7133070000000004	2.8623819999999998	2.8733720000000003	4.733508	1.8624199999999997	2.4709779999999997	1.7884380000000002	2.124569	2.737635	6.060833000000001
ENSG00000171773	NXNL1	0.0	0.0	0.0	0.0	0.0	0.0	0.0	0.0	0.0	0.0	0.0	0.0
ENSG00000171772	SYCE1	0.0	0.0	0.0	0.0	0.0	0.0	0.026785	0.0	0.0	0.0	0.0	0.0
ENSG00000175213	ZNF408	4.579947	5.338106	4.854511	5.012181	5.442853	6.080931	4.905357	4.672359	4.796908	5.431911	5.709871	6.96452
ENSG00000175215	CTDSP2	57.784469	56.346581	61.237987999999994	65.49752799999999	55.992625	72.172327	60.472623000000006	60.714371	58.809044	65.791961	60.420140999999994	76.863265
ENSG00000175216	CKAP5	14.786182999999998	18.19248	14.320948999999999	15.42594	15.432512000000001	16.770653	14.111533000000001	18.859379999999994	14.991952	15.953525000000003	17.100437999999997	18.198857
ENSG00000179546	HTR1D	0.0	0.0	0.0	0.0	0.0	0.051776	0.0	0.0	0.0	0.0	0.0	0.0
ENSG00000179542	SLITRK4	2.160634	2.343068	1.9764469999999998	2.372434	2.07233	2.632402	2.1979480000000002	2.263452	1.8605899999999997	2.840505	1.7914240000000001	2.623125
ENSG00000170790	OR10A2	0.0	0.0	0.0	0.0	0.0	0.0	0.0	0.0	0.0	0.0	0.0	0.0
ENSG00000170791	CHCHD7	13.301421000000001	12.468755000000002	12.231417	11.620626	12.810880000000001	14.314033	11.172854000000001	11.243789	12.628316000000002	11.038084000000001	11.713966	13.115842999999998
ENSG00000196693	ZNF33B	2.784093	3.476262	2.662265	2.746467	3.2858799999999997	3.40186	2.203624	3.594604	3.021026	3.1293489999999995	3.010777	3.7215350000000003
ENSG00000124313	IQSEC2	3.3462050000000003	3.1591039999999997	2.995902	3.6785890000000006	4.1214640000000005	5.078645999999999	3.1941659999999996	3.649561	3.987024	3.169963	4.072947	4.587627
ENSG00000197124	ZNF682	1.250503	0.847048	0.802225	0.522071	1.6588159999999998	0.728383	0.758021	0.9374170000000001	1.0850110000000002	0.96021	0.584206	1.064688
ENSG00000197125	OR8B8	0.0	0.0	0.0	0.0	0.0	0.0	0.0	0.0	0.0	0.0	0.0	0.0
ENSG00000197122	SRC	86.84571400000002	74.90824500000001	94.745723	96.68852999999999	82.27957300000001	7.963858	87.859563	80.69670799999999	89.106072	91.60744300000002	80.974038	7.557444
ENSG00000197123	ZNF679	0.0	0.0	0.0	0.0	0.0	0.0	0.0	0.0	0.0	0.0	0.0	0.0
ENSG00000197121	PGAP1	1.008059	1.161498	1.051533	0.907918	1.11392	0.8932939999999999	1.013899	1.2731810000000001	0.993141	1.12252	1.0658590000000001	0.956162
ENSG00000161835	GRASP	6.455942	2.459126	5.543425	7.1891929999999995	4.090563	1.27001	7.641261999999999	2.5115950000000002	5.187849	6.136757	3.9839860000000002	1.4035600000000001
ENSG00000197128	ZNF772	5.217922	4.768487	3.9729019999999995	3.6569409999999998	3.906891	4.75426	3.918309	5.3571919999999995	4.454867999999999	5.136512	4.064507000000001	5.560982
ENSG00000006125	AP2B1	32.962694	31.600292999999997	31.871199999999998	38.12274399999999	31.118655	28.477712	32.134796	33.96747299999999	37.28201500000001	33.834399999999995	31.869877	31.923379
ENSG00000121898	CPXM2	0.0	0.0	0.0	0.0	0.0	0.0	0.0	0.0	0.0	0.0	0.0	0.0
ENSG00000121897	LIAS	3.01075	4.066766	3.370339000000001	3.870236	4.628745	4.556225	3.2412110000000003	4.0992440000000006	3.1318680000000003	3.1150089999999997	3.976364	4.7880519999999995
ENSG00000121895	TMEM156	3.419675	2.33887	2.335624	4.234787	3.1508469999999997	0.923564	3.2468120000000003	2.213887	2.6660320000000004	4.041514	2.789917	1.601985
ENSG00000006128	TAC1	0.0	0.0	0.0	0.0	0.0	0.0	0.0	0.0	0.0	0.0	0.0	0.0
ENSG00000121892	PDS5A	25.292818999999998	28.05872	25.519244	24.937122	24.37541	27.262474	24.132476	29.657842000000002	23.742906	26.142787000000002	25.386593	26.981638
ENSG00000203995	ZYG11A	1.090604	1.7053850000000002	1.280783	1.300918	1.49874	1.417327	1.32345	1.631537	1.327447	1.430437	1.598849	1.2122009999999999
ENSG00000198695	MT-ND6	1019.123474	1247.139648	1103.783203	951.474243	847.227844	1172.507568	1076.351318	1384.129395	1053.214233	1171.577637	1092.814209	1438.7323
ENSG00000198691	ABCA4	1.365952	0.493833	1.0233409999999998	1.917103	0.667406	0.029858	1.362793	0.615734	0.853936	0.847865	0.86236	0.0
ENSG00000198690	FAN1	16.690494	17.179796	15.046975	16.894835	15.667024	13.984933999999999	15.082936	18.660659	16.161813	16.576121	16.401102	13.766629
ENSG00000198692	EIF1AY	6.562212000000001	6.40677	5.320017	6.063252	6.673225	6.888438	5.794438	6.784842	6.884709	5.773323	6.162536	6.579871
ENSG00000072501	SMC1A	13.07725	16.096075	13.295701000000001	14.503134999999999	14.079115	14.199744	13.063568	16.815987	14.158335000000001	15.724916	15.098865	13.838556999999998
ENSG00000176746	MAGEB6	0.0	0.0	0.0	0.0	0.0	0.0	0.0	0.0	0.0	0.0	0.0	0.0
ENSG00000176742	OR51V1	0.0	0.0	0.0	0.0	0.0	0.0	0.0	0.0	0.0	0.0	0.0	0.0
ENSG00000284895	AC119676.1	0.0	0.0	0.0	0.0	0.0	0.000368	0.0	0.0	0.0	0.0	0.0	0.0
ENSG00000176749	CDK5R1	0.853853	0.629892	0.749567	1.144241	1.037154	1.767943	0.795405	0.788829	1.038435	1.281174	0.892641	1.551022
NewGene_1267	NewGene_1267	1.134821	2.09237	1.134281	1.253907	1.7084370000000002	2.173196	1.395379	1.402045	1.457905	1.365261	1.583948	2.061711
NewGene_1263	NewGene_1263	0.0	0.0	0.0	0.0	0.186407	0.043603	0.0	0.0	0.0	0.0	0.0	0.0
NewGene_1262	NewGene_1262	0.319813	0.106105	0.517691	0.309672	0.20362	0.150514	0.333195	0.340522	0.178263	0.217051	0.26456	0.364997
NewGene_1261	NewGene_1261	0.5152950000000001	0.27565300000000004	0.30726499999999995	0.357495	0.909415	0.388143	0.30648	0.618838	0.274579	0.7684300000000001	0.312573	0.8763670000000001
NewGene_1269	NewGene_1269	0.0	0.0	0.0	0.154021	0.026126	0.156368	0.16641	0.0	0.0	0.063245	0.016271	0.130576
NewGene_1268	NewGene_1268	0.931574	0.869721	0.598913	0.84044	1.006822	0.816366	0.922694	0.886044	0.49987	0.716625	0.481891	0.833923
ENSG00000163382	NAXE	26.749711	29.502053	27.495469999999997	28.598573	32.503176	43.00404399999999	26.962717	23.932157	29.122488	24.826050000000002	29.345643000000003	38.050063
ENSG00000176290	OR4K3	0.0	0.0	0.0	0.0	0.0	0.0	0.0	0.0	0.0	0.0	0.0	0.0
ENSG00000176293	ZNF135	0.0	0.0	0.0	0.0	0.0	0.0	0.0	0.0	0.0	0.0	0.0	0.0
ENSG00000176294	OR4N2	0.0	0.0	0.0	0.0	0.0	0.0	0.0	0.0	0.0	0.0	0.0	0.0
ENSG00000176299	OR4M1	0.0	0.0	0.0	0.0	0.0	0.0	0.0	0.0	0.0	0.0	0.0	0.0
ENSG00000204501	PRAMEF15	0.0	0.0	0.0	0.0	0.0	0.0	0.0	0.0	0.0	0.0	0.0	0.0
ENSG00000204505	PRAMEF9	0.0	0.0	0.0	0.0	0.0	0.0	0.0	0.0	0.0	0.0	0.0	0.0
ENSG00000178795	GDPD4	0.0	0.0	0.037407	0.0	0.042609	0.0	0.035031	0.0	0.020275	0.0	0.0	0.046325
ENSG00000092621	PHGDH	5.0763110000000005	6.036651999999999	5.564546	6.172878	6.266786	9.54312	6.177064	5.080524	6.824531	5.950372	5.989972	11.000933
ENSG00000147996	CBWD5	5.515224	12.860557	6.447032	13.978580999999998	12.052969	13.902652	11.581046	13.441629999999998	7.647281999999999	12.102994	6.861347	9.907883
ENSG00000268916	CSAG3	0.0	0.0	0.0	0.0	0.0	0.0	0.0	0.0	0.0	0.061832	0.068883	0.0
ENSG00000139645	ANKRD52	15.533537	16.509928	17.476448	18.157263	14.855503	9.750881	16.249281	19.005451	17.530373	18.111429	16.189007	10.406747
ENSG00000136383	ALPK3	3.215125	2.982331	3.730509	3.679806	3.25264	5.912062	3.119291	3.330817	3.325946	3.065548	3.313772	5.872918
ENSG00000136381	IREB2	30.202683	32.606415	29.336161	28.599861	28.233329	29.469432	27.699462	36.054523	28.900420999999998	30.635494	30.505157	31.432911
ENSG00000132801	ZSWIM3	4.165967	3.36887	3.626853	4.385329	3.43592	4.221426	4.299844	3.728651	3.84323	3.930593	3.231577	4.752022
ENSG00000141579	ZNF750	0.013969	0.0	0.101326	0.048518	0.0	0.008001	0.027449	0.028717	0.027333	0.0	0.054802	0.0
ENSG00000141576	RNF157	0.740806	0.9411639999999999	0.791296	0.9753700000000001	1.088517	1.2288450000000002	0.8371599999999999	1.153671	0.986696	1.347447	1.225352	1.214416
ENSG00000141577	CEP131	3.740572	4.020040999999999	4.014702	4.582235	4.447316	5.2545280000000005	3.6780340000000002	4.415732	4.12411	4.543629	4.602666	5.103358
ENSG00000141574	SECTM1	2.505959	3.415433	3.475895	3.636194	3.6717319999999996	7.673294	2.663791	3.456806	3.189061	2.977643	3.579137	8.714925000000001
ENSG00000141570	CBX8	3.379195	3.469098	3.440014	4.151789	4.354569	6.099202	3.537785	2.914683	3.370675	3.795655	3.86989	5.345973
ENSG00000172538	FAM170B	0.0	0.0	0.0	0.0	0.0	0.0	0.0	0.0	0.0	0.0	0.0	0.0
ENSG00000172530	BANP	9.100183000000001	11.055086999999997	8.517549999999998	10.022783000000002	10.598308000000003	8.126329	9.915487000000004	10.250527	10.987295	10.310374000000001	10.115393000000003	8.060262999999999
ENSG00000172531	PPP1CA	56.201953	65.664923	62.934388	64.808827	66.97018700000001	89.180207	64.737504	54.852682	64.521774	61.295031	65.581854	89.076614
ENSG00000172534	HCFC1	15.882650000000002	19.648827	18.743547	19.984722	17.484104000000002	20.514858999999998	16.168707	22.321520000000003	19.308934999999998	18.979617	17.87518	21.556887
NewGene_5547	NewGene_5547	0.0	0.0	0.0	0.0	0.0	0.0	0.0	0.0	0.0	0.392629	0.0	0.0
NewGene_5544	NewGene_5544	0.0	0.262456	0.213734	0.086781	0.0	0.0	0.092757	0.0	0.0	0.106637	0.115379	0.332787
NewGene_5545	NewGene_5545	0.0	0.236414	0.0	0.15332	0.169433	0.0	0.251191	0.20285	0.299261	0.0	0.0	0.229275
NewGene_5542	NewGene_5542	0.285165	0.0	0.0	0.111658	0.0	0.0	0.159269	0.13704	0.0	0.136238	0.268712	0.0
ENSG00000173662	TAS1R1	0.0	0.064936	0.0	0.015469	0.0	0.015978	0.014417	0.0	0.0	0.0	0.0	0.0
ENSG00000173660	UQCRH	119.925736	121.400222	119.758364	109.155324	128.670772	206.65418400000001	129.173319	115.241853	118.753798	109.692121	128.845474	195.54163300000002
ENSG00000147804	SLC39A4	2.231891	1.700336	2.519323	2.265494	2.091536	3.665407	2.148931	1.8568799999999999	2.458705	2.673975	3.238819	3.232147
NewGene_5549	NewGene_5549	0.141974	0.20405	0.0	0.24503	0.325962	0.196443	0.069176	0.124872	0.100482	0.266471	0.219831	0.189502
ENSG00000162910	MRPL55	18.324529000000002	22.930745	22.159951	20.128096999999997	24.776145	29.786442	20.210780999999997	20.107431	20.711143999999997	20.042382999999997	26.83049	24.485045000000003
ENSG00000122203	KIAA1191	16.357869	15.030874	17.065534000000003	16.289475	16.166076	15.666993999999999	15.327778	15.538065999999999	15.879413999999999	15.779862	15.776944000000002	16.231708
ENSG00000113303	BTNL8	0.063498	0.037913	0.106421	0.363454	0.060655	0.290013	0.162194	0.106515	0.073295	0.132653	0.025248	0.19899
ENSG00000113300	CNOT6	12.614025999999999	14.247240000000001	12.413962	12.541169	13.189837	11.08651	11.719165	14.651401	12.457402	13.289718	13.008163999999999	12.459363
ENSG00000073282	TP63	0.035064	0.137273	0.11949	0.042528	0.059392	0.042162	0.047803	0.054157	0.096371	0.059683	0.120836	0.047647
ENSG00000106443	PHF14	18.003223	20.096194	17.255868	18.182334	19.14085	14.704051999999999	18.39462	17.460986	18.628093	19.235247	19.881184	17.297310000000003
ENSG00000089737	DDX24	24.730065000000003	31.409593	25.585923	36.304776000000004	25.355963	24.353574000000002	23.815959	24.937688	36.276191	26.12202	25.564391	35.762898
ENSG00000070886	EPHA8	0.0	0.0	0.0	0.0	0.0	0.0	0.0	0.0	0.0	0.0	0.0	0.0
NewGene_7379	NewGene_7379	0.221577	0.0	0.0	0.0	0.0	0.0	0.0	0.0	0.0	0.0	0.0	0.0
ENSG00000070882	OSBPL3	2.170684	1.8811939999999998	1.6722359999999998	1.9886799999999998	2.0973289999999998	1.9940570000000002	1.703606	2.3745930000000004	1.973849	1.9612770000000004	2.3311680000000004	2.2004200000000003
NewGene_7376	NewGene_7376	0.0	0.156496	0.0	0.0	0.0	0.0	0.0	0.0	0.0	0.0	0.0	0.0
NewGene_7374	NewGene_7374	0.215991	0.072094	0.280283	0.0	0.0	0.01927	0.152821	0.235283	0.0	0.075275	0.118704	0.0
NewGene_7373	NewGene_7373	1.0587	1.046909	0.880213	1.181667	0.854143	1.1556600000000001	1.684602	0.9767710000000001	1.0415990000000002	0.9175780000000001	0.935345	1.2179769999999999
ENSG00000270249	AC093668.1	0.0	0.0	0.0	0.0	0.0	0.0	0.0	0.0	0.0	0.0	0.0	0.0
ENSG00000224578	HNRNPA1P48	5.508208	6.482405	7.226254	6.049916	6.680121	7.303219	6.05094	6.99148	7.921879	6.423186	6.437381	7.021864
NewGene_4637	NewGene_4637	0.228652	0.342381	0.607123	0.572804	0.281798	0.346386	0.419937	0.155184	0.0	0.0	0.141755	0.195568
NewGene_4635	NewGene_4635	0.222308	0.360016	0.47623000000000004	0.646425	0.6108370000000001	0.568549	0.428094	0.497743	0.993836	0.674525	0.41761699999999996	0.705357
NewGene_4634	NewGene_4634	5.676259999999999	4.861899	5.259323	6.050400000000001	4.697365	4.471017	5.608204	4.918569	5.804605	5.442424	5.941819	4.854395
NewGene_4633	NewGene_4633	0.0	0.0	0.0	0.0	0.0	0.102565	0.62813	0.047157	0.0	0.0	0.017618	0.0
NewGene_4632	NewGene_4632	0.0	0.143071	0.129018	0.0	0.098457	0.0	0.0	0.0	0.0	0.211906	0.032635	0.0
NewGene_4631	NewGene_4631	0.519168	0.0	0.203229	0.19325599999999998	0.0	0.0	0.716056	0.16278	0.112216	0.078593	0.164725	0.16649699999999998
ENSG00000137522	RNF121	5.431091	6.224729	6.828456000000001	6.532597	6.739052	5.412444	6.810799	6.737232	6.2471559999999995	6.941725999999999	6.880311	4.94593
NewGene_4638	NewGene_4638	0.956509	0.899156	0.527732	0.725153	1.205714	1.274629	0.493736	0.698633	0.53521	0.664389	0.426615	1.261984
ENSG00000163993	S100P	0.230397	0.128476	0.363138	0.152864	0.152011	0.298145	0.227658	0.191049	0.201046	0.245059	0.110412	0.360248
ENSG00000145982	FARS2	2.692556	4.549538	3.8289790000000004	4.181869	3.7735149999999997	5.832218	3.785864	3.801558	4.5561050000000005	3.294539	3.9194780000000002	4.661884
ENSG00000175336	APOF	0.0	0.0	0.0	0.026558	0.0	0.0	0.0	0.0	0.0	0.0	0.029744	0.0
ENSG00000110651	CD81	204.34554199999997	178.935876	201.06292100000002	197.93743899999998	220.658316	161.77065400000004	215.508645	170.22309399999997	181.910989	186.73026100000004	199.135515	157.13768199999998
NewGene_6779	NewGene_6779	0.0	0.172983	0.0	0.131835	0.0	0.0	0.0	0.038019	0.051988	0.0	0.0	0.0
ENSG00000144057	ST6GAL2	0.0	0.0	0.0	0.0	0.0	0.0	0.0	0.0	0.0	0.0	0.0	0.0
NewGene_6772	NewGene_6772	1.345224	1.3387410000000002	1.004129	1.309613	1.2196699999999998	0.094418	1.0657409999999998	1.2963390000000001	0.88835	1.136299	1.333558	0.055399
ENSG00000275740	AC091959.3	0.190647	0.170751	0.294751	0.214564	0.195531	0.11149	0.141034	0.13926	0.115626	0.163538	0.035327	0.152432
NewGene_6774	NewGene_6774	0.101212	0.112063	0.219611	0.476657	0.073595	0.0	0.403822	0.686551	0.8534740000000001	0.44177900000000003	0.29869	0.0
NewGene_6775	NewGene_6775	0.187894	0.0	0.150847	0.0	0.0	0.0	0.462737	0.0	0.0	0.0	0.0	0.0
NewGene_6776	NewGene_6776	1.1876790000000002	1.211028	1.252366	1.075774	1.6651660000000001	0.691135	1.209828	1.116236	1.5106639999999998	1.2375779999999998	0.764713	0.7637900000000001
NewGene_6777	NewGene_6777	0.19171	0.170637	0.0	0.0	0.289716	0.0	0.0	0.0	0.0	0.0	0.086991	0.0
ENSG00000117153	KLHL12	15.144219	16.75019	14.284412999999999	16.207023	15.858121	16.467535	15.730022	17.419901	15.481938	16.572339	16.414677	16.231188
ENSG00000117152	RGS4	0.0	0.0	0.0	0.0	0.0	0.0	0.0	0.0	0.0	0.007326	0.0	0.0
ENSG00000117151	CTBS	7.014813	7.014955	6.22514	6.033187	6.791966	8.663364999999999	6.352060000000001	6.828927	6.782335	6.642186000000001	6.490734000000001	9.09221
ENSG00000117155	SSX2IP	2.048547	2.170305	1.836546	1.958568	2.190973	2.2782739999999997	1.9503380000000001	4.031419	1.714589	2.238354	2.07798	3.378151
ENSG00000117154	IGSF21	0.0	0.0	0.0	0.0	0.0	0.0	0.0	0.0	0.0	0.0	0.0	0.0
ENSG00000171984	SHLD1	3.0767770000000003	2.5087170000000003	2.203418	2.672438	1.866552	4.370791	2.411815	1.837715	3.0432999999999995	2.611909	2.5322199999999997	4.568156
ENSG00000171987	C11orf40	0.0	0.0	0.0	0.0	0.0	0.0	0.0	0.0	0.0	0.0	0.0	0.0
ENSG00000171988	JMJD1C	16.467477	17.510863999999998	15.086946000000001	16.292863	15.983421	33.363894	14.258580000000002	18.742846	14.888560000000002	16.987348	16.631495	33.391559
ENSG00000171989	LDHAL6B	1.16699	0.649094	0.553858	0.355258	0.670095	0.426851	0.704863	0.780645	0.576265	0.61404	0.662312	0.260256
ENSG00000103319	EEF2K	11.042219000000001	12.948897	11.379366	11.419792000000001	12.740254	11.415611	10.875512	13.300208000000001	10.820313	11.345922	11.773314	11.186838000000002
ENSG00000103310	ZP2	0.0	0.0	0.0	0.0	0.0	0.0	0.0	0.0	0.0	0.0	0.0	0.0
ENSG00000103313	MEFV	5.573111	7.044293	5.711291	6.1252130000000005	5.717695	9.551966	5.296022	6.541735000000001	4.9266939999999995	6.546962	5.77595	8.962788
ENSG00000122490	PQLC1	14.68519	18.835406999999996	16.928229	15.118233	16.817732	22.686428	17.442558000000002	15.274214999999998	15.408968999999999	16.398294	17.819682	23.646746
ENSG00000103316	CRYM	0.0	0.0	0.0	0.0	0.035144999999999996	0.0	0.0	0.0	0.0	0.0	0.0	0.036694
ENSG00000083812	ZNF324	3.9713380000000003	3.914389	3.572857	3.856279	4.267578	3.632451	4.0208390000000005	3.880314	3.9138070000000003	3.444128	3.256452	4.067022
NewGene_2250	NewGene_2250	0.0	0.0	0.034313	0.020885	0.006218	0.574095	0.0	0.103209	0.0	0.0	0.034711	0.667156
ENSG00000102043	MTMR8	0.244179	0.357053	0.304054	0.323912	0.427768	0.333653	0.32537	0.476936	0.46879	0.422682	0.208929	0.408551
ENSG00000083817	ZNF416	1.782055	2.14377	1.813085	2.239163	2.38551	2.085829	1.794883	1.765308	1.983841	2.113281	1.928844	2.176927
ENSG00000102048	ASB9	0.0	0.0	0.103098	0.103631	0.079082	0.0	0.108632	0.0	0.0	0.0	0.103699	0.095549
ENSG00000269881	AC004754.1	0.113737	0.218738	0.204487	0.030325	0.110125	0.336824	0.105413	0.081868	0.080677	0.0	0.10141	0.244516
ENSG00000175155	YPEL2	6.861332	8.069102	7.824051	7.5856330000000005	6.859386	6.546347	7.172055	7.913002	7.441358	7.454255	6.84022	6.025265
ENSG00000139351	SYCP3	0.0	0.133488	0.059191	0.067964	0.0	0.09772	0.105708	0.133807	0.062391	0.070378	0.067337	0.042282
ENSG00000139350	NEDD1	6.8095	7.625458	7.203562999999999	6.863745	7.159966	5.976794	6.600729	8.433448	7.424187000000001	7.654928	7.104133000000001	7.720268
ENSG00000139352	ASCL1	0.0	0.0	0.0	0.0	0.0	0.0	0.0	0.0	0.0	0.0	0.0	0.0
ENSG00000139354	GAS2L3	5.360381	5.126645	3.2033180000000003	3.9550929999999997	3.897525	7.994947	4.521457	6.384921	3.752984	3.5667940000000002	3.786583	8.469644
ENSG00000131165	CHMP1A	23.779017	26.36092	25.539326000000003	24.161694	25.158231999999998	29.853943	27.289984	23.527526	25.676622	25.061281	25.038508999999998	27.054302
ENSG00000064607	SUGP2	35.191043	38.822098999999994	35.233905	40.15747300000001	38.081807000000005	36.74801000000001	35.831059999999994	38.553009	39.98395300000001	36.921869	38.331637	36.773331999999996
ENSG00000064601	CTSA	147.844527	183.442252	158.78871900000001	169.29008000000002	176.124826	298.564377	181.288932	146.120685	157.557449	141.10965099999999	175.37680300000002	287.052446
ENSG00000143919	CAMKMT	2.7526849999999996	2.014772	1.981573	2.28123	2.614146	2.358835	1.908436	2.201296	2.1198449999999998	2.229045	2.496803	1.72517
ENSG00000102595	UGGT2	9.764393	9.615143000000002	7.8597790000000005	8.996852	9.063091	7.062119	8.37462	9.826222000000001	9.401254999999999	9.504387	9.487895	6.703964999999999
ENSG00000111218	PRMT8	0.0	0.0	0.0	0.0	0.0	0.0	0.0	0.0	0.0	0.0	0.0	0.0
ENSG00000180745	CLRN3	0.0	0.0	0.0	0.0	0.048543	0.101124	0.0	0.0	0.0	0.0	0.0	0.0
ENSG00000111215	PRR4	0.11892	0.10468	0.056242	0.018644	0.139908	0.194848	0.030029	0.067053	0.05386	0.183473	0.048372	0.137083
ENSG00000142065	ZFP14	1.2734640000000002	1.3840590000000002	1.1197169999999999	1.260368	1.154507	1.572739	1.080085	1.643158	1.199954	1.179786	1.250169	1.6828299999999998
ENSG00000188517	COL25A1	0.0	0.00585	0.004482	0.0	0.008988	0.0	0.0	0.006333	0.0	0.0	0.0	0.0
ENSG00000183684	ALYREF	50.353035	61.567711	54.039822	52.868851	64.849503	62.461189	51.336227	52.180988	59.928257	56.811611	61.090019	64.887695
ENSG00000109610	SOD3	0.0	0.0	0.0	0.0	0.0	0.0	0.0	0.0	0.068803	0.0	0.0	0.0
ENSG00000109618	SEPSECS	6.647903	8.514143	6.938731	6.417092	8.034692999999999	9.012153999999999	6.19134	8.491557	7.4312439999999995	7.473247	6.774664	8.251242
ENSG00000118271	TTR	0.017582	0.0	0.0	0.0	0.0	0.0	0.036664	0.0	0.0	0.0	0.0	0.0
ENSG00000118276	B4GALT6	2.520571	2.577057	2.001199	2.267729	2.6351479999999996	1.603617	2.064782	2.815058	2.271062	2.829874	2.503202	2.017594
NewGene_4198	NewGene_4198	0.0	0.0	0.0	0.20186	0.0	0.176994	0.0	0.0	0.0	0.173261	0.0	0.0
ENSG00000149328	GLB1L2	0.069963	0.0	0.029461	0.064906	0.076058	0.02758	0.024569	0.031251	0.012554	0.046237	0.0	0.059571
ENSG00000137824	RMDN3	14.812858	16.514616	15.898885	16.520148	16.364781	17.695867999999997	15.170757	14.036234	17.437037	16.269855	18.31962	18.231409
NewGene_4192	NewGene_4192	0.0	0.0	0.0	0.354557	0.0	0.0	0.0	0.0	0.0	0.0	0.0	0.0
NewGene_4193	NewGene_4193	2.2940590000000003	2.8195230000000002	2.067355	2.889185	2.385567	3.63163	2.127042	2.7145789999999996	2.0048310000000003	2.913669	2.379414	2.75535
NewGene_4190	NewGene_4190	2.3690930000000003	2.4707280000000003	2.5448239999999998	2.788664	2.275121	4.1924529999999995	2.074571	2.6924609999999998	2.596192	2.738959	2.726456	3.9346989999999997
NewGene_4191	NewGene_4191	0.0	0.021903	0.027757	0.0	0.072823	0.012363	0.244998	0.0	0.008046	0.06967	0.076696	0.036541
ENSG00000219626	FAM228B	2.699105	3.400356	2.572831	2.7389069999999998	3.901008	4.632866	2.4775669999999996	3.466971	2.070805	3.049558	3.540828	3.7928869999999995
ENSG00000137821	LRRC49	0.6589379999999999	0.37550500000000003	0.45348499999999997	0.685299	0.887107	0.6761469999999999	0.670823	0.9563600000000001	0.677404	0.558566	0.440971	0.336651
ENSG00000214456	PLIN5	0.062865	0.019487	0.0	0.037055	0.02023	0.228497	0.115953	0.072761	0.100523	0.16888199999999998	0.027108	0.444035
ENSG00000105063	PPP6R1	45.811064	47.819832999999996	49.12097	51.839957000000005	49.348682999999994	64.37024299999999	43.054995	49.552327000000005	50.414263	48.741763	48.366226999999995	65.06258700000001
ENSG00000131831	RAI2	0.021787	0.0	0.018771	0.0	0.0	0.0	0.0	0.0	0.02172	0.0	0.0	0.0
ENSG00000152910	CNTNAP4	0.0	0.0	0.020189	0.0	0.0	0.0	0.037489	0.0	0.0	0.0	0.0	0.0
ENSG00000175482	POLD4	52.332845	53.757449	58.018394	58.946830999999996	55.19238300000001	66.083274	54.952953	49.438269	59.633365999999995	57.39616	56.244305000000004	58.75527700000001
ENSG00000146360	GPR6	0.0	0.0	0.0	0.0	0.0	0.0	0.0	0.0	0.0	0.0	0.0	0.0
ENSG00000187513	GJA4	0.0	0.0	0.0	0.0	0.0	0.052909	0.0	0.0	0.029323	0.0	0.0	0.0
ENSG00000133477	FAM83F	0.0	0.001891	0.013858	0.002246	0.014111	0.0	0.008794	0.001558	0.0	0.0	0.0	0.0
ENSG00000133475	GGT2	0.03882	0.032371	0.057319	0.079649	0.105055	0.090932	0.04834	0.035935	0.111225	0.0	0.087736	0.195985
ENSG00000164512	ANKRD55	0.021082	0.0	0.0	0.0	0.022053	0.301086	0.051132	0.0	0.0	0.0	0.034405	0.126158
ENSG00000172273	HINFP	8.928875	9.131862	8.85502	9.056939999999999	8.59078	9.531541	8.679625999999999	7.653806	7.961121	8.817198	8.715085	9.463763
ENSG00000172270	BSG	197.78421199999997	234.029717	198.16958499999998	197.69284000000002	229.90807800000002	565.240399	214.780135	189.24815900000002	207.213842	184.24228200000002	227.35199	553.6590580000001
ENSG00000118898	PPL	0.663872	0.548669	0.993761	0.683421	0.715747	1.039875	0.726546	0.515469	0.686261	0.73732	0.623165	1.057066
ENSG00000118894	EEF2KMT	2.441001	3.443043	2.470734	2.8479479999999997	3.6791400000000003	2.987144	2.25333	3.13449	2.548378	3.167974	3.209531	3.244707
ENSG00000186377	CYP4X1	0.0	0.0	0.0	0.0	0.0	0.0	0.0	0.0	0.0	0.0	0.0	0.0
ENSG00000186376	ZNF75D	5.426925	5.767518	5.493561	5.209422	5.474962	8.707431	4.934721	5.263766	4.984687	5.436807999999999	5.874939	8.332393
ENSG00000166819	PLIN1	0.0	0.0	0.0	0.0	0.0	0.073245	0.035721	0.017031	0.0	0.0	0.006855	0.039736
NewGene_509	NewGene_509	0.364944	0.227523	0.397117	0.378047	0.495204	0.652384	0.686304	0.536626	0.230438	0.444556	0.346989	0.693807
NewGene_502	NewGene_502	0.06195	0.431878	0.320553	0.364448	0.292328	0.0	0.54325	0.460382	0.214907	0.336995	0.181809	0.381178
NewGene_503	NewGene_503	0.586336	0.375236	0.530618	0.452971	0.648625	0.338383	0.7064889999999999	0.370002	0.309406	0.490621	0.55663	0.260783
NewGene_501	NewGene_501	0.43021	0.0	0.275268	0.589016	0.279373	0.375912	0.7678320000000001	0.36687800000000004	0.5905429999999999	0.110023	0.552027	0.260732
NewGene_506	NewGene_506	0.43193	0.558369	0.620529	0.7533019999999999	0.8106369999999999	0.623154	0.30032000000000003	0.7639859999999999	0.532567	0.575282	0.8358909999999999	0.726944
ENSG00000115446	UNC50	51.180285000000005	46.290653000000006	44.015674	41.687275	45.65267600000001	40.497392	45.359667	44.300122	43.699489	43.684666	45.734113	38.772143
NewGene_504	NewGene_504	0.085275	0.121579	0.177775	0.0	0.186816	0.0	0.115354	0.07475	0.381593	0.162615	0.025792	0.097998
NewGene_505	NewGene_505	0.159106	0.113786	0.143738	0.067602	0.0	0.0	0.196318	0.153956	0.252026	0.197146	0.305534	0.204736
ENSG00000113845	TIMMDC1	31.000329999999998	34.075603	30.400713	30.256915999999997	29.655368999999997	35.89595299999999	32.88942	33.684540000000005	31.864751	36.680865000000004	36.227926	34.100314999999995
ENSG00000108255	CRYBA1	0.061077	0.0	0.0	0.0	0.0	0.179529	0.056987	0.071039	0.169237	0.049566	0.21826	0.0
ENSG00000108256	NUFIP2	24.207682000000002	24.793491	21.605113	21.742984	21.775373	22.103050000000003	21.09424	25.974073	22.127577	23.126698	21.798889	21.782944999999998
ENSG00000104731	KLHDC4	5.654702	7.9143229999999996	7.139209999999999	6.284776	7.392217	10.323983	5.975701000000001	8.819648	6.5949670000000005	7.589838000000001	6.928938	10.399331
ENSG00000104738	MCM4	25.061187	36.425446	27.486559	32.355399	34.020372	26.180496	25.888699000000003	39.069163	30.346695000000004	34.249466	34.13562	26.57482
ENSG00000196455	PIK3R4	8.574955	9.204887	7.805816	8.577953	8.326524	8.476694	8.095194	9.409209	8.939749	10.024257	9.242779	9.083646
ENSG00000196456	ZNF775	2.52833	2.3760350000000003	2.852684	2.978366	2.78897	2.243848	3.257842	2.401964	2.202805	2.527337	3.108445	1.682299
ENSG00000125207	PIWIL1	0.0	0.0	0.0	0.0	0.0	0.0	0.0	0.0	0.0	0.0	0.0	0.0
ENSG00000196453	ZNF777	4.499375	6.538322	6.237204	5.354807	5.815825	7.707517	4.975379	5.813709	6.022347	5.52687	6.014523	6.573872
ENSG00000196459	TRAPPC2	4.136164	5.3988059999999995	6.465064	5.376708	4.631932	5.844142	3.637346	4.799601	3.951995	4.795147	5.791580000000001	9.330669
ENSG00000196458	ZNF605	4.898094	6.323549999999999	4.888729	4.508841	4.759706	5.282516	4.66936	5.97557	4.857342	4.53034	4.675063	5.823257
ENSG00000197324	LRP10	45.628274000000005	40.153912	52.335831	56.138110999999995	44.728170999999996	25.734245	46.576653	42.60873	50.34987	51.10561	45.725039	27.845033
ENSG00000104880	ARHGEF18	7.573987000000001	11.527916000000001	7.699856	10.99093	7.1927129999999995	9.016625999999999	10.714711999999999	11.86527	11.258815	9.585344000000001	10.764494	15.689881999999999
ENSG00000104883	PEX11G	0.646948	1.2334	1.102355	1.237365	1.1800169999999999	1.0152510000000001	1.4875530000000001	1.193824	0.81325	1.8440219999999998	1.592448	1.0503609999999999
ENSG00000124155	PIGT	44.453753	52.758082	43.62602199999999	43.17475799999999	46.847879999999996	89.45074499999998	42.712059999999994	44.00075600000001	46.184612	42.09716399999999	47.17497899999999	87.40369
ENSG00000197321	SVIL	11.538106	5.983840999999999	10.067024	9.771314999999998	7.279985	3.947212	11.206185999999999	7.9867479999999995	10.233512999999999	10.414297	8.003811	4.173585
ENSG00000124157	SEMG2	0.0	0.0	0.0	0.0	0.0	0.046197	0.024064	0.0	0.0	0.0	0.0	0.028606
ENSG00000104886	PLEKHJ1	22.610431	26.782304	23.731717	25.123621	26.924931	47.903563	24.196460000000002	22.695299	26.919366999999998	24.040933000000003	26.064987	45.018174
ENSG00000124159	MATN4	0.0	0.0	0.0	0.0	0.074563	0.087901	0.0	0.023829	0.020874	0.0	0.044242	0.02249
ENSG00000104888	SLC17A7	23.164326000000003	11.768139	24.052450999999998	27.413618	17.527762	3.471619	24.894514	14.76427	22.143342	28.047779000000002	19.589405	3.859674
ENSG00000197329	PELI1	10.418876	11.575974	10.082145	9.202226	9.205382	3.438729	9.369052	11.114176	10.295627	9.997811	9.946404	3.941291
ENSG00000169836	TACR3	0.0	0.0	0.0	0.0	0.0	0.0	0.0	0.0	0.0	0.0	0.0	0.0
ENSG00000283977	AC084337.2	0.044846	0.0	0.0	0.0	0.018037	0.022951	0.027468	0.0	0.02796	0.012754	0.0	0.074966
ENSG00000140030	GPR65	8.678202	9.410079	8.291637	9.500652	8.732877	5.038934	8.214931	7.94423	8.836007	10.493087	9.0374	5.640717
ENSG00000019144	PHLDB1	11.168151	11.828378	11.810593999999998	11.525867	11.134721999999998	20.724313	11.045941	12.758999	11.540886	11.938109	11.477155	21.208232
ENSG00000076513	ANKRD13A	21.556111	21.988685	19.605072	20.633664	19.056143000000002	17.695458000000002	20.854682	20.674184	19.161707000000003	20.508739	20.56287	18.300101
ENSG00000185055	EFCAB10	0.230118	0.174731	0.441872	0.283388	0.24286799999999997	0.219964	0.364203	0.35544200000000004	0.245546	0.20833999999999997	0.146756	0.06473
ENSG00000185056	C5orf47	0.0	0.0	0.020872	0.0	0.0	0.0	0.0	0.0	0.0	0.0	0.018293	0.0
ENSG00000107282	APBA1	0.021123	0.024574	0.02347	0.0	0.066957	0.041215	0.031142	0.0	0.023231	0.0	0.012916	0.081651
ENSG00000185053	SGCZ	0.0	0.0	0.0	0.0	0.0	0.0	0.0	0.0	0.0	0.0	0.0	0.0
ENSG00000185052	SLC24A3	0.312846	0.451524	0.286799	0.510573	0.213924	0.172119	0.479078	0.255914	0.429036	0.482698	0.236893	0.13967
ENSG00000218823	PAPOLB	0.106104	0.212088	0.14397	0.13755	0.084237	0.115187	0.129141	0.154652	0.143408	0.215296	0.091305	0.073648
ENSG00000138083	SIX3	0.14509	0.083737	0.167536	0.17994	0.186554	0.0	0.088702	0.144324	0.217869	0.376602	0.070541	0.04085
ENSG00000152284	TCF7L1	0.562951	0.186287	0.417614	0.194018	0.211278	0.194224	0.3192	0.162921	0.21609	0.262636	0.173132	0.140943
ENSG00000106771	TMEM245	5.601643	6.576544999999999	5.336126999999999	5.644819	5.589278	5.688995	5.401282	6.88644	5.753129	6.544327	6.101032	5.6948419999999995
ENSG00000106772	PRUNE2	0.005756	0.047071	0.094901	0.02771	0.029683	1.248915	0.006811	0.14532399999999998	0.01418	0.03376	0.025261	1.09596
ENSG00000103056	SMPD3	0.067275	0.143226	0.095147	0.106717	0.155962	0.203282	0.065942	0.078216	0.150591	0.053531	0.060587	0.170381
ENSG00000151532	VTI1A	9.197617	7.616932	8.556621	7.672079	7.3082139999999995	5.752946	8.211186999999999	7.891996	8.638921	8.101237	7.671259	6.448896
ENSG00000103051	COG4	23.967968	29.424296	24.609579000000004	26.110528000000002	28.219870999999998	29.907531	24.247156	26.922514999999997	26.581775	27.023249	27.467586	30.721202
ENSG00000275342	PRAG1	2.586035	2.918254	3.176243	3.67583	3.7394789999999998	4.457779	2.867089	2.59188	2.648952	3.4378029999999997	3.4448689999999997	5.014411
ENSG00000179242	CDH4	0.0	0.027771	0.021283	0.018779	0.040441	0.026114	0.0	0.025103	0.021288	0.031258	0.016672	0.0
ENSG00000152133	GPATCH11	8.629836000000001	8.278645	7.314805	7.7205960000000005	7.516679	7.828155	7.612508999999999	8.139859	6.723643	7.8081629999999995	7.832185	7.938543
ENSG00000152137	HSPB8	0.0	0.0	0.0	0.0	0.0	0.0	0.0	0.0	0.0	0.0	0.0	0.0
ENSG00000102908	NFAT5	9.415697	9.005021000000001	9.159801999999999	8.891193	7.5877810000000006	5.945722999999999	8.177988	10.770161	8.582227	9.470509	8.336426	6.087071
ENSG00000106483	SFRP4	0.020333	0.033295	0.061998	0.014932	0.0	0.0	0.028355	0.079688	0.064179	0.042176	0.0	0.032309
ENSG00000102900	NUP93	19.663545	28.233078000000003	21.917623000000003	22.239144	23.901457000000004	25.052017	19.579603000000002	25.80088	24.459538	22.311403000000002	24.918853999999996	24.238518
ENSG00000102901	CENPT	23.091146	29.610012	24.364338999999998	33.351608	30.530051999999998	26.744766	21.674472	25.154042	25.598962	24.741751999999998	24.305797	24.783924000000006
ENSG00000102904	TSNAXIP1	0.407776	0.757904	0.49992100000000006	0.815275	0.704609	0.501364	0.9389149999999999	0.32551399999999997	0.695748	0.723614	0.602102	0.5387120000000001
ENSG00000106484	MEST	2.106774	3.025483	2.630312	3.188125	3.727573	7.177737	2.247255	3.749196	2.797373	2.876056	2.825819	7.772207999999999
ENSG00000018236	CNTN1	0.0	0.0	0.0	0.0	0.0	0.018867	0.0	0.0	0.0	0.0	0.0	0.030547
ENSG00000178802	MPI	14.956580999999998	13.550239000000001	14.493696	16.448668999999995	15.488944	20.377727	17.381238	17.059187	14.351282000000001	13.839535	14.598586999999997	20.207084000000002
ENSG00000143079	CTTNBP2NL	7.308815999999999	6.515683999999999	7.0067889999999995	6.740715	6.476430000000001	4.6788479999999995	7.375501000000001	7.369844	7.038717	7.050233	6.451653	4.433041
ENSG00000178804	H1FOO	0.0	0.0	0.0	0.047532	0.026555	0.0	0.0	0.0	0.0	0.0	0.0	0.0
ENSG00000266265	KLF14	0.0	0.03181	0.0	0.0	0.0	0.0	0.0	0.0	0.0	0.017668	0.0	0.019942
ENSG00000251369	ZNF550	2.31304	3.145264	2.686128	2.707978	2.303671	3.589737	2.254856	3.8191699999999997	3.019102	2.9081919999999997	3.08687	3.577826
ENSG00000178809	TRIM73	1.578634	1.5975160000000002	1.507056	1.628857	2.58602	2.104833	1.445569	2.0358870000000002	1.863763	1.6894140000000002	1.983535	2.820249
ENSG00000092020	PPP2R3C	29.809788	29.870444999999997	29.044875000000005	25.228416000000003	25.959436999999998	24.293223	27.650664999999996	29.28593100000001	26.879156000000002	26.781827	25.539518	21.822731
ENSG00000185942	NKAIN3	0.0	0.0	0.0	0.0	0.0	0.0	0.0	0.0	0.0	0.0	0.0	0.0
ENSG00000185940	KRTAP5-5	0.0	0.0	0.0	0.0	0.0	0.0	0.0	0.0	0.0	0.0	0.0	0.031442
ENSG00000185947	ZNF267	40.065361	39.397186000000005	31.670116	32.141515	34.43997	21.409769	34.771411	38.476639000000006	33.838499999999996	33.553891	35.886261	21.978758
ENSG00000185946	RNPC3	16.283286999999998	20.161572	15.374255	17.08308	18.147384000000002	22.495472	13.302765999999998	19.975579	15.35618	16.028222	16.244222	22.236698999999998
ENSG00000204628	RACK1	272.958206	286.657309	302.24824700000005	279.199324	312.451769	303.16718599999996	294.38943800000004	277.47247799999997	309.15945199999993	247.51073	298.875179	318.77097599999996
ENSG00000204624	DISP3	0.043121	0.0	0.052488	0.05407	0.0	0.040917	0.014167	0.016834	0.051122	0.105555	0.049483	0.052689
ENSG00000114450	GNB4	13.626077	13.457787999999999	12.783240000000001	12.78391	12.841484	9.478111	12.497275	14.293805	12.795617	14.582774	13.621128	9.192246
ENSG00000114455	HHLA2	0.299742	0.292528	0.237396	0.427473	0.082086	0.20683	0.075523	0.077417	0.294566	0.083121	0.039885	0.159877
ENSG00000204193	TXNDC8	0.0	0.0	0.0	0.0	0.0	0.0	0.0	0.0	0.0	0.0	0.0	0.0
ENSG00000204195	AWAT1	0.0	0.0	0.0	0.0	0.0	0.0	0.0	0.0	0.0	0.0	0.0	0.0
ENSG00000162300	ZFPL1	11.291540000000003	11.664864	12.798313	13.816798	12.205171	14.445002	11.750227000000002	10.743726999999998	12.686696999999999	11.933282	11.131973	12.583805000000002
ENSG00000142303	ADAMTS10	2.443664	4.868464	3.5008370000000006	4.384839	5.217038	7.403410000000001	2.505795	4.97086	3.502033	4.345122	4.976038	7.200228
ENSG00000233802	TRIM49D2	0.0	0.0	0.0	0.0	0.0	0.0	0.0	0.0	0.0	0.0	0.0	0.0
ENSG00000233803	TSPY4	0.0	0.0	0.0	0.0	0.0	0.0	0.0	0.0	0.0	0.0	0.0	0.0
ENSG00000011083	SLC6A7	0.172813	0.1426	0.093481	0.1787	0.082759	0.0	0.173987	0.170248	0.244569	0.079101	0.15935	0.025211
ENSG00000183479	TREX2	0.879929	2.207571	1.5211569999999999	1.5409579999999998	0.675136	0.254039	0.6464979999999999	0.977978	0.584818	1.061606	2.647779	1.146817
ENSG00000163519	TRAT1	0.0	0.0	0.0	0.0	0.0	0.0	0.0	0.0	0.0	0.0	0.0	0.0
ENSG00000183475	ASB7	6.959927	7.758329	6.623547	6.381207	6.556814	6.744835999999999	6.757541	6.79894	6.262795000000001	6.9450080000000005	6.895391	7.036403
ENSG00000183474	GTF2H2C	13.525181	18.291009999999996	12.401220000000002	13.584398	14.860057000000001	20.211207000000005	12.402307	16.276855	15.283999999999997	17.242307999999998	14.269378000000001	20.311725000000006
ENSG00000163516	ANKZF1	25.067099	23.685431	22.811484	29.938958	28.026883	21.394592999999997	24.914795	22.526348	23.716979	26.017673	25.824166	22.140072
ENSG00000163517	HDAC11	1.000987	0.861627	0.9190269999999999	1.193433	0.7151449999999999	1.8544859999999999	1.135801	0.8222659999999999	0.728432	1.199226	1.2583389999999999	1.6787649999999998
ENSG00000163510	CWC22	18.527773	19.27064	17.384581	17.556572	17.655314999999998	19.57481	17.015767	19.250675	19.736832	17.006948	17.853701	18.202431
ENSG00000283199	C13orf46	0.34538	0.300519	0.288087	0.644922	0.203822	0.597336	0.3921	0.503396	0.540694	0.460842	0.392698	0.4123
ENSG00000163513	TGFBR2	21.925595	29.267468	23.484341	24.512343	26.148868	36.58971	21.318143	27.808618000000003	25.432338	26.79404	27.244235	38.644282
ENSG00000205572	SERF1B	2.777682	3.6504600000000003	2.606724	3.1916700000000002	3.816669	2.167221	2.846134	3.204704	2.404153	4.27817	3.618263	3.245286
ENSG00000205571	SMN2	17.571084	22.352288	18.38644	15.746904	15.534037000000001	22.460561000000002	17.082558000000002	20.084210000000002	18.850032	15.686733	20.670208000000002	17.368675
ENSG00000187545	PRAMEF10	0.0	0.0	0.0	0.0	0.0	0.0	0.0	0.0	0.0	0.0	0.0	0.0
ENSG00000127540	UQCR11	24.380238000000002	21.903442000000002	26.085763	23.789342	24.749133	37.185818	25.43351	18.538149999999998	27.30732	22.903366000000002	26.783714999999997	32.138376
ENSG00000106070	GRB10	1.441948	0.928074	1.509234	1.4824380000000001	0.867908	2.8564659999999997	1.9097629999999999	1.008244	1.272853	1.4040579999999998	0.740395	2.926682
ENSG00000143199	ADCY10	0.140941	0.041206	0.125966	0.038528	0.185927	0.399997	0.127634	0.110599	0.11184999999999999	0.108044	0.067818	0.30672499999999997
ENSG00000156234	CXCL13	5.875504	5.100042	8.07792	11.200064	6.218823	0.227083	5.110353	4.269629	6.217751	10.984173	7.738194	0.127127
ENSG00000125945	ZNF436	3.672931	3.3143849999999997	3.7037329999999997	3.669308	4.0654639999999995	3.0677130000000004	4.0066109999999995	3.1918040000000003	3.985514	4.018004	3.7944820000000004	3.107742
ENSG00000125944	HNRNPR	42.724734999999995	55.003494	47.22352299999999	51.474057	53.392043	44.729304	44.668634999999995	46.62244	50.157245	53.079539999999994	55.175566	48.595901000000005
ENSG00000090316	MAEA	49.778665	64.584266	54.381375	52.207201	55.821684000000005	47.221734999999995	58.52632700000001	54.315298000000006	58.402892	50.502244	55.950914	50.902347000000006
ENSG00000278272	HIST1H3C	0.0	0.342692	0.0	0.0	0.0	0.134163	0.0	0.259431	0.132207	0.0	0.0	0.140847
ENSG00000106078	COBL	0.0	0.0	0.0	0.0	0.0	0.0	0.0	0.0	0.0	0.0	0.0	0.0
ENSG00000008394	MGST1	66.53256900000001	65.51334	51.117005	53.42817300000001	67.58784800000001	114.979014	67.622639	63.690738	60.86744099999999	56.644415	68.800607	108.68767799999999
ENSG00000130414	NDUFA10	15.239394000000003	17.861679	15.676974	17.054617	17.733821	20.802873	16.133705000000003	16.503556000000003	16.939096000000003	16.624151999999995	17.124525000000002	19.987888
ENSG00000130413	STK33	0.425172	0.330089	0.489237	0.467054	0.265072	0.25285	0.534269	0.261898	0.329173	0.497673	0.266048	0.426266
ENSG00000050628	PTGER3	0.0	0.0	0.032796	0.010032	0.0	0.016296	0.0	0.018962	0.021992	0.0	0.0	0.0
NewGene_3510	NewGene_3510	0.216483	0.103381	0.281419	0.333345	0.453443	0.457956	0.097293	0.318509	0.230268	0.23522	0.372266	0.302774
ENSG00000164898	FMC1	1.638053	1.688476	1.551336	1.170404	1.757923	1.804576	1.728202	0.965071	1.466279	1.163429	1.367948	1.603494
ENSG00000164896	FASTK	22.217855999999998	30.514128	24.797465000000003	30.618346000000003	28.75118	32.506384	26.486794	24.517678	26.767469000000002	27.272115	31.003467	29.756697000000003
ENSG00000164897	TMUB1	14.373916999999999	15.556421	17.707461000000002	17.01389	17.282950000000003	16.108268000000002	16.543195	13.347749	14.870358999999999	15.934152999999998	16.771672	16.141485
ENSG00000164893	SLC7A13	0.0	0.0	0.0	0.0	0.0	0.0	0.0	0.0	0.0	0.0	0.0	0.0
ENSG00000044446	PHKA2	3.288831	3.872154	3.23692	3.537506	3.471812	3.557722	3.424668	3.856589	3.456895	3.338757	3.613924	3.665321
ENSG00000155622	XAGE2	0.0	0.0	0.0	0.0	0.0	0.0	0.0	0.0	0.0	0.0	0.0	0.0
ENSG00000155621	C9orf85	4.946419	4.06505	5.496331	4.1595629999999995	5.989218999999999	5.253603	4.252026000000001	4.162025	4.494363	4.985882	4.8900049999999995	4.7853140000000005
ENSG00000182704	TSKU	2.170373	1.806283	2.580075	2.717662	2.406516	0.660097	2.2881110000000002	1.078413	2.428741	2.025792	2.118546	0.818616
ENSG00000182700	IGIP	4.502484	4.24232	4.063941	4.658745	4.634453	4.922632	4.377526	5.140755	3.930295	4.718444	4.03154	3.89914
ENSG00000155629	PIK3AP1	46.414066	38.407537	44.653166999999996	45.759113	35.887754	18.009978	43.91534	39.310835000000004	46.618823	47.206234	38.588278	17.799524
ENSG00000186638	KIF24	1.344813	1.72945	1.189906	1.518493	1.621511	1.803474	1.363963	2.026816	1.649818	1.64904	1.766298	1.720047
ENSG00000011332	DPF1	0.115449	0.177486	0.21972399999999997	0.114396	0.113537	0.210723	0.230969	0.229681	0.034297	0.143413	0.060968	0.243215
ENSG00000186635	ARAP1	114.78486899999999	120.44191099999999	117.280413	133.703674	113.605744	66.431066	118.646962	120.77613	120.82140900000002	118.79265500000001	115.412148	64.31538499999999
ENSG00000170615	SLC26A5	0.011425	0.050483	0.016157	0.033912	0.0	0.057777	0.023344	0.042547	0.013957	0.006733	0.0	0.0
ENSG00000170613	FAM71B	0.0	0.0	0.0	0.0	0.0	0.0	0.0	0.0	0.0	0.0	0.0	0.0
ENSG00000196159	FAT4	0.053206	0.035923	0.048788	0.025514	0.026961	0.018003	0.067988	0.053491	0.03892	0.064241	0.05118	0.03668
ENSG00000196154	S100A4	461.044738	474.957636	520.449978	548.567366	578.119795	684.845461	478.49717	466.859406	516.867399	544.715823	558.543376	608.629953
ENSG00000196155	PLEKHG4	4.7772369999999995	6.408989	6.256206000000001	9.014728000000002	6.3681350000000005	9.725791000000001	6.112691	6.976469	5.8684840000000005	6.913054000000001	7.998693999999999	9.945805
ENSG00000196156	KRTAP4-3	0.0	0.0	0.0	0.0	0.0	0.0	0.0	0.0	0.0	0.0	0.0	0.0
ENSG00000196150	ZNF250	1.310763	2.658299	1.7403629999999999	1.7826309999999999	1.3351060000000001	1.909313	1.3684370000000001	1.360091	1.51666	1.910159	1.8695089999999999	1.6083569999999998
ENSG00000196151	WDSUB1	9.905038	9.363376	7.287776999999999	7.834581	9.320339	10.75096	8.908963	9.490048	7.343573	8.79314	8.264156999999999	10.949074
ENSG00000196152	ZNF79	2.446844	2.798658	2.71172	3.093349	3.46922	3.508062	2.616541	3.52374	3.239143	2.985591	3.209859	2.6025720000000003
ENSG00000128340	RAC2	201.978433	178.989321	222.002496	236.243081	212.017925	158.57863799999998	221.85487100000003	172.272208	216.46555800000002	214.89368900000002	210.039918	154.372173
NewGene_7203	NewGene_7203	0.134193	0.304392	0.263792	0.223691	0.155109	0.64752	0.582932	0.202667	0.303876	0.291031	0.401007	0.432797
ENSG00000128342	LIF	1.257867	0.190563	0.896508	0.569868	0.480787	0.028862	1.029531	0.46888	0.772624	0.410781	0.297964	0.014782
ENSG00000128346	C22orf23	6.19249	4.19915	6.165926	5.479921	4.736185	3.20186	5.103356	5.333073	5.309561	6.238193	4.818089	3.188365
ENSG00000120594	PLXDC2	10.657172	11.545543	9.098972	10.233308	11.142478	21.013563	11.075367	12.445518000000002	9.522106	10.115494	10.717036	23.552532
ENSG00000104881	PPP1R13L	1.053643	1.201874	1.324628	1.428976	1.02489	1.042325	1.017768	1.059893	1.072477	1.399987	1.113906	0.840453
ENSG00000175398	OR10P1	0.0	0.0	0.0	0.0	0.0	0.0	0.0	0.053581	0.0	0.0	0.0	0.0
ENSG00000175395	ZNF25	4.957559	5.172122	4.287153	4.542991	4.815451	4.577174	4.105701	5.454431	4.371318	5.037058	5.219186	4.471552
ENSG00000175390	EIF3F	40.70144500000001	43.300629	44.313162	44.344277999999996	55.069554	61.508571	40.859903	40.79488	39.027447	34.115122	45.483496	56.092866
ENSG00000198088	NUP62CL	0.0	0.105757	0.0	0.022744	0.088052	0.169377	0.13342199999999999	0.114767	0.025368	0.0	0.072344	0.108537
ENSG00000198089	SFI1	5.776063000000001	6.55891	6.13322	7.6420200000000005	6.495819000000001	5.900531	5.857794	6.9361	6.83283	6.7870479999999995	7.167709	5.582222
ENSG00000096006	CRISP3	0.0	0.0	0.0	0.0	0.0	0.0	0.0	0.0	0.0	0.0	0.0	0.0
ENSG00000134882	UBAC2	47.691931	50.726454000000004	42.176255	45.61002	48.413709	73.124151	48.625052999999994	46.202568	45.536116	45.213723	44.854494	70.426694
ENSG00000198087	CD2AP	11.825055	10.466108	10.356726	10.938139	9.486539	7.505096	10.554411	10.75084	10.088861	11.7012	10.457415	6.985485
ENSG00000198081	ZBTB14	7.067129999999999	8.894137	8.135885	7.439305999999999	7.816236	7.7281699999999995	7.934271000000001	9.172669	7.8227329999999995	9.171028	9.989039	7.193562
ENSG00000134884	ARGLU1	42.635033	51.875034	44.096344	46.700943	46.127182	46.496986	44.81134	49.750843	45.799274	46.490299	46.42485	43.880451
ENSG00000198083	KRTAP9-9	0.0	0.0	0.0	0.0	0.0	0.0	0.0	0.0	0.0	0.0	0.0	0.0
NewGene_1431	NewGene_1431	0.091665	0.140484	0.208247	0.224466	0.143785	0.258245	0.28772	0.261506	0.190408	0.223514	0.07258	0.070467
NewGene_1437	NewGene_1437	0.0	0.0	0.0	0.0	0.0	0.0	0.0	0.0	0.264563	0.0	0.0	0.269101
NewGene_2905	NewGene_2905	0.213196	0.323599	0.123365	0.113606	0.163333	0.336187	0.1011	0.155603	0.103862	0.47170199999999995	0.052026	0.352565
NewGene_2904	NewGene_2904	16.602062	15.233782	15.774067	13.318715	15.076079	2.859544	13.443369	14.424145	16.749577	13.436486	14.378349	3.739771
NewGene_2902	NewGene_2902	0.409446	0.8359350000000001	0.6132920000000001	0.611433	0.786526	0.9164779999999999	0.7657830000000001	0.608387	0.407713	0.42539499999999997	0.7755730000000001	0.971768
NewGene_2900	NewGene_2900	0.7518090000000001	0.51097	0.906215	0.936495	0.294464	0.0	0.91711	0.374051	0.8043659999999999	1.114198	0.850047	0.0
NewGene_1435	NewGene_1435	0.104105	0.599051	0.16153299999999998	0.156901	0.24811	1.007842	0.205522	0.21140799999999998	0.087622	0.191421	0.31057599999999996	1.154284
NewGene_2909	NewGene_2909	0.46383199999999997	0.323608	0.45743799999999996	0.8971800000000001	0.291931	1.05542	0.640049	0.232265	0.43230399999999997	0.5203139999999999	0.265882	1.001504
NewGene_2908	NewGene_2908	0.0	0.113265	0.13075	0.031207	0.135428	0.422643	0.11124	0.126042	0.06222	0.035897	0.093381	0.565094
ENSG00000198336	MYL4	0.172875	0.088454	0.0	0.357861	0.0	0.164697	0.2025	0.0	0.0	0.051413	0.0393	0.0
ENSG00000198331	HYLS1	4.524885	4.950038	4.6637200000000005	5.972572	5.24872	6.7900659999999995	4.954049	5.246859	4.917775000000001	4.67725	5.469419	9.12631
NewGene_7999	NewGene_7999	0.355933	0.0	0.24351	0.0	0.0	0.0	0.0	0.0	0.0	0.0	0.0	0.16838
NewGene_7995	NewGene_7995	0.0	0.0	0.0	0.0	0.0	0.194173	0.0	0.0	0.0	0.0	0.115537	0.0
NewGene_7994	NewGene_7994	11.698654	13.307805	9.720881	11.199366	11.413977000000001	11.498998	12.905128	12.453073	11.266199	9.817254000000002	9.127215	10.392275
NewGene_7993	NewGene_7993	2.990048	4.517512	3.440279	3.364744	4.036286	4.157932	2.871232	4.687686	3.794997	3.468509	3.783528	3.643653
ENSG00000160796	NBEAL2	7.3845160000000005	10.661957	9.822828	11.655694	8.825305	13.59738	7.862077	9.798546	9.723374999999999	9.285153	8.909955	13.827971
ENSG00000160791	CCR5	0.8737710000000001	0.76441	0.355577	0.541551	0.6708139999999999	1.686916	0.434642	0.590897	0.51763	0.308035	0.6767810000000001	1.457536
ENSG00000160799	CCDC12	11.00552	15.548178	15.420622	18.248946	17.309362	21.676187000000002	15.721715	13.587722	17.029075	14.759081	17.815712	19.557582
ENSG00000167220	HDHD2	14.810894999999999	18.464819	15.630381999999999	14.895116000000002	18.305918	18.446131	15.971911	18.533223999999997	16.876039	17.117126000000003	17.481061	19.430801
ENSG00000163012	ZSWIM2	0.0	0.0	0.0	0.0	0.0	0.0	0.0	0.0	0.0	0.0	0.0	0.0
ENSG00000249861	LGALS16	0.0	0.0	0.0	0.0	0.0	0.0	0.0	0.0	0.0	0.0	0.0	0.0
ENSG00000249860	MTRNR2L5	0.0	0.0	0.0	0.0	0.0	0.0	0.0	0.0	0.0	0.0	0.0	0.0
ENSG00000176155	CCDC57	64.949168	70.595001	73.46853	69.06765299999999	68.18055900000002	19.356385	69.595206	76.10990699999999	75.894673	66.52547799999999	69.705123	18.559162999999998
ENSG00000176153	GPX2	0.192237	0.296846	0.0	0.192833	0.154853	0.309008	0.143369	0.166427	0.102325	0.155844	0.05728	0.333362
ENSG00000146166	LGSN	0.018584	0.0	0.0	0.0	0.0	0.0	0.0	0.0	0.0	0.0	0.0	0.0
ENSG00000036473	OTC	0.0	0.0	0.0	0.0	0.0	0.0	0.0	0.0	0.0	0.0	0.0	0.0
ENSG00000132109	TRIM21	14.356921	15.916597999999999	15.246228	16.818499	14.905477000000001	17.165305	15.114995	14.829362999999999	16.159118	16.205545	16.314477	18.542178
NewGene_6118	NewGene_6118	0.0	0.0	0.0	0.0	0.0	0.026987	0.0	0.0	0.0	0.346523	0.0	0.0
ENSG00000133275	CSNK1G2	50.103398	50.473294	53.275638	57.98416	54.291126999999996	45.666143	53.412544999999994	50.423553	53.469775	54.780709	53.63715499999999	46.06868
ENSG00000148300	REXO4	10.184799	12.023855000000001	10.532933	10.245425999999998	10.392001	12.664175	10.744728	11.647562	11.463243	10.479292999999998	10.488746	14.060818000000001
ENSG00000188488	SERPINA5	0.0	0.0	0.0	0.0	0.0	0.0	0.0	0.0	0.0	0.0	0.0	0.0
ENSG00000275163	AC117457.1	0.0	0.0	0.0	0.0	0.0	0.0	0.0	0.0	0.0	0.0	0.0	0.0
NewGene_6111	NewGene_6111	0.0	0.0	0.0	0.0	0.43548	0.0	0.0	0.0	0.0	0.0	0.0	0.0
ENSG00000148308	GTF3C5	17.685461999999998	23.577281	19.938943000000002	21.373783000000003	20.158601	22.642568	21.083238	20.691118000000003	20.511058	19.337069	22.180131	23.392599
NewGene_6113	NewGene_6113	0.0	0.100232	0.120494	0.139112	0.061668	0.294641	0.066762	0.251645	0.049421	0.0	0.0	0.31207300000000004
ENSG00000095066	HOOK2	8.414464	8.502407	11.258555999999999	10.590869	9.548910999999999	7.363036	9.795445	9.812702	10.746156	9.118558	10.336064	7.498699
NewGene_6115	NewGene_6115	0.294122	0.087706	0.326333	0.472201	0.150955	0.084783	0.298789	0.086383	0.5413129999999999	0.077892	0.39279200000000003	0.273385
ENSG00000135823	STX6	19.725667	17.731657	19.98416	18.740569999999998	19.412912	15.02814	20.019847	20.356915	19.930344	21.16997	19.882939999999998	15.122532
ENSG00000135821	GLUL	105.16439199999999	79.769126	88.28158699999999	89.600845	82.400302	87.647077	107.534345	74.547638	83.096359	92.4391	87.69555199999999	88.07083999999999
ENSG00000135824	RGS8	0.051122	0.048294	0.094368	0.074426	0.177994	0.075156	0.104823	0.1378	0.136116	0.10091	0.149001	0.082574
ENSG00000135829	DHX9	49.263241	56.386127	49.68549	49.172401	52.620041	46.855301	51.906059	57.680344	52.289753	54.591087	52.032902	47.430004
ENSG00000135828	RNASEL	9.961868	8.559777	9.786725	9.646923000000001	9.295892	8.266868	9.900071	9.855877	8.53982	11.124129	8.851427	8.621039
ENSG00000162761	LMX1A	0.0	0.0	0.0	0.0	0.0	0.0	0.0	0.0	0.0	0.0	0.0	0.0
NewGene_1769	NewGene_1769	0.641726	0.46165399999999995	0.34236	0.70318	0.643855	0.9037649999999999	0.509423	0.335871	0.391079	0.6957800000000001	0.619394	0.533642
NewGene_1766	NewGene_1766	0.051057	0.080648	0.0	0.0	0.0	0.0	0.0	0.068686	0.242311	0.243063	0.0	0.0
NewGene_1767	NewGene_1767	0.22035	0.143149	0.348739	0.208491	0.229299	0.107897	0.453959	0.193913	0.0	0.096376	0.381177	0.0
NewGene_1764	NewGene_1764	0.556104	0.19761299999999998	0.803288	1.104574	0.709796	0.0	0.817452	0.444006	0.505637	0.894325	0.246199	0.090951
NewGene_1765	NewGene_1765	0.018143	0.020548	0.21976600000000002	0.143664	0.026406	0.0	0.047685	0.0	0.0	0.0	0.009817	0.0
ENSG00000083520	DIS3	13.688254999999998	16.913786	12.509611	12.497796000000001	12.011374	12.484355	11.942258	16.692313000000002	12.897519	16.178660999999998	15.79655	12.86046
NewGene_1763	NewGene_1763	0.21445	0.101528	0.597729	0.17905	0.67964	0.0	0.133758	0.080166	0.105507	0.240442	0.177131	0.0
NewGene_1760	NewGene_1760	0.229515	0.135696	0.130765	0.0	0.08406	0.231331	0.103187	0.136938	0.0	0.220963	0.486058	0.211659
NewGene_3694	NewGene_3694	0.0	0.0	0.311166	0.294695	0.0	0.0	0.0	0.203203	0.212108	0.251787	0.0	0.0
NewGene_3695	NewGene_3695	0.283527	0.477602	0.39825	0.387228	0.211428	0.344665	0.44323	0.598175	0.27568	0.186217	0.345628	0.423523
NewGene_3696	NewGene_3696	0.524689	0.8636750000000001	0.867932	0.985993	0.7490359999999999	1.0464339999999999	0.460783	0.73323	0.936802	0.7242879999999999	0.604813	1.3341919999999998
NewGene_3691	NewGene_3691	0.097613	0.0	0.0	0.383437	0.176051	0.0	0.292437	0.113634	0.0	0.209548	0.0	0.0
ENSG00000249240	AC069368.1	0.032733	0.0	0.0	0.130607	0.0	0.029698	0.039335	0.110006	0.0	0.0	0.0	0.078666
ENSG00000249242	TMEM150C	0.699982	0.6791320000000001	0.53547	0.527132	0.755128	0.495057	0.942456	0.846224	0.809328	0.574034	0.72694	0.299107
ENSG00000162769	FLVCR1	3.038724	2.850803	2.697819	2.79948	2.865057	2.31184	3.048131	2.909511	2.368245	3.432803	2.517989	2.147854
ENSG00000241476	SSX2	0.0	0.0	0.0	0.0	0.0	0.0	0.0	0.014683	0.0	0.0	0.0	0.0
ENSG00000112796	ENPP5	0.013758	0.042859	0.013592	0.0	0.016822	0.0	0.040943	0.0	0.0	0.0	0.0	0.0
ENSG00000173253	DMRT2	0.521585	0.350839	0.46823800000000004	0.578222	0.7739199999999999	0.961995	0.430754	0.697012	0.307545	0.706766	0.680902	1.082453
ENSG00000173250	GPR151	0.0	0.0	0.0	0.026047	0.003441	0.051306	0.0	0.017034	0.047396	0.033665	0.0	0.0
ENSG00000173258	ZNF483	0.0	0.009973	0.0	0.039998	0.031029	0.0	0.021971	0.042196	0.015561	0.030481	0.0	0.0
ENSG00000116161	CACYBP	33.046398	37.065118	30.490084	33.038197	36.567135	38.471959	32.111212	33.323478	31.615879999999997	33.460572	32.662891	39.915926999999996
ENSG00000258973	AL096870.1	0.0	0.0	0.0	0.070603	0.0	0.486129	0.061975	0.191993	0.0	0.0	0.0	0.340526
ENSG00000271092	TMEM56-RWDD3	4.223374	1.519269	5.363676	1.741105	0.0	2.140606	1.39728	1.594936	2.004666	1.284515	1.951702	5.230677
ENSG00000021776	AQR	11.332168000000001	12.457353	11.660275	11.666699	11.792541	10.586755	9.963498	13.674582000000001	11.58868	11.732752000000001	11.657678	11.166072000000002
ENSG00000272674	PCDHB16	0.006891	0.003004	0.022174	0.041052	0.01148	0.075755	0.027577	0.03152	0.033612	0.004123	0.0423	0.081086
ENSG00000271321	CTAGE6	0.023326	0.015302	0.129154	0.034538	0.074977	0.06943	0.153483	0.103119	0.077996	0.045362	0.030346	0.097634
ENSG00000130997	POLN	0.353721	0.465858	0.194559	0.529532	0.476927	0.488402	0.33551600000000004	0.327677	0.449369	0.41692799999999997	0.321749	0.606975
NewGene_2125	NewGene_2125	0.0	0.295698	0.601693	0.519548	0.5492060000000001	0.0	0.253049	0.338448	0.9508220000000001	0.260643	0.261541	0.0
NewGene_2124	NewGene_2124	0.0	0.156563	0.0	0.203933	0.056831	0.0	0.0	0.0	0.0	0.222232	0.0	0.0
NewGene_2127	NewGene_2127	0.0	0.0	0.0	0.0	0.265502	0.0	0.0	0.048066	0.0	0.0	0.0	0.0
NewGene_2120	NewGene_2120	0.0	0.0	0.0	0.0	0.0	0.0	0.0	0.17771	0.0	0.0	0.0	0.0
NewGene_2123	NewGene_2123	0.0	0.0	0.0	0.0	0.0	0.0	0.0	0.0	0.0	0.31409	0.0	0.0
NewGene_2122	NewGene_2122	0.06144	0.0	0.164744	0.124626	0.0	0.0	0.085159	0.0	0.0	0.024175	0.203665	0.0
NewGene_2129	NewGene_2129	0.196419	0.238862	0.286861	0.0	0.0	0.0	0.0	0.0	0.09456	0.0	0.0	0.0
ENSG00000232434	AJM1	1.109208	1.03747	1.159162	1.035003	1.297409	1.259828	1.179275	1.30021	1.201445	1.10308	1.019643	1.264563
ENSG00000174705	SH3PXD2B	28.434834	23.511250999999998	29.552805	30.583931999999997	23.119137	2.855232	28.190679000000003	29.593987000000002	28.996719	31.356347	25.552920999999998	3.2948589999999998
ENSG00000234776	C11orf94	0.372133	0.329108	0.330481	0.202876	0.690058	0.602996	0.465007	0.342899	0.41184	0.080292	0.646475	0.294677
ENSG00000117691	NENF	7.456327	8.662528	8.423364	6.917781	7.917274	23.172894	9.28584	7.534341	7.651426	7.185969	8.987761	18.830872
ENSG00000113532	ST8SIA4	10.261344000000001	11.564727	10.170960000000001	11.2842	11.22915	11.701991000000001	10.074199	11.478399	9.654945	12.432233	11.061036	12.459197999999999
ENSG00000117697	NSL1	10.07205	10.888072000000001	8.626705	9.864258999999999	10.201257	10.963842	9.168648999999998	9.196963	9.292505	8.891503	9.548818	12.757504
ENSG00000145536	ADAMTS16	0.0	0.0	0.0	0.0	0.0	0.013888	0.0	0.0	0.0	0.0	0.0	0.0
ENSG00000170935	NCBP2L	0.0	0.0	0.0	0.0	0.0	0.0	0.0	0.0	0.0	0.0	0.0	0.0
ENSG00000086544	ITPKC	4.1134900000000005	4.051255	5.130214	4.747086	4.513288999999999	4.318657	4.39109	4.662237	4.130774	4.7445770000000005	4.067706	4.336948
ENSG00000076067	RBMS2	4.849307	4.953615	5.36625	5.026332999999999	4.791137	6.186805	4.379060999999999	5.009555000000001	5.179316999999999	5.3417449999999995	4.713723	6.0232600000000005
ENSG00000086548	CEACAM6	0.231232	0.348523	0.171954	0.248402	0.475409	0.832149	0.146527	0.24762	0.231013	0.339741	0.214697	0.923442
ENSG00000163904	SENP2	7.512904	7.286790999999999	7.279469	7.170685000000001	7.42502	7.547794000000001	7.338282	7.197231	7.601852	7.755427	7.7911719999999995	8.607534
NewGene_4400	NewGene_4400	1.634288	1.9257819999999999	1.81859	1.829146	1.7231020000000001	2.176279	1.498526	1.7589130000000002	1.458132	1.260373	1.609236	2.697448
NewGene_4401	NewGene_4401	0.208967	0.301149	0.427516	0.248533	0.326338	0.0	0.240734	0.154896	0.086101	0.340836	0.316281	0.113641
NewGene_4402	NewGene_4402	1.389744	0.0	0.352795	0.104691	0.366203	0.0	0.654591	0.207959	0.474876	0.487836	0.0	0.276708
NewGene_4404	NewGene_4404	0.529021	0.657204	0.483413	0.670021	1.098905	1.511103	0.518118	0.660356	0.967367	0.407339	0.719846	1.558688
NewGene_4405	NewGene_4405	0.210987	0.0	0.435972	0.186969	0.380942	0.0	0.182324	0.0	0.0	0.293851	0.101402	0.48096
NewGene_4406	NewGene_4406	0.069829	0.195021	0.361103	0.138926	0.305919	0.268933	0.159271	0.265593	0.419793	0.248708	0.058888	0.0
NewGene_4407	NewGene_4407	0.0	0.0	0.0	0.294621	0.0	0.0	0.0	0.0	0.259615	0.0	0.359154	0.0
ENSG00000039600	SOX30	0.0	0.0	0.0	0.0	0.0	0.0	0.0	0.0	0.0	0.0	0.0	0.0
NewGene_4409	NewGene_4409	0.792411	0.618895	0.787991	0.765062	0.705462	1.383435	0.733931	0.996252	1.021422	0.838624	0.716307	0.763415
ENSG00000273259	AL049839.2	0.0	0.0	0.0	0.0	0.0	0.0	0.0	0.0	0.0	0.0	0.0	0.0
ENSG00000156427	FGF18	0.075074	0.023735	0.026505	0.061206	0.027313	0.087987	0.040642	0.036598	0.049601	0.079564	0.028235	0.141309
ENSG00000012779	ALOX5	4.402241	4.674175	5.380585	6.031288	4.995469	7.423256	5.153858	4.884853	6.256724	5.377546000000001	5.7784320000000005	7.359342
NewGene_6929	NewGene_6929	0.42505899999999996	0.125638	0.559407	0.5907899999999999	0.573586	0.263436	0.506682	0.49399400000000004	0.523375	0.443457	0.408535	0.387004
NewGene_6928	NewGene_6928	0.167969	0.254567	0.193713	0.422658	0.220982	0.591925	0.196711	0.197733	0.122814	0.203583	0.47537799999999997	0.266672
ENSG00000143278	F13B	0.0	0.0	0.0	0.0	0.0	0.0	0.0	0.038044	0.0	0.0	0.0	0.0
ENSG00000156395	SORCS3	0.0	0.0	0.0	0.0	0.0	0.0	0.0	0.0	0.0	0.0	0.0	0.0
NewGene_6921	NewGene_6921	0.0	0.0	0.0	0.301253	0.0	0.0	0.0	0.0	0.0	0.0	0.0	0.0
ENSG00000156398	SFXN2	0.848688	1.110553	0.793649	1.009091	1.065594	0.8931239999999999	0.728343	1.1125430000000003	0.860957	0.8940409999999999	0.9211849999999999	0.9535560000000001
NewGene_6925	NewGene_6925	1.271989	1.391767	1.308997	1.4033069999999999	2.118197	2.374339	1.486834	1.7733050000000001	1.69253	1.595518	1.78612	1.798085
NewGene_6924	NewGene_6924	0.0	0.245501	0.0	0.0	0.0	0.39355	0.102778	0.0	0.0	0.0	0.0	0.0
ENSG00000275954	TBC1D3F	0.142261	0.226501	0.456323	0.584448	0.442868	0.259398	0.256243	0.365706	0.311835	0.20643	0.102473	0.341126
NewGene_6926	NewGene_6926	0.825623	0.712724	0.9427800000000001	0.814555	1.319774	1.2854619999999999	0.668246	1.004779	0.9050929999999999	1.030324	0.882622	1.901379
ENSG00000064835	POU1F1	0.0	0.0	0.025537	0.0	0.0	0.030211	0.0	0.0	0.0	0.0	0.0	0.0
ENSG00000176834	VSIG10	1.55773	1.809608	1.413718	1.509317	2.013162	2.215551	1.314702	1.84494	1.239373	1.581913	1.689517	2.264589
ENSG00000181626	ANKRD62	0.0	0.0	0.0	0.0	0.0	0.0	0.0	0.0	0.0	0.0	0.0	0.020099
ENSG00000181625	SLX1B	20.095944999999997	27.868296	28.780423	24.534390000000002	22.620652	25.860229	22.563527	22.117072	23.975021	24.255241	22.796353	32.778947
ENSG00000110375	UPK2	0.0	0.0	0.129874	0.089455	0.0	0.0	0.202884	0.0	0.097208	0.0	0.0	0.06277
ENSG00000134697	GNL2	21.744246999999998	25.451732	23.352549	23.671024	24.792452	22.555360999999998	21.479951999999997	24.634538	23.247229	24.391037	23.610037000000002	25.926759999999998
ENSG00000269964	MEI4	0.0	0.0	0.0	0.0	0.0	0.0	0.0	0.0	0.0	0.0	0.0	0.0
ENSG00000134690	CDCA8	9.088487	13.821733	11.113432	12.260894	14.01556	17.762036000000002	9.347436	13.295612	11.91609	11.069046	12.000201	16.958268
ENSG00000168743	NPNT	0.255647	0.152449	0.142442	0.163001	0.596194	0.311864	0.174019	0.44190799999999997	0.293263	0.27768699999999996	0.6805049999999999	0.01276
ENSG00000134698	AGO4	10.356823	10.891359	10.288123	10.084145	9.959711	17.272539	9.797951	12.010062	9.487494	11.237527	10.009274	16.686775
ENSG00000108861	DUSP3	31.255876	26.072714	29.68689	31.410037000000003	29.247717	38.121660999999996	31.941428000000002	24.606778	28.609616	30.595975000000003	28.104157	37.027647
ENSG00000215203	GRXCR1	0.0	0.0	0.0	0.0	0.0	0.0	0.0	0.0	0.0	0.0	0.0	0.0
ENSG00000143891	GALM	5.248508	6.070051	4.191166	3.990212	4.0995159999999995	28.072515	4.518749	5.431066	4.441822	4.150499	4.992820999999999	26.660862
ENSG00000071246	VASH1	29.247544	29.708731	31.207997	34.07627600000001	30.356486	24.532504	28.010733999999996	32.747952	29.460334	32.397467	30.11789	24.530026
ENSG00000071242	RPS6KA2	7.893940000000001	5.233015	3.362202	2.968133	4.3581959999999995	14.87875	7.070737	5.163671	3.613676	3.3042409999999998	4.283814	15.016713000000001
ENSG00000071243	ING3	5.346703	6.290342	6.368108	5.713191	6.7869209999999995	5.583077	5.596689	6.569674	5.821299	4.989914	5.164354	7.539721
ENSG00000102401	ARMCX3	23.352055	18.831584	20.269938	19.39327	21.102261	26.34137	23.206966	24.137670999999997	20.044497	20.687419	19.576119	22.749359
ENSG00000105926	MPP6	0.515755	0.464896	0.434135	0.508747	0.381944	0.316897	0.440159	0.650529	0.554926	0.5139	0.596629	0.293491
ENSG00000105929	ATP6V0A4	0.0	0.0	0.0	0.0	0.0	0.0	0.0	0.0	0.0	0.0	0.0	0.0
ENSG00000105928	GSDME	15.758249999999999	13.227597	11.498971	11.509603	12.968282	11.038258	16.974901	11.444784	12.349759	11.694387	12.654217	10.340592
ENSG00000132669	RIN2	7.01555	8.253754	7.572041	7.381577	8.126806	9.336755	6.650251	8.829888	8.178427	8.294004	6.97944	9.510813
ENSG00000132664	POLR3F	7.809936	9.133224	8.052234	7.568871	8.463757	6.292766	6.952571	8.52064	7.716525	7.42643	8.019224	6.833252
ENSG00000132661	NXT1	7.480196	11.28221	10.517388	10.273709	11.034843	10.063049	9.843865	8.600204	10.82124	10.884617	12.79455	10.943263
NewGene_1915	NewGene_1915	0.371285	0.58579	0.515953	0.7536309999999999	1.315369	0.938663	0.454463	0.8860100000000001	0.833453	0.657393	0.8562719999999999	1.104662
ENSG00000119596	YLPM1	12.111356	14.272523	13.033183000000001	11.757886	14.335988000000002	12.045316	10.754805	16.287582999999998	12.310128	13.155004000000002	12.748301000000001	13.710913999999999
ENSG00000156282	CLDN17	0.0	0.0	0.0	0.0	0.0	0.0	0.0	0.0	0.0	0.0	0.0	0.0
ENSG00000119630	PGF	0.143523	0.14048000000000002	0.150151	0.098568	0.084255	0.076777	0.147389	0.188869	0.075497	0.104029	0.254593	0.207949
ENSG00000119599	DCAF4	3.663143	3.31331	4.366071	3.676336	4.02341	3.7256299999999998	4.119819	2.872096	3.737119	3.404985	4.183322	4.3570709999999995
ENSG00000139679	LPAR6	5.745046	9.258347	6.797783	7.5144	8.254168	16.503674	6.170325	8.955426	7.739979	8.075319	9.008275	15.43996
ENSG00000148841	ITPRIP	13.859957	11.174347	13.481877	13.925631	12.42135	8.295621	14.24815	10.118855	13.459706	12.378804	12.08598	8.007746000000001
ENSG00000148840	PPRC1	7.315675	11.95398	9.161456	9.455499	9.020639000000001	8.092784	7.1275640000000005	10.930407	9.896478	8.263109	9.131518	8.712361
ENSG00000148843	PDCD11	8.689717	11.768640000000001	11.338836	10.510822000000001	10.451372	8.778027	8.517223	12.452402000000001	11.214970000000001	10.681501	10.377261	9.446665
ENSG00000148842	CNNM2	2.839178	2.66518	1.472232	2.298489	2.530764	1.527645	1.4917660000000001	2.688406	1.486574	2.567789	1.2311610000000002	1.4820849999999999
ENSG00000187701	OR2T27	0.0	0.0	0.0	0.0	0.0	0.0	0.0	0.0	0.0	0.0	0.0	0.0
ENSG00000148848	ADAM12	0.013179	0.03389	0.039545	0.033435	0.062241	0.0	0.085544	0.044752	0.0452	0.012638	0.011884	0.0
ENSG00000139675	HNRNPA1L2	4.916862	6.413688	5.716132	5.344123	6.489295	6.917688	4.753082	5.725688	4.948336	6.444059	5.651174	6.378738
ENSG00000162624	LHX8	0.0	0.0	0.0	0.0	0.0	0.0	0.0	0.0	0.0	0.0	0.0	0.0
ENSG00000162627	SNX7	2.017225	2.196075	2.019489	1.67727	1.6519689999999998	1.24869	2.3123519999999997	1.970323	2.19997	2.395535	1.959531	1.556365
ENSG00000162621	LRRC53	0.0	0.0	0.0	0.0	0.0	0.0	0.0	0.0	0.0	0.0	0.0	0.011909
ENSG00000162620	LRRIQ3	0.542607	0.565688	0.369567	0.367808	0.212534	0.443599	0.301295	0.730836	0.47664300000000004	0.671701	0.135762	0.23286600000000002
ENSG00000162623	TYW3	8.099938	8.139142999999999	8.115628999999998	8.8477	8.228893000000001	7.757315999999999	7.537194	9.329361	7.942381	8.868188	7.861551	7.416712
ENSG00000188706	ZDHHC9	3.8266109999999998	3.171735	4.132386	3.7314190000000003	3.2292940000000003	2.149575	3.668269	2.925256	3.861321	4.174471	3.5677540000000003	2.173565
ENSG00000188707	ZBED6CL	2.064428	2.093462	2.325305	2.752872	2.567493	1.798664	2.403885	2.150944	2.497026	2.84124	2.84454	1.62662
ENSG00000185634	SHC4	0.08876	0.10478	0.065174	0.094217	0.115094	0.085493	0.108318	0.216259	0.018036	0.068309	0.121624	0.08607
ENSG00000165076	PRSS37	0.027505	0.0	0.051792	0.0	0.0	0.0	0.0	0.0	0.0	0.0	0.0	0.0
ENSG00000165071	TMEM71	0.50817	0.6764509999999999	0.389442	0.284657	0.848903	1.9289550000000002	0.47267	0.583938	0.754523	0.49490900000000004	0.57092	2.0077640000000003
ENSG00000185630	PBX1	0.0	0.0	0.0	0.0	0.008427	0.008192	0.0	0.0	0.0	0.0	0.0	0.0
ENSG00000185633	NDUFA4L2	1.3611010000000001	1.410971	1.492627	1.991031	1.965224	0.880331	1.5528629999999999	1.135829	1.6551609999999999	1.3565319999999998	1.465989	1.154708
ENSG00000165072	MAMDC2	0.0	0.0	0.0	0.0	0.0	0.0	0.0	0.0	0.0	0.0	0.0	0.0
ENSG00000165078	CPA6	0.0	0.0222	0.0	0.0	0.0	0.0	0.0	0.0	0.0	0.0	0.0	0.0
ENSG00000101353	MROH8	0.101943	0.307211	0.183866	0.207508	0.174879	0.271506	0.35048500000000005	0.251448	0.168881	0.16532200000000002	0.406192	0.302986
ENSG00000169903	TM4SF4	0.0	0.0	0.0	0.0	0.0	0.0	0.0	0.0	0.0	0.0	0.0	0.0
ENSG00000169902	TPST1	25.879597	25.23385	23.889223	25.282965	22.808383000000003	27.849994	25.260047	21.242597	24.768674	25.832164	24.187853	27.551814
ENSG00000169905	TOR1AIP2	8.914427	8.702294	8.08145	7.850097	8.502324999999999	7.940612	8.031942	9.735055000000001	8.562957	8.125091	8.14713	8.042955
ENSG00000169906	S100G	0.0	0.0	0.0	0.0	0.0	0.0	0.0	0.0	0.0	0.0	0.098509	0.0
ENSG00000169908	TM4SF1	0.109703	0.0	0.0	0.014507	0.0	0.0	0.01144	0.0	0.0	0.0	0.0	0.0
ENSG00000089902	RCOR1	20.440943	21.08868	20.792805	21.627983	21.905634	22.558735	19.401337	21.392822	21.361443	21.646454	20.242186	22.597324
ENSG00000180287	PLD5	0.0	0.0	0.0	0.0	0.0	0.0	0.0	0.0	0.0	0.0	0.0	0.0
ENSG00000112619	PRPH2	0.017488	0.049326	0.015565	0.037758	0.122226	0.0	0.0	0.0	0.0	0.024289	0.0	0.0
ENSG00000152894	PTPRK	0.394397	0.307979	0.472523	0.41703100000000004	0.314781	0.159837	0.578557	0.427613	0.455361	0.423832	0.495454	0.17818099999999998
NewGene_3361	NewGene_3361	0.360194	0.347366	0.139712	0.258807	0.204536	0.345143	0.151742	0.331933	0.335701	0.476839	0.294783	0.393187
ENSG00000138780	GSTCD	4.167588	5.169703	4.114447	4.836792	5.065499	4.015533	4.286824	5.058712	4.519913	5.070569000000001	4.388715	3.9942629999999997
ENSG00000138785	INTS12	8.780067	8.394916	9.277580000000002	8.353963	9.588909999999998	9.677778	8.490030999999998	9.78054	10.173820000000001	9.503805	10.294727000000002	8.376724000000001
ENSG00000014164	ZC3H3	4.9679	5.444322	4.790234	5.532626	5.898028	6.496386	4.782062	4.902938	5.428403	6.345784	5.56879	6.00724
ENSG00000258691	AL355102.2	0.0	0.0	0.0	0.0	0.0	0.0	0.0	0.0	0.0	0.0	0.0	0.0
ENSG00000249590	AC004832.3	0.0	0.035565	0.0	0.0	0.0	0.0	0.0	0.082524	0.14417	0.0	0.0	0.0
ENSG00000154803	FLCN	10.386625	8.123473	9.574224000000001	8.237508	8.193586	10.08411	10.505216	8.766978	8.803433	8.26995	8.626617	11.958608
ENSG00000196792	STRN3	9.65623	8.240319	7.658702	8.363961999999999	6.723045	6.65751	8.755651	8.208276000000001	8.66389	8.355614	8.832683	6.472541
ENSG00000196793	ZNF239	0.752599	0.814222	0.710303	0.6287020000000001	0.698684	0.668598	0.456825	1.114986	0.6843509999999999	0.741637	0.770646	0.687876
ENSG00000164304	CAGE1	0.0	0.0	0.012235	0.0	0.0	0.026825	0.0	0.0	0.0	0.009919	0.0	0.0
ENSG00000164305	CASP3	28.03964	30.074537	25.864837	25.647917	26.498988	22.427881999999997	25.313275000000004	28.279021999999998	25.310322	26.597358000000003	26.688142999999997	22.482526
ENSG00000164306	PRIMPOL	6.415521	6.736164	4.820258000000001	5.836835000000001	5.429564	6.024088000000001	4.5531500000000005	6.264696	4.9340139999999995	6.308400999999999	5.799464	5.301969
ENSG00000164307	ERAP1	16.93988	21.310115	17.603661	17.318144	19.323238	26.913591	16.837025	21.431511	17.884012	17.519834	18.61027	26.70658
ENSG00000164300	SERINC5	4.155126	2.526993	2.967239	3.030289	2.580629	3.613149	3.253584	2.883825	2.428116	2.787673	2.695851	3.643716
ENSG00000164303	ENPP6	0.0	0.0	0.0	0.0	0.0	0.0	0.0	0.0	0.0	0.0	0.0	0.0
ENSG00000164308	ERAP2	1.6697730000000002	1.798815	1.348193	1.78606	1.36162	1.492462	1.402145	2.462413	1.22849	1.471786	1.9748310000000002	1.687299
ENSG00000184949	FAM227A	0.123614	0.119061	0.189219	0.150991	0.149618	0.11545899999999999	0.077024	0.193179	0.085384	0.108771	0.161806	0.066562
ENSG00000100401	RANGAP1	19.60723	27.271613000000002	23.256874	23.234825	22.461452	25.024042	20.105673	26.096159	24.919007999999998	22.478246	24.928946	25.282677
ENSG00000100403	ZC3H7B	14.266672	18.477594	17.083784	17.005108	16.373882	16.473637	13.888502	19.107849	17.328896	16.231897	16.900433	17.382317
ENSG00000104381	GDAP1	2.401906	2.854331	2.106017	2.181755	2.38855	1.9289299999999998	2.222912	2.494684	2.371509	2.581905	2.379644	2.354887
ENSG00000212899	KRTAP3-3	0.0	0.0	0.0	0.0	0.0	0.0	0.0	0.0	0.0	0.0	0.0	0.0
ENSG00000104388	RAB2A	27.572402	25.949515	23.829606000000002	21.560785000000003	24.446186	29.961525	24.283197	22.85341	24.062920000000002	24.069176	25.052984000000002	28.898523
ENSG00000125430	HS3ST3B1	13.108835000000001	8.225819	11.762341	12.200816	8.993945	0.558521	14.555978	12.428188	12.58023	12.597142999999999	9.676815	0.392463
ENSG00000125434	SLC25A35	1.8520210000000001	2.5521000000000003	2.420876	1.467402	1.446791	6.226585999999999	1.71306	1.776885	1.7580120000000001	1.87792	1.753654	4.184403
ENSG00000203896	LIME1	3.9645040000000007	4.486953999999999	3.6973719999999997	7.165443999999999	5.224882999999999	7.0029580000000005	4.0053849999999995	4.742529	5.6910870000000005	4.971241999999999	5.689462	6.491134000000001
ENSG00000182628	SKA2	9.624800999999998	12.847558	11.157315	10.379913000000002	11.423023	13.253024	10.428526	14.122172	11.144775	11.22011	9.823508	12.576895
ENSG00000182621	PLCB1	0.301268	0.667517	0.37376699999999996	0.215756	0.322374	0.287463	0.306933	0.49148600000000003	0.309136	0.49444299999999997	0.348525	0.25959499999999996
ENSG00000256349	AP002748.4	0.0	0.0	0.0	0.0	0.0	0.0	0.0	0.0	0.0	0.0	0.615481	0.0
ENSG00000254852	NPIPA2	3.927488	4.723466999999999	4.326089	4.105935	6.575577	7.128175000000001	3.58618	4.979342	3.8307179999999996	5.322898	1.489302	7.867118
ENSG00000007402	CACNA2D2	0.012555	0.028379	0.072306	0.034907	0.01763	0.026618	0.010965	0.017676	0.003618	0.053721	0.020552	0.053106
ENSG00000254858	MPV17L2	10.083119	10.611223	10.096486	8.731461	11.530404	9.965242	10.715363	9.237535	9.695856	9.658281	9.457272	9.403644
ENSG00000104967	NOVA2	0.065857	0.060538	0.035079	0.072797	0.04596	0.028319	0.012407	0.050309	0.050857	0.034314	0.043754	0.09428
ENSG00000104964	AES	95.194484	95.51435099999999	101.020718	98.712436	94.05512499999999	143.541468	103.612752	84.478713	101.184584	97.028655	98.871549	138.951573
ENSG00000104960	PTOV1	26.951608000000004	27.735689	28.775495999999997	31.842799999999997	32.796732999999996	29.423603000000004	30.230046	25.947943	25.852189	26.153492	28.514108000000004	29.277188
ENSG00000054523	KIF1B	8.533788999999999	6.397314	6.879021	6.585476	6.5676440000000005	4.6281289999999995	6.928102	7.11918	7.583429000000001	7.436865	6.3591940000000005	4.405362
ENSG00000239264	TXNDC5	19.723177	25.708679	22.407303	21.471699	24.908714	29.51305	20.559169	24.527046	23.556196	21.626236	24.608546	34.529477
ENSG00000106524	ANKMY2	7.501085	7.53752	6.7567569999999995	8.032	8.101600000000001	11.978822000000001	7.4295599999999995	8.717025999999999	7.0908869999999995	7.776683	8.413528	11.281073000000001
ENSG00000155868	MED7	4.027279	4.99536	4.484537	4.082066	4.931992	5.6262039999999995	4.036011	5.88976	4.977766	5.132189	5.178475	4.313997
ENSG00000106526	ACTR3C	0.471219	0.33453499999999997	0.830436	0.8544050000000001	0.621996	0.296039	0.528769	1.124305	1.376182	0.784317	0.728824	0.5592419999999999
ENSG00000008988	RPS20	372.569791	406.39391199999994	373.688832	360.251699	395.054424	430.367193	373.82456799999994	360.83244400000007	410.92288499999995	361.01910200000003	369.83721199999997	399.436142
ENSG00000180919	OR56B4	0.090964	0.0	0.109208	0.0	0.110841	0.091686	0.139203	0.0	0.18441	0.06768	0.219772	0.203547
ENSG00000180917	CMTR2	6.736832	7.02529	7.286615	7.204025	6.987316	7.036994	6.135504	7.808879000000001	6.562919000000001	7.401714	6.686961999999999	8.695678000000001
ENSG00000180914	OXTR	0.324167	0.356276	0.262111	0.280095	0.356454	0.080707	0.216274	0.346691	0.328482	0.321153	0.580728	0.289005
ENSG00000160551	TAOK1	21.011350999999998	19.728715	19.220986	19.439451	17.584690000000002	16.021763	18.972611999999998	22.2981	19.256447	20.559581	18.106835	16.128433
ENSG00000124479	NDP	0.0	0.0	0.0	0.0	0.0	0.0	0.0	0.0	0.0	0.0	0.0	0.0
ENSG00000012983	MAP4K5	7.485257	6.836814	6.69343	6.7641100000000005	7.105930000000001	8.823196	6.842264	7.730636999999999	6.348580999999999	7.0344690000000005	7.087148	8.984379
ENSG00000152076	CCDC74B	2.096261	2.434751	2.234213	1.631135	2.4981489999999997	2.4384479999999997	2.182996	2.2137659999999997	2.1901100000000002	3.1360399999999995	1.7565140000000001	3.845859
ENSG00000169174	PCSK9	0.0	0.0	0.0	0.0	0.0	0.0	0.0	0.0	0.0	0.014292	0.0	0.0
ENSG00000213316	LTC4S	0.28239400000000003	0.5243960000000001	0.157816	0.300875	0.353706	2.8920320000000004	0.417092	0.5753330000000001	0.630787	0.516807	0.513008	2.634521
ENSG00000156983	BRPF1	18.949153000000003	21.124717	21.223004999999997	21.963082999999997	19.21738	23.653256	19.077977999999998	21.491512	22.110188	19.134974	21.401027	23.366947999999997
ENSG00000095261	PSMD5	12.338496	12.435486000000001	12.723884	12.870292	13.867898	11.054383000000001	12.073298	11.42007	11.617063	14.089841999999999	13.456302	10.738365
ENSG00000123297	TSFM	15.235640000000002	16.211198	16.13034	14.552435000000001	16.391548	15.243797	15.531587	14.335344999999998	15.075174	15.292179999999998	16.632507	12.168559
ENSG00000091947	TMEM101	16.873107	17.895872	19.25943	19.479109	17.920631999999998	24.163600000000002	16.953839	16.627784	19.37235	18.413379999999997	21.177388999999998	22.649447
NewGene_3456	NewGene_3456	0.0	0.0	0.0	0.0	0.0	0.467651	0.0	0.0	0.0	0.0	0.0	0.0
NewGene_3457	NewGene_3457	0.0	0.0	0.0	0.0	0.0	0.0	0.0	0.0	0.0	0.0	0.0	0.373507
NewGene_3454	NewGene_3454	0.0	0.0	0.0	0.0	0.0	0.0	0.0	0.17771	0.140099	0.0	0.0	0.0
NewGene_3455	NewGene_3455	0.078609	0.0	0.066682	0.0	0.0	0.0	0.063996	0.078129	0.24764	0.437672	0.0	0.0
NewGene_3452	NewGene_3452	0.0	0.0	0.0	0.0	0.0	0.0	0.0	0.050774	0.145859	0.0	0.0	0.195568
NewGene_3450	NewGene_3450	2.1568669999999996	2.3476399999999997	2.8180669999999997	3.656939	2.056111	2.05493	2.259423	3.3516920000000003	2.423819	2.6275999999999997	3.069185	2.019097
NewGene_3451	NewGene_3451	0.356496	0.105031	0.0	0.153884	0.052127	0.052702	0.079479	0.320965	0.25211	0.070157	0.406088	0.050168
ENSG00000128965	CHAC1	8.609546	14.551554999999999	10.479136999999998	11.08283	11.391921	1.6723370000000002	9.324673	12.029968	12.82281	10.811388	11.929635	1.4849919999999999
NewGene_7526	NewGene_7526	0.554208	0.420819	0.383467	0.228943	0.665119	1.58651	0.282233	0.503048	0.445148	0.564822	0.328232	0.914865
NewGene_7527	NewGene_7527	3.641383	4.558000000000001	3.3294939999999995	4.443668	3.8459409999999994	11.737796000000001	2.792945000000001	4.314697	2.9774399999999996	4.183322	4.347385	12.806249000000003
NewGene_7524	NewGene_7524	0.6207860000000001	0.674614	0.309949	0.756022	0.353659	1.526506	0.469404	0.675731	0.550022	0.589334	0.9962489999999999	1.459321
NewGene_7525	NewGene_7525	0.557779	0.534113	0.342242	0.507142	0.450509	1.914961	0.20729	0.724986	0.618583	0.594549	0.65699	1.874084
NewGene_7522	NewGene_7522	0.121112	0.135572	0.112659	0.257461	0.117957	0.0	0.0	0.0	0.0	0.0	0.0	0.0
ENSG00000157168	NRG1	1.350178	0.789869	1.325778	2.1504469999999998	1.048826	0.045471	1.6840810000000002	0.877163	2.196624	1.64757	1.318997	0.116563
NewGene_7521	NewGene_7521	0.141393	0.0	0.260413	0.0	0.164215	0.0	0.098293	0.307873	0.05008	0.39478	0.253807	0.0
ENSG00000123124	WWP1	10.385808	9.616000999999999	8.39502	9.143142000000001	9.710637	15.291145999999998	9.034318	10.999143	7.223438	9.572422	9.590207	15.975761
NewGene_7529	NewGene_7529	0.54444	0.840985	0.634417	0.577401	0.484714	2.213709	0.51807	0.903149	0.367576	1.023612	0.941875	2.325934
ENSG00000113140	SPARC	66.29565699999999	75.057007	69.86416399999999	79.874779	72.57976	73.916687	69.199011	64.777486	67.890688	79.492744	70.20321799999999	74.309868
ENSG00000184113	CLDN5	0.420546	0.113814	0.450758	0.751653	0.278068	0.151109	0.508309	0.26134199999999996	0.416228	0.7719469999999999	0.409899	0.024844
ENSG00000184110	EIF3C	35.717256	43.600885000000005	38.996123000000004	36.227199	38.451331	38.478276	39.23936200000001	42.107137	43.218909000000004	39.890793	41.216316	38.614938
ENSG00000184117	NIPSNAP1	12.369964	11.551020000000001	11.59276	12.237492	12.181514	13.85129	12.574839	10.467483	11.509905	12.204262	11.257085	13.748845999999999
ENSG00000168229	PTGDR	0.029642	0.015958	0.04151	0.039372	0.072738	0.0	0.036339	0.022471	0.026811	0.0	0.01906	0.0
ENSG00000168228	ZCCHC4	3.894042	4.913008	4.033128	3.9406689999999998	4.284088	4.467339	3.204601	4.001173	4.0872720000000005	4.466941	4.012055	4.147855
ENSG00000163235	TGFA	0.597021	0.222508	0.456804	0.347489	0.599658	0.5722200000000001	0.40473	0.466624	0.5416280000000001	0.453885	0.27857	0.645374
ENSG00000166049	PASD1	0.0	0.0	0.0	0.0	0.0	0.0	0.0	0.0	0.0	0.0	0.0	0.0
ENSG00000162545	CAMK2N1	0.157081	0.051422	0.08961	0.076244	0.109642	0.0	0.0897	0.045664	0.133432	0.045615	0.036368	0.0
ENSG00000166046	TCP11L2	2.642903	2.135221	2.545713	2.7954980000000003	2.228345	2.8351529999999996	3.1410130000000005	2.668491	3.013223	3.1168579999999997	2.7460449999999996	3.538754
ENSG00000162542	TMCO4	4.563216000000001	6.137315999999999	5.3168560000000005	5.535733	6.537011	9.823029	4.811061	5.8280579999999995	5.826561	5.9116409999999995	5.928447	10.651661
ENSG00000162543	UBXN10	0.061858	0.065434	0.09326	0.09399	0.054942	0.15143	0.033199	0.076386	0.071	0.089383	0.04898	0.125785
ENSG00000284609	OR8B3	0.0	0.0	0.0	0.0	0.0	0.0	0.0	0.0	0.0	0.0	0.0	0.0
ENSG00000204010	IFIT1B	0.0	0.0	0.0	0.0	0.0	0.0	0.0	0.0	0.0	0.0	0.0	0.0
ENSG00000204019	CT83	0.0	0.0	0.0	0.0	0.0	0.0	0.0	0.0	0.0	0.0	0.0	0.0
NewGene_2327	NewGene_2327	1.3849660000000001	0.903548	1.417739	1.2046	0.8391040000000001	1.358108	1.997338	0.9534429999999999	1.281747	1.4509420000000002	1.254787	1.183632
NewGene_2325	NewGene_2325	0.088996	0.0	0.283776	0.075623	0.0	0.0	0.0	0.131637	0.0	0.0	0.0	0.550487
NewGene_2324	NewGene_2324	0.171358	0.127543	0.031401	0.039766	0.172883	0.0	0.089306	0.0	0.168287	0.081079	0.0576	0.05037
NewGene_2323	NewGene_2323	0.0	0.0	0.0	0.0	0.0	0.194159	0.0	0.0	0.0	0.0	0.0	0.0
NewGene_2322	NewGene_2322	0.245475	0.0	0.44502	0.0	0.0	0.0	0.0	0.0	0.0	0.0	0.706877	0.0
ENSG00000184434	LRRC19	0.0	0.043233	0.021003	0.0	0.026807	0.032279	0.0	0.089274	0.014474	0.053097	0.068333	0.0
NewGene_492	NewGene_492	0.0	0.09262	0.0	0.0	0.0	0.318064	0.0	0.065623	0.0	0.096185	0.139424	0.155339
NewGene_2329	NewGene_2329	0.276761	0.205455	0.057782	0.308362	0.143846	0.598673	0.479189	0.254959	0.065418	0.503618	0.242709	0.374391
NewGene_2328	NewGene_2328	0.280455	0.164011	0.185873	0.152187	0.0	0.177704	0.33293500000000004	0.079652	0.229417	0.38580400000000004	0.314507	0.124117
ENSG00000254087	LYN	120.780882	108.93951999999999	115.48512099999999	115.003647	116.203982	25.679367	114.50446500000001	110.425501	116.940101	113.225694	110.468999	25.389316
ENSG00000283654	LMLN2	0.003455	0.00853	0.0	0.019418	0.0	0.0	0.01645	0.042656	0.022793	0.0	0.041932	0.0
ENSG00000158113	LRRC43	0.208165	0.20114100000000001	0.209553	0.206018	0.517593	0.6697179999999999	0.42527400000000004	0.302669	0.355662	0.293212	0.13040000000000002	0.541832
ENSG00000137776	SLTM	56.839665	57.236697	53.46177500000001	52.724826	52.975401	51.74511699999999	52.637367999999995	55.632504	53.08395	56.15003099999999	53.022188	52.377835999999995
ENSG00000137770	CTDSPL2	12.112931999999999	13.524534	11.807614000000001	11.652722	12.39076	12.435762	11.236907	13.787261	11.697786	12.966145000000001	13.059576999999999	12.096107
ENSG00000130204	TOMM40	27.076918	33.93747	31.957394	29.830756	34.899497	38.425691	30.867605	30.463809	32.249795	29.372190000000003	36.172089	39.145900999999995
ENSG00000130202	NECTIN2	64.657346	53.534906	69.022061	70.073263	59.20934200000001	22.802801	74.249096	57.589683	64.52807	63.967683	61.423345999999995	22.876351999999997
ENSG00000130203	APOE	559.59859	630.498643	594.191296	511.413209	659.4942040000001	1704.344346	654.1026929999999	460.8678110000001	578.844453	464.39808300000004	642.178551	1635.784165
ENSG00000011275	RNF216	16.023975	15.363299	16.669813	15.743590000000003	15.375771	17.020165	14.587724	16.841568000000002	15.606842	15.641191	14.902929	16.571376
ENSG00000157837	SPPL3	7.4596160000000005	8.400595	6.937987	6.638853	8.083862	9.052449	7.159599	8.708769	7.067552	7.33429	7.666211	9.402741
ENSG00000130208	APOC1	15.098637	19.946760000000005	14.302017999999999	10.216979999999998	19.304343	169.71631900000003	19.959392000000005	17.066989	14.874866	11.31956	19.133623	136.48391400000003
ENSG00000157833	GAREM2	2.189264	2.480205	2.760748	2.798624	2.4689650000000003	2.012324	2.152209	2.447226	2.679685	2.398803	2.618106	1.702831
ENSG00000168522	FNTA	21.640162	24.214268999999998	22.623359	22.793598	26.058162000000003	25.853684	24.567644	23.243599	24.248245	21.770198	25.630499	29.171225
ENSG00000165533	TTC8	2.106131	3.367531	4.199019	3.3059320000000003	4.26158	2.645691	2.480782	2.207355	2.0030229999999998	3.987661	3.9914350000000005	3.376375
ENSG00000161091	MFSD12	87.45405500000001	59.362793999999994	81.784335	76.055443	69.60749299999999	72.98215	92.767192	64.814267	70.970919	71.959436	69.663134	69.84305199999999
ENSG00000171476	HOPX	1.368435	0.43237400000000004	1.720534	1.782559	0.867807	0.034721	1.235025	0.569585	1.443622	1.5741889999999998	1.095497	0.051660000000000005
ENSG00000205057	CLLU1OS	0.0	0.0	0.0	0.0	0.0	0.0	0.0	0.0	0.0	0.0	0.0	0.0
NewGene_1148	NewGene_1148	0.0	0.0	0.0	0.267927	0.0	0.305769	0.058228	0.116077	0.368119	0.0	0.391578	0.121105
NewGene_1149	NewGene_1149	0.628858	0.395304	0.850553	0.882348	0.76628	0.174383	0.619348	0.521022	0.664628	0.767872	0.500812	0.165973
NewGene_1147	NewGene_1147	0.18031799999999998	0.406929	0.376002	0.517976	0.605305	0.538213	0.7941910000000001	0.352238	0.46192300000000003	0.976918	0.143241	0.207491
NewGene_1144	NewGene_1144	0.083356	0.0	0.162719	0.0	0.067702	0.0	0.290783	0.166308	0.048064	0.071738	0.071443	0.0
NewGene_1145	NewGene_1145	0.0	0.0	0.175464	0.0	0.0	0.0	0.0	0.0	0.143036	0.0	0.0	0.0
ENSG00000121381	TAS2R9	0.0	0.0	0.0	0.0	0.0	0.0	0.0	0.0	0.0	0.0	0.0	0.0
ENSG00000121380	BCL2L14	0.0	0.0	0.0	0.0	0.0	0.050682	0.0	0.0	0.050031	0.024217	0.0	0.0
ENSG00000178381	ZFAND2A	21.702447999999997	21.594366	23.662879	21.011703999999998	22.909677	24.893824000000002	21.513167	18.58034	23.329874	19.639554999999998	25.383418999999996	24.988727
ENSG00000042429	MED17	10.717494	9.461595	8.684774999999998	10.090701	8.904214	9.405464	9.671143	10.93813	8.955043	8.845114	10.944856	8.679143999999999
ENSG00000178385	PLEKHM3	3.837844	3.962258	3.966323	3.8979239999999997	3.614754	1.459147	3.331399	4.838773	4.120907	3.714343	3.710128	1.630241
ENSG00000178386	ZNF223	6.205612	6.4995210000000005	5.605200999999999	6.748183	6.24136	7.830256	5.860068	6.818651999999999	6.029946	6.6760340000000005	7.700215	8.258048
ENSG00000171867	PRNP	10.832566	11.419064	11.156121	10.59549	10.976712	17.439028	10.361253999999999	9.9156	11.170053	11.466949	11.912132	17.093795
ENSG00000171865	RNASEH1	8.296674	9.958552000000001	9.774473	8.424264	9.472612999999999	10.22484	8.573445	9.873853	9.581657	9.335303	9.798383000000001	10.388707
ENSG00000171864	PRND	0.0	0.0	0.0	0.0	0.0	0.0	0.0	0.0	0.0	0.0	0.0	0.0
ENSG00000171863	RPS7	378.357938	448.62313	394.099417	381.979319	464.62418700000006	456.14191800000003	419.240728	379.913449	416.36119299999996	386.30131800000004	451.425153	477.673093
ENSG00000159792	PSKH1	7.389097	9.3819	9.415994	8.412859999999998	8.371658	11.006949	7.835458	8.402450000000002	9.292624	7.95461	8.958646	11.071477
ENSG00000171861	MRM3	4.264696000000001	4.9807559999999995	3.963358	4.0113970000000005	5.038379	5.798648	4.714066	4.201842	3.704907	4.927949	4.261691	4.999872
ENSG00000171860	C3AR1	62.513229	56.888496	53.802076	50.809269	54.751068	33.953941	60.040529	50.75878	54.505421	53.490429	55.778034	35.754669
ENSG00000041880	PARP3	4.002647	3.955847	4.724843	6.073746999999999	5.317791000000001	5.236225	4.19578	3.8841949999999996	4.609856	5.004836999999999	5.358663	6.0871
ENSG00000174982	OR4S2	0.0	0.0	0.0	0.0	0.0	0.0	0.0	0.0	0.0	0.0	0.0	0.0
ENSG00000174989	FBXW8	3.700698	4.445132	4.399821	4.286562	4.020422	3.832191	3.934914	4.125861	3.408339	3.727782	4.241265	3.822666
ENSG00000134453	RBM17	28.02718	33.42581	35.325675000000004	31.355723999999995	32.616963	26.254916	32.73251799999999	29.132414	30.788301999999998	29.773537000000005	31.317052	27.037678000000003
ENSG00000134452	FBH1	15.180789	16.768911000000003	15.640734	18.035843	16.842348	16.844412	16.210402	16.869927	16.830949999999998	16.31011	16.977137000000003	16.487700999999998
ENSG00000124802	EEF1E1	8.811505	11.47055	8.437596000000001	9.146164	9.787464	10.810356	9.329067	9.702333999999999	12.075067000000002	9.409968000000001	9.117791	9.645051
ENSG00000161328	LRRC56	0.799677	1.199153	1.032498	1.214332	1.372281	2.853961	0.740133	0.83575	0.908279	0.845679	1.130572	1.904411
ENSG00000160058	BSDC1	22.140482	19.476429000000003	20.368195000000004	21.072686	20.359167	16.246195	21.201406	20.929624999999998	21.561795	19.076442	19.592051	17.16993
ENSG00000160055	TMEM234	6.71958	8.384675	7.026286	8.732999	8.907695	9.568619	8.834493	7.836441000000001	6.798486	8.209753	7.35407	8.155864999999999
ENSG00000243317	STMP1	30.545684	28.435888000000002	28.989135	27.144573	29.290924	21.383427	27.967126999999998	29.547897	29.117818	30.526978	29.255786	20.571951000000002
ENSG00000215045	GRID2IP	0.09265	0.042696	0.058392	0.047723	0.055368	0.117696	0.052435	0.0521	0.051025	0.079587	0.073144	0.06293
ENSG00000160050	CCDC28B	3.820215	4.6172889999999995	4.052813	3.8156040000000004	4.591882999999999	3.7755680000000003	3.348512	3.4094819999999997	4.542385	4.673261	4.698130000000001	4.319886
ENSG00000160051	IQCC	1.668397	2.108483	1.452211	1.834579	2.21148	2.492219	1.5225170000000001	1.6767729999999998	1.3997730000000002	2.313314	1.723455	2.624354
ENSG00000215041	NEURL4	5.525581000000001	7.058732	7.041779	7.253175000000001	6.289402	6.703698	5.681346	6.808371	6.942388	6.87408	6.494321999999999	7.1170399999999985
ENSG00000042286	AIFM2	11.639877	9.790201000000001	10.119811	10.705263	8.81419	6.687307	11.214982000000001	9.546529000000001	9.833162999999999	9.150060999999999	10.67661	6.465134
ENSG00000146197	SCUBE3	0.11096	0.109564	0.120796	0.167806	0.067761	0.113972	0.111302	0.162542	0.091072	0.081604	0.145855	0.147613
ENSG00000285385	AC098582.1	0.0	0.0	0.0	0.0	0.0	0.0	0.0	0.0	0.0	0.0	0.0	0.0
ENSG00000132155	RAF1	63.013552	67.838124	65.095535	66.57727899999999	63.364492999999996	49.692142000000004	68.290037	64.959405	63.433558000000005	62.182391	66.95930100000001	55.470629
ENSG00000285382	FO393400.1	0.121158	0.0	0.061423	0.0	0.0	0.074096	0.01248	0.041145	0.0	0.084232	0.0	0.06325
ENSG00000175581	MRPL48	8.564916	8.053327	8.762662	7.381379000000001	9.236621	10.67733	7.328801	8.011472	8.773622	9.049751	9.148836	8.905459
ENSG00000175582	RAB6A	51.489007	42.537373	49.604501	48.771119	47.30553	35.890342000000004	48.121185000000004	44.837444999999995	46.273230999999996	47.98878	44.874473	34.810568
NewGene_1482	NewGene_1482	0.235337	0.249729	0.59875	0.20965099999999998	0.134467	0.14106	0.041005	0.232938	0.43914299999999995	0.23372300000000001	0.257116	0.15349200000000002
NewGene_4757	NewGene_4757	0.344079	0.403727	0.402677	0.428845	0.471161	1.000128	0.36553	0.486512	0.329157	0.373471	0.362732	0.978759
ENSG00000036530	CYP46A1	0.138456	0.090317	0.111348	0.086107	0.030828	0.144994	0.066534	0.054757	0.0	0.054463	0.05013	0.267815
ENSG00000177984	LCN15	0.0	0.0	0.0	0.0	0.0	0.0	0.0	0.0	0.0	0.0	0.0	0.0
ENSG00000065989	PDE4A	14.812717000000001	11.121470000000002	13.978297999999999	15.07032	12.168441000000001	8.457352	15.677611	11.270417	14.331522000000001	13.825251999999999	11.866889	9.593969
ENSG00000177981	ASB8	12.595225	13.354192	12.365145	12.43645	13.128907	16.675724	11.837795000000002	13.354652999999999	12.982230999999999	11.795106000000002	13.480398000000001	14.455523000000001
ENSG00000177989	ODF3B	7.856023	6.890924999999999	8.091671	8.500202999999999	8.69229	6.538661	8.396103	6.232319	8.638753000000001	7.293132	8.516922999999998	5.579929
ENSG00000175634	RPS6KB2	16.475497	18.895412	18.944269	18.632669999999997	19.509372	23.522647	18.374304000000002	17.734476	20.111904	18.928854	18.180348	25.566007999999997
NewGene_4758	NewGene_4758	0.996887	1.217707	0.801878	0.953417	1.228931	3.812126	1.064084	1.304099	1.127929	0.8540700000000001	0.9703160000000001	4.159192
ENSG00000135324	MRAP2	0.758412	0.350063	0.396404	0.546956	0.509826	0.126613	0.679535	0.49607	0.757381	0.287213	0.208618	0.356346
ENSG00000147400	CETN2	10.102222	9.593457	8.212006	8.418708	10.570245	9.586277	11.525042	7.427783	10.137626	8.799515	8.949814	8.529996
ENSG00000147403	RPL10	263.203566	272.873404	276.04686300000003	316.87955	341.727508	391.104035	335.49069399999996	222.949055	275.996763	254.90283800000003	285.602587	336.042014
ENSG00000147408	CSGALNACT1	3.3006059999999997	2.9759219999999997	3.807977	3.305261	3.3857239999999997	0.780142	2.817107	3.170715	3.991904	3.72518	3.4885180000000005	1.056323
ENSG00000131668	BARX1	4.057766	3.773841	4.9374590000000005	4.679563	4.769827	27.826406	6.043338	3.0005189999999997	3.585601	3.711856	3.373541	26.708534
ENSG00000213265	TSGA13	0.0	0.01135	0.0	0.0	0.0	0.0	0.0	0.0	0.0	0.0	0.0	0.0
ENSG00000221977	OR4E2	0.0	0.0	0.0	0.0	0.0	0.0	0.0	0.0	0.0	0.0	0.0	0.0
ENSG00000003137	CYP26B1	0.314257	0.171325	0.27360500000000004	0.290551	0.199356	0.167162	0.345253	0.35738899999999996	0.223089	0.42465600000000003	0.19214599999999998	0.124772
ENSG00000221970	OR2A1	0.144769	0.069023	0.160771	0.08778599999999999	0.15415500000000001	0.033785	0.065473	0.13375599999999999	0.063642	0.102447	0.095614	0.016367
ENSG00000248099	INSL3	0.383409	0.118025	0.058944	0.291608	0.0	0.0	0.0	0.0	0.314972	0.212847	0.193588	0.114812
ENSG00000132313	MRPL35	9.028834999999999	11.180898000000001	8.678735	9.034688000000001	10.830479	12.581551	8.462054	10.168261999999999	10.563523	10.280078	9.974161	10.758506
ENSG00000221978	CCNL2	106.74017099999999	125.04922400000001	108.68616200000001	119.66371	116.284895	138.982523	103.053667	125.452697	115.44654899999999	105.427765	115.77330599999999	130.684108
ENSG00000237763	AMY1A	0.278308	0.442755	0.176934	0.230208	0.30407599999999996	0.284377	0.101086	0.214899	0.139119	0.243664	0.259648	0.219173
ENSG00000177673	TEX44	0.0	0.0	0.0	0.0	0.0	0.0	0.004123	0.0	0.0	0.0	0.0	0.0
ENSG00000177674	AGTRAP	27.258101000000003	30.798344	28.801399999999997	24.888537	29.478924	25.342329	30.249668	25.987734	30.875791	24.857616	28.829994	26.548054999999998
ENSG00000177675	CD163L1	2.106422	2.87768	3.0734479999999995	2.8567580000000006	3.4627499999999998	4.3002069999999994	2.7586570000000004	3.0426800000000003	3.5276069999999997	2.7523470000000003	3.594947	2.779533
ENSG00000237765	FAM200B	6.763971	7.4792499999999995	6.945167	6.562039	6.6967099999999995	7.844241	6.60461	7.67304	6.428571	7.222612	6.235906000000001	6.578782
ENSG00000177679	SRRM3	0.02427	0.014899	0.019091	0.027916	0.027015	0.141521	0.056458	0.0	0.015287	0.04823	0.030237	0.088694
ENSG00000272196	HIST2H2AA4	15.514754	14.88337	18.261505	1.472613	15.677701	20.407644	16.855772	13.801862	20.036922	16.777641	14.473733	18.720415
ENSG00000172009	THOP1	8.171606	13.251250999999998	11.418629000000001	13.715089999999998	12.755048	13.292061	10.184432	11.247273000000002	13.238902	12.001748	12.043094000000002	11.877120999999999
NewGene_3394	NewGene_3394	0.12227	0.0	0.214719	0.229797	0.0	0.0	0.094133	0.0	0.0	0.0	0.303297	0.0
ENSG00000172000	ZNF556	0.399346	0.568265	0.385572	0.381494	0.49893000000000004	1.4589029999999998	0.299876	0.44416500000000003	0.508788	0.353459	0.242026	1.364128
ENSG00000172005	MAL	0.047434	0.0	0.0	0.040501	0.0	0.0	0.0	0.0	0.0	0.0	0.0	0.0
ENSG00000172006	ZNF554	1.968297	1.761597	2.202676	1.95583	2.34976	3.01086	1.832079	1.886062	1.167051	1.803912	1.4687649999999999	2.827429
ENSG00000172007	RAB33B	1.852185	2.105219	1.508331	1.773409	1.959313	1.872255	1.50758	2.165987	1.58756	2.067478	1.736316	2.461102
ENSG00000188277	C15orf62	1.483955	1.703496	1.798546	1.628036	1.314285	2.314337	1.564302	1.919497	1.745713	1.369935	1.761915	1.578653
ENSG00000198805	PNP	37.477247	34.138968000000006	36.968844	37.309185	35.310886	47.284032999999994	40.303855	30.664794	45.542792000000006	37.668265999999996	36.49352	46.460627
NewGene_3391	NewGene_3391	0.175822	0.0	0.0	0.0	0.083748	0.0	0.0	0.0	0.0	0.0	0.0	0.0
NewGene_3390	NewGene_3390	0.0	0.0	0.0	0.0	0.246921	0.0	0.0	0.0	0.0	0.0	0.370729	0.0
ENSG00000248329	APELA	0.0	0.0	0.0	0.0	0.0	0.0	0.0	0.0	0.0	0.0	0.0	0.0
ENSG00000069869	NEDD4	13.412032	10.486850999999998	12.023496	12.454652	11.075908	3.687887	12.517892	12.105174	11.744966	13.804089	11.174455000000002	3.889698
[truncated: 23,060 more rows]

## Sheet: DEG_number_stats
DEG Set	DEG Number	up-regulated	down-regulated
[truncated: 15 more rows]

## Sheet: All_DEG
#ID	Symbol	R1C106S	R1C212U	R1C224S	R1C601S	R1LF82	R1THP1	R2C106S	R2C212U	R2C224S	R2C601S	R2LF82	R2THP1
[truncated: 6,518 more rows]

[truncated: 5 more sheets: NI_vs_LF82.annotation, NI_vs_CEA601S.annotation, NI_vs_CEA224S.annotation, NI_vs_CEA212U.annotation, NI_vs_CEA106S.annotation]
