# Supplementary material for: Persistence mechanisms of Crohn's disease-associated adherent invasive Escherichia coli within macrophages
Source: Gut Microbes. 2025 Nov 25;17(1):2587402. doi: 10.1080/19490976.2025.2587402 (PMC12931692; doi:10.1080/19490976.2025.2587402)
Supplement: Supplementary Material — Table_S4.xlsx [file KGMI_A_2587402_SM8228.xlsx]

## Sheet: Bacterial strains
Name	Description	Collection number	Reference
LF82	AIEC	OE47	Glasser et al., 2001
AIEC17	AIEC	OE2330	Martinez-Medina et al., 2009
ECG28	Non-AIEC	OE2331	Cambrubi-Font et al., 2018
AIEC07	AIEC	OE2332	Martinez-Medina et al., 2009
AIEC10	AIEC	OE2333	Martinez-Medina et al., 2009
AIEC02	AIEC	OE2334	Martinez-Medina et al., 2009
ECG04	Non-AIEC	OE2335	Cambrubi-Font et al., 2018
CEA224S	AIEC	OE2344	Gift from Nicolas Barnich
CEA501S	AIEC	OE2345	Gift from Nicolas Barnich
CEA106S	AIEC	OE2346	Gift from Nicolas Barnich
CEA601S	AIEC	OE2347	Gift from Nicolas Barnich
CEA304S	AIEC	OE2348	Gift from Nicolas Barnich
CEA212U	AIEC	OE2349	Gift from Nicolas Barnich
CEA618U	AIEC	OE2350	Gift from Nicolas Barnich
CEA501U	AIEC	OE2351	Gift from Nicolas Barnich
IAI4	Commensal E.coli	OE79	Gift from Eric Denamur
M90T	Shigella flexneri	OE1101	Gift from Guy Tran Van Nhieu
LT2	Salmonella	OE3172	Gift from Patrick N Higgins
CFT073	UPEC	OE3283	Gift from Imane El Meouche

## Sheet: Plasmids
Name	Description	Antibiotic resistance	Reference
pPrpsm-mcherry	pGBM2-PrpsM-mCherry	SpecR	(Demarre et al., 2019)
pOM1-GFP	pGBM2-Pro3-GFP	SpecR	(Espéli et al., 2001)
pFWZ5	ara::ftsZswsfGFP::aph frt	KanR CmR	Gift from Fabai Wu (Wu et al. 2015)
pSM1690 Pasr-GFP AAV	asr promotor beetween SacI-XbaI in front of GFP tagged AAV of the pSM1690 (Sternberg et al 1999 and Anderson JB et al. 1998)	KanR	This work
pSM1690 PrrnBP1-GFP AAV	rrnBP1 promotor beetween SacI-XbaI in front of GFP tagged AAV of the pSM1690 (Sternberg et al 1999 and Anderson JB et al. 1998)	KanR	This work
pSM1690 Pasr-GFP AAV Prpsm-mcherry	asr promotor beetween SacI-XbaI in front of GFP tagged AAV of the pSM1690 (Sternberg et al 1999 and Anderson JB et al. 1998) and rpsM promotor in front of mcherry	KanR	This work
pSM1690 PrrnBP1-GFP AAV Prpsm-mcherry	rrnBP1 promotor beetween SacI-XbaI in front of GFP tagged AAV of the pSM1690 (Sternberg et al 1999 and Anderson JB et al. 1998) and rpsM promotor in front of mcherry	KanR	This work
pEcCas	Constitutive expression of cas9 and inducible expression of lambda RED and sgRNA	KanR	Addgene #73227 (Li et al., 2021)
pEcgRNA	CRISPR-Cas9-assisted genome editing in Escherichia coli	SpecR	Addgene #166581 (Li et al., 2021)
pKD3	For the amplification of Cm resistance to construct the strain CEA224S ΔT3SS	CmR	Addgene #45604 (Datsenko et al., 2000)

## Sheet: Oligos
Number	Gene target	Sequence	Use
SR_119	pSM1690_GFP_stable PrrnBP1	CTCCAGTGAAAAGTTCTTCTCC	Tag AAV on pSM1690 PrrnBP1 GFP (3 fragments for Gibson assembly)
EB_457	pSM1690_GFP_stable PrrnBP1	CCATATAAATCAGCATCCATG
EB_460	pSM1690_GFP_stable PrrnBP1	ATGCGTAAAGGAGAAGAACTTTTCA	Tag AAV on pSM1690 PrrnBP1 GFP (3 fragments for Gibson assembly)
EB_459	pSM1690_GFP_stable PrrnBP1	TTAAACTGCTGCAGCGTAGTTTTCGTCGTTTGCTGCAGGCCTTTTGTATAGTTCATCCATGCCA
EB_458	pSM1690_GFP_stable PrrnBP1	ACGACGAAAACTACGCTGCAGCAGTTTAAGCTTAATTAGCTGAGCTTGG	Tag AAV on pSM1690 PrrnBP1 GFP (3 fragments for Gibson assembly)
SR_143	pSM1690_GFP_stable PrrnBP1	GAAACGTCTTGCTCGAGGCC
EB_499	pSM1690_backbone_GFPAAV	TCAGCTTTGCTTCCTGTCGG	Add mcherry with PrpsM promotor to pSM1690 GFP AAV (Gibson assembly)
EB_500	pSM1690_backbone_GFPAAV	GCCTCGTGATACGCCTATTTTT
EB_501	pPrpsM-mcherry	CCGACAGGAAGCAAAGCTGAGCGTCAGCGTAGTTTTCGTC	Add mcherry with PrpsM promotor to pSM1690 GFP AAV (Gibson assembly)
EB_495	pPrpsM-mcherry	AAATAGGCGTATCACGAGGCGCATATTTTTCTTGCAAAGTTGGGT
EB_482	ADNg of each strain	GGGGTCTAGAATTTAACCCCACTGCGG	Construct pSM1690 Pasr GFP AAV with the promotor of each strain
EB_483	ADNg of each strain	GGGGGAGCTCGCGTCATCAGGATTATAAGT
qRT_PCR	Sequence
rpsM Forward	GACCCGTTCTAAAGCCATCC
rpsM Reverse	GCAGATCACCTTCAACGACA
asr Forward (LF82, CEA212U,CEA601S)	CTGCGAAAACCACACATCAT
asr Reverse (LF82, CEA212U,CEA601S)	CTGTGTTTCTTGGCGTGTTT
asr Forward for CEA106S	CCGGCGAAAACTACACATCA
asr Reverse for CEA106S	GTGTTTCTTGGCGTGTTTCT
asr Forward for CEA224S	CCGGCGAAAACTACACATCA
asr Reverse for CEA224S	GCTTTTTGTTCAGGGGCTTT
Mutant construction
Number	Gene target	Sequence	Use
EB_586	rev_Cm_T3SS	ACGAAAGGGGATCATATATCACCCGTTGCAGTTGTGCTGACAGCAAAGAGATTGCAGCATTACACGTCTT	Primer for the amplification of the Cm resistance cassette on pKD3 and homologous recombination to delete the T3SS
EB_587	fwd_Cm_FRT_T3SS	CTTTATGTGAGGAGATAATATCTGTTTTACGTCATACTTAATTTCTCGGTATGAATATCCTCCTTAGTTCCTAT
EB_599	fwd_gRNA_T3SS	TAGTCAGAAGATAGAACAGCCTGG	Primer for the construction of the gRNA to create the the strain CEA224S ΔT3SS
EB_600	rev_gRNA_T3SS	AAACCCAGGCTGTTCTATCTTCTG
